# Supplementary material for: Population-Scale Polymorphic Short Tandem Repeat Provides an Alternative Strategy for Allele Mining in Cotton
Source: Front Plant Sci. 2022 May 6;13:916830. doi: 10.3389/fpls.2022.916830 (PMC9120961; doi:10.3389/fpls.2022.916830)
Supplement: Supplementary file 2 [file Table_2.XLSX]

## Sheet: S1
Table S1. Phenotypic data for STR-GWAS
Code	PH07an	PH07ku	PH07nan	PH08an	PH08ku	PH08nan	PH09an	PH09ku	PH09nan	PP07an	PP07ku	PP07nan	PP08an	PP08ku	PP08nan	PP09an	PP09ku	PP09nan
D100	77.6333	56.3	100.333	64.3333	61.4333	110.3	90.6	45.3	111.2	145.167	163.667	131.667	154.333	156.333	139.333	152.5	159	138
D101	65.4333	58.7667	105.067	69.9333	71.5667	107.533	91.0667	57.0333	113.933	135.667	154	134.667	136.333	149	141.333	141	160.333	137.667
D102	74.5667	61.8	105.733	65.5	62.1333	105.9	86.8	62.6	111.667	151.833	167	135.333	149.833	159	141	147.5	160.333	135
D103	64.3667	56.6	96.4667	52.3333	52.2	103.8	76.5667	49.9	105.467	138.333	152.333	137.667	143.5	147	153.333	146.5	155	136.333
D104	63.5667	61.9333	104.733	64.7111	63.1667	97.5667	79.9667	51	106.333	142.333	161	136.333	149.167	151.333	144.667	150.5	156.333	138
D105	51	53.7667	81.2	55.6667	50.6333	93.0667	71.4667	46.8667	91.6	120.333	152.667	133.333	133.333	140.333	140	125.5	151.667	135.333
D106	70.2667	50.4333	99.7333	78	66.9333	102.867	93.6333	51.3333	106.6	136.833	148.667	136.333	139.833	149	144.667	141	156.333	140.333
D107	57.1333	58.6333	107.933	54.6667	63.9333	113.433	88.3333	54.7333	118.4	141.167	151.667	139.333	150.167	148.667	143.667	144	155.667	137.333
D108	73.7667	50.5333	98.0667	74.5667	56.6333	101.567	85.6	43.8333	103.667	138.667	148.333	134.667	138.5	147.333	154.667	146	151	131.333
D109	63.7333	51.4667	83.3333	63.4667	69.5333	92.2333	94.8667	57.3	95.0167	151.5	157.333	140	154	155	146	154.5	158.667	134
D10	58.0667	61.3333	89	53.1333	56.2333	94.2667	93.5333	49.2	98.8	130.667	153.667	138.333	142.667	143.333	143.333	139	155	137.667
D110	65.1333	50.2667	83.4	61.2333	53.3667	92.6667	78.8333	56.9333	94.8667	146.5	157	135.333	135.167	151.333	142	131.5	161	137
D111	66.1417	51	95.1333	68.8	62.5	107.233	88.6	55.6667	107.2	147	157.333	138	151	152.333	146.667	146	152.667	140.667
D112	59.2037	59.4	105.067	55.1667	67.5667	106.467	69.3333	61.2333	111.133	154.333	159.333	140.333	149.5	159.333	146.667	150	164.667	138.667
D113	68.1667	66.6333	104.133	51.5222	72.8667	110.1	91.5667	65.6	116.933	150.833	152.667	138.333	154	151.333	142	153	160	134
D114	64.15	78.8333	127.533	55.0595	75.2667	117.867	100.9	68.3	131.533	138.167	145.667	137.667	139.833	142.667	145.667	123	154.333	140.667
D115	65.05	54	103.6	59.1	53.3333	106.533	95.5	54.6667	109.867	150.667	159	139.333	148.333	151	147	146	155.667	138.667
D116	62.3667	64.4333	105.067	54.2667	65.6667	108.667	93.4333	58.1667	113.667	135.833	149.333	134	149.167	150	139.333	142.5	157.667	135.333
D118	50.4667	52.2667	93.8	52.8704	49.3	97.5667	76.9	44.1667	101.2	119.333	143.667	138.333	147.167	133.667	146.333	140	147	140.667
D119	68.0667	56.3667	106.2	59.2333	59	103.333	82.4	52.0333	108.733	137.667	149.667	135	144.667	149.333	142.667	142	156.667	137.667
D11	56.5	51	86.1333	64.0667	59.9667	103.467	80.4	56.2667	101.733	141	152.333	131.667	139.333	149	139	140	156	133.333
D120	64.3333	61.1	92.2667	49.2778	56.9	95.9667	82.7667	49.2	98.8	143.333	152.333	136.333	151.667	151.333	144	152.5	157	139.333
D121	76.7667	60.4333	111.733	84.7	60.6	105.667	92.8333	54.0333	115.8	135	153.333	137.667	134	146	144.667	138	155.333	139.333
D122	45.2095	53.5	105.667	49.6571	57.1	100.867	76.5	49.3333	112.467	146.5	157	138.667	158.5	150.667	146.333	148	157	137.333
D123	53.7333	45.2333	82	57.0667	50.2333	90.6	80.8333	46.8	93.1333	136.5	149.333	136.667	144.667	149.333	145	145.5	155.333	140.667
D124	67.8333	47.7333	75.0667	70.8333	52.4	90.1667	92.0667	44.8333	89.4	152	157	136.333	132.333	153	140.333	138.5	164	133.333
D125	68.8333	67.1667	115.067	72.7667	68.9333	106.9	90.1	68.0667	117.733	137.667	150.667	139.667	150	149.333	147.333	134.5	158	139.333
D126	77.0667	55.7333	100.8	71.2	71.6333	107.433	91.6	58.0667	111.267	139.333	155.333	139.667	140.667	153.667	148	147	158.333	140.667
D127	61.0333	53.5333	103	67.7238	57.5333	98.3667	71.4667	61.5333	104.4	140.167	153	137	152.833	149.333	145	147	162	137.667
D128	68.65	56.7	116.267	63.2	60.6667	110.467	90.8	55.4667	121.467	133	142.333	136	133.5	146.333	144.333	126.5	155.333	136.333
D129	72.1	66.3	118.6	76.4333	60.9	108.8	99.0667	61.8667	118.133	150	156.667	138	147.833	153.333	146	146.5	160.333	138
D12	63.5333	53.6667	101.2	57.7	60.9333	92.1333	83.2333	49.6667	96.6667	140.333	150	140.333	151.667	151.333	147.333	149.5	155.667	138.333
D130	54.0833	53.4333	110.6	51.0333	56.8	98.0667	77.4	56.1333	109.533	147	154.333	136.667	157.5	154.333	145	149	158	137.333
D131	68.85	53.6	101.133	74.7667	66.2	98.8333	83.4667	53.5	105.667	133.833	152.667	137	136.333	149.333	145.667	145	158.333	138
D132	65.5	59	111.533	60.8111	61.8333	107.967	91.7	66.2	115.067	144.667	148.333	138.667	162.333	145	145.667	158.5	153.333	135.333
D133	53.5	54.9333	89.8667	58.7333	42.3667	102.033	76.2333	43.3	103.133	122.167	141	137.667	125.667	150.333	144.667	143.5	149.333	134.667
D134	50.1	57.9333	84.4667	55.4524	58.6333	97.3667	71.6667	46.6	96.6667	142.167	154.667	137.667	149.667	155.667	144.667	146.5	153.333	134.667
D135	74.8	55.6333	94.3333	67.1667	66.4667	98.3333	78.2	45.5667	101.2	138	142.667	133.333	141.667	140	140.333	141.5	146.667	134.333
D136	75.7333	55.6333	101.533	67.2667	60.5333	101.667	84.2667	53.6	107.2	130.833	146.667	135	138.833	145.667	142.667	140	151	137.667
D137	69.5741	54.7	95.1333	61.0667	55	97.2	83.1667	55.6	103.8	126.667	150	132	138.667	151	139.333	146.5	152.333	134
D138	81.8333	64.2667	105.8	66.5	66.2	107.9	91.1	57.6667	114.933	133.333	152.333	135	143.167	149.333	142.667	145.5	156	138.333
D139	71.2	50.6	102.267	67.3	64.6	112.333	94.9333	54.4333	114.4	132.833	152.667	136	147.833	154.333	143	147	155.333	136.667
D13	56.7	48.4333	99.9333	58.0667	50.6667	103.367	73.2333	46.6	97.6667	133.833	145.667	140	151.5	148	144.667	150.5	152.333	135
D140	82.0667	61.6	95.9333	70.1667	67.1667	116.8	98	51.8	115.133	136.333	152.667	135	145.833	152	153.333	147.5	155.667	136.667
D141	64.8	55	100.533	64.8333	55.4333	101.233	81.8333	49.7	104.133	119	141	136.333	138.667	140.667	144	139	150.667	138.667
D142	67.1	57.0333	106.333	61.5	59.1667	107.733	78.4667	51.2	115.333	120.667	141.333	133.667	142.167	142.333	140.667	133.5	149	134.667
D143	68.4333	49.7	105.867	61.0333	61	107.567	83.6667	56.8333	112.867	142.5	154.333	138.333	146.5	152	145.333	147.5	159	135.333
D144	71.7	58.2667	98.8667	69.2667	68.4667	101.233	81.6667	59.2	104.933	140.167	155.333	138.333	150.667	144.333	145.333	144.5	158.667	135.333
D145	63.1333	59	98.9333	71.1667	64.1	100.267	91	53.6667	111.067	133.5	142	133.667	146.5	143.667	141.667	139.5	153.667	135.667
D146	64.1	59.8333	93.0667	53.6	65.9667	96.4667	86.8333	58.2	109.733	142.833	149	137.667	148.333	148	144.333	147.5	155.667	136
D147	64.1	58.0333	94.0667	55	61.7333	96.1667	83	49.4333	106.933	142.167	153.333	137.333	142.5	155	146.333	151	157.333	140.333
D148	56.5	67.4333	101.2	48.6519	53.3333	103.5	87.9667	59.7667	103.4	144.5	166.333	137.333	150.5	155	145.333	147.5	159.333	140.667
D149	58.9917	53.9333	108.267	60.5	50.5667	108.533	87.2	46.1333	110.867	147.167	162.667	139	154.5	155	145.333	146.5	158	134
D14	72.45	55.4333	108.067	61.7333	64.5667	105.867	86.5667	49.5333	114.733	141.5	154.667	138.667	142.667	152	146	139.5	162	136.333
D150	59.8333	53.0667	106.533	53.5926	58.6667	108.967	86.2	48.5667	107.733	140.833	149.667	138.667	147	154	147.333	150	155.333	141.333
D151	59.8333	49.2333	97	54.1296	62.1333	104.167	82.8333	49.0667	111.467	143.667	154.333	136.333	151.167	151.667	145.333	155	156.333	138.667
D152	60.6333	60.1667	113.4	53.0333	57.6333	107.067	88.9667	55	110.4	140.5	152	136.667	148.5	155	145.667	150.5	155.333	139.333
D153	79.8	53.1	100.933	61.7333	58.7667	104.633	89.8333	46.8333	105.533	134.833	158.333	136	145	155.667	140	148.5	158.667	134.667
D155	59.8667	59.0667	99.4	57.9667	59.7333	104.333	88.8333	43.5667	105.733	138.667	148.333	133.333	148	149.667	137.333	147.5	150	133.333
D156	52.237	55.3667	112.533	55.8286	65.5667	106.033	89.4667	41.2667	117.2	146	147	139.333	152.167	152	144.667	147.5	153.667	138.667
D157	72.5667	56.6	97.3333	66.9667	69.9667	105.6	94.9667	56.6	111.867	130.333	152.333	135.667	146.667	150.333	139.667	136.5	155	134
D158	79.6333	63.1333	108.533	65.8667	67.9	114.567	91.9	59.1	110	133.833	148.333	135	143.667	144.667	139.667	132.5	154.333	134.667
D15	54.5481	55.9333	111.467	45.863	63.2667	114.167	81	52.2	117.267	146	153.667	131.333	156.667	150.667	137.667	126	155.333	135.667
D160	66.5	60.8667	116.2	61.3667	71.4667	113.5	90.9667	70.2667	122.933	139.833	150.333	140	138.167	152	147	141	160.667	140
D162	78.4667	60.5333	120.533	58.1	70.2333	105.867	90.7667	72.1333	120.133	141.5	149.667	137.667	139.5	143.333	144.667	138	154.667	139
D163	63.4667	51.1667	88.7333	55.3	55.9667	98.5	78.3333	48.4333	99.6	126.667	139.333	139.333	138	146.667	146.333	140.5	149	139.667
D164	69.8417	53.7333	109.4	79.3667	53.4667	109.067	92.8333	50.7333	113.733	136	135.333	133.667	158.333	142.333	137.667	149.5	147.667	132.333
D165	80.9333	64.2333	110	78.3667	57.9	105.8	90.4667	47.2333	115	145	157.667	134	138.833	147.333	140	145.5	149.667	134
D166	63.1667	50.0333	106.467	48.4	57.0333	106.933	86.5333	58.2333	115.267	138.833	157.667	138.333	144.5	153	145.333	147.5	157	138.333
D167	64.1	51	91.8667	59.2	58.0667	99.2333	77.6333	58.1333	100.267	119.333	139	139	135	144	145	128	150	137.333
D169	68.2	59.7333	107.667	63.5	65.9667	102.4	86.4333	59.8333	113.467	132	143	134.667	133.333	146.333	141	133	153.667	135.667
D16	61.4333	59.0333	113.133	41.8333	56.0667	120.567	78.5333	50.2	121.133	140	158.333	136.667	154.167	152.667	142.667	147.5	158	138.667
D170	76.7667	67.1333	127.8	65.1333	72.2667	115.833	92.3333	72.1333	128.467	139	154	140	148.333	146	146.667	153	158.667	139.333
D171	49.8667	42.7667	75.8	54.4667	39.7333	87.0333	74.6	35.7667	84.4667	125.167	148	134	129	132	141.667	121.5	156.667	137.333
D173	70.9667	59.8333	127.933	55.5	64.9667	115.6	98.8	62.8	129.667	141.167	149	137.667	152.5	140.333	144.667	156.5	152.333	138.667
D174	58	53.3	101.267	44.5238	60.5333	102.367	73.9	49.7333	108.667	142.333	152.667	136.667	150.5	158.333	143.333	149.5	157.333	138
D177	64.5333	55.4667	115.2	50.8611	69.1333	106.967	81.1667	55.4333	116.067	141.333	148.667	137.333	157.333	154.667	145	150.5	158.667	140
D178	60.4667	49.7	102.067	65.4667	47.5333	103	84.6333	51.9	108.267	138.333	145.667	135.333	141.5	155.667	140.667	139.5	152.333	134.667
D179	68.1667	61.6	108.867	59.2667	64.7333	108.267	85.2333	50.1	116.267	138.167	154	134.333	144.667	150	140	146.5	155	134
D17	59.9667	57.6333	100.4	57.5	60.9	95.9667	97.2333	50.9	103.6	132.833	146.667	136.667	137.5	146	144.667	132.5	148.333	140.667
D180	69.1667	62.7	103.933	62.7333	58.1333	102.967	85.3667	51.7	108.267	130.5	149.667	136.333	138	140	143.333	146	154	137.333
D181	59.9667	54.3667	86.2667	58.8333	62.5667	94.4333	74.5333	53.3667	96.4667	139.833	156.333	135.333	145.667	156	143	144.5	159.333	138
D182	67.8852	65.9	105.2	57.6667	68.3	105.633	89.4333	46.0333	110.867	150.5	161.667	138	163.667	154.667	145.333	156	160.333	139.333
D183	57.1	56.2667	102.333	54.3	68.8	105.333	86.5667	59.2667	111	129.333	154.333	133.333	140.5	148	140.667	129	157	135.333
D184	57.8	57.1	92.4667	64.3333	54.3	93.6333	72.1333	47.5333	98.9333	141.167	155.667	136.667	140	150	141.667	143	162	134.667
D185	54.0667	61.6333	103.333	45.5667	54.6333	106.667	74.9333	48.6667	112.867	123.833	142.333	136.333	138	140.667	141.333	139.5	145	134
D187	59.7	53.6333	108.8	43.8333	59.3333	108.067	80.6333	44.4	114.333	146.667	156.333	138.333	147.667	159	144.333	148.5	156.333	138
D188	51.7667	63.3667	89.8	45.2333	62.8333	95.4667	79.7	45.6	100.333	120	152.333	133	132.833	140	140.667	137.5	148.333	138.333
D189	58.9333	60.9	103.4	50.8593	65.6333	104.5	86.0333	54.3333	111.133	139.833	154.667	135.667	142.667	151.333	141.667	143.5	152	137.333
D18	60.6	56.0667	101.867	48.1429	55.4	109.533	83.8333	47.6333	112.067	147.333	164.667	137.667	160.333	157	142.667	152.5	160	135.667
D190	65.9667	58.8	101.267	60.5	55.9333	106.633	88.6	49.5667	109.6	130.833	150.333	134.667	140.167	147	139.667	128.5	153	134
D191	77.1	52.5	112	68.3333	67.7333	113.267	100.167	59.3	117.067	138.5	146.667	133	146	145	140.667	142	158	135.667
D192	64.5333	61.7667	112.333	62.6333	75.9667	100.933	87.0333	59.7	113.333	134	152.333	133.333	146	148.667	141.667	150	149.667	138
D193	67.6333	58.9	85.3333	60.7852	60.4667	94.7667	91.8667	54.7333	95.8667	140	153.667	135.667	144.167	151	141.333	149	158.333	137.333
D194	56.8	49.3	98.8667	53.8333	60.7667	106.467	79.9667	54.6667	108	141.667	146.667	132.667	148.333	153.667	139.667	152	154.333	136
D195	69.0167	57.6667	99.4	67.8667	62.9	105.033	93.6333	50.2	108.933	138.5	158.333	135.333	145.5	155.333	139.333	150	157	131.667
D196	67.1667	55.6	102.867	69	63.6333	107.7	93.6667	62.1	112.733	149.667	152.333	137.667	150.167	153.667	142.333	148.5	157.667	135.333
D197	56.1667	53.0333	94.9333	54.6	56.8	98.7	82.8333	53.2667	103.533	124	140.667	134	137	139.333	141.667	139	150.333	136.667
D198	60.2667	57.2333	106	61.8333	55.6667	102	88.8333	61.7	112.267	127.333	143.667	138.333	141.333	144	145.333	140.5	144.667	139.333
D199	65.5	55.4667	91.4	59.2667	54.6	98.3333	86.2333	48.9333	102.333	129	140	133	137.167	140.667	139	128	147.333	135.333
D19	60.8667	58.1	101.133	55.3333	48.6667	108.133	90.7667	49.9667	110.067	122	147	135.667	138.5	136.333	140.333	138	155.333	134.333
D1	71.8667	60.2667	84.4667	65.8333	61.2667	99.7333	96	47.8963	97.0667	153.333	170	136.333	174.667	189.333	141.667	147	180	136.333
D201	74.5667	75.6667	120.333	70.6381	73.3667	114.633	118.4	63.9556	125.267	130.333	152.667	130.667	142.833	140	139	126	149.667	136
D202	57.9333	49.8333	104.733	65.1667	57	120.233	83.9333	47.5667	119.333	143.5	151	136	145.5	151.333	144	143	155.333	135.667
D203	62.8667	53.4667	101.133	54.2	57.9	101.1	88.3333	46.2	103.867	136.833	142.667	138.333	145.833	148.667	148.667	149	153.333	141.333
D204	53.1	48.4	84.6667	55.6	52.9667	90.1667	80.5333	42.4	93.1333	119	144.333	135.333	139.167	135.667	143	133.5	146.333	138.333
D205	54.7	48.0667	87.6	51.6667	49.7667	96.0667	74.3333	49.3333	96.2667	139.833	142.333	138.333	141.667	149.667	145.333	145.5	155.667	139.667
D206	67.4333	58.8	119.6	66.8333	57.2	118.6	95.0667	61.3333	121.6	133.667	144.667	134.667	144.5	144.333	138	131.5	153.333	130.667
D207	67.5667	55.2667	98.3333	70.6667	49.1	99.1333	93.7667	56.5	103.933	119	139.333	132.667	135.833	136.333	140.333	129.5	144.333	135.333
D208	56	50.8333	89.3333	54.8333	52.6667	99.2	73.0667	43.9667	100.6	135	152	137.333	130	144	143.333	146	149.333	138
D209	72.0667	59.4667	108	76.2	67.5667	110.567	99.5	56.8	116.133	129.5	155.667	137.667	135.333	149.667	145.667	128.5	157.333	139.667
D20	60.1667	57.3667	79.1333	55.3333	62.3667	100.267	86.7333	56.2	95.9333	145.667	163.667	137.333	157.167	159	143.333	150.5	164.333	136.667
D210	55.7333	55.0333	94.2	51.9667	60.1	100.4	78.2667	59.6667	106.067	126.667	139.333	138.333	142	144.333	145	137	150.667	139
D211	51.2	56.2333	111.6	45.5556	66.4333	105.467	69.5333	49.2333	113.133	142.333	152.333	139.333	154	157	135.333	147.5	162.333	137.333
D212	61.0667	54.7667	91.5333	60.1667	54.3	103.8	88.4667	49.2333	103.4	127.167	153	138	142.333	145.333	145	138	150.333	139
D213	57.0333	45.9667	90.7333	57.7667	44.9333	96.3667	74.9	46.3	96.6	122.167	137.667	132.333	131.333	137.333	139.333	125	145	133.333
D214	66.6333	47.5667	101.267	61.5667	46.9	103.533	79.5333	41.2667	108.4	136.167	145.333	137.667	145.333	147	145	143.5	152	139.333
D215	51.9	51.2667	98.5333	52.2	58	99.3667	76.7667	56.9	105.933	121	143.333	135.333	125.5	131.333	143	133	146.333	139.333
D216	58.3296	44.7	107.333	43.3222	52.7	102.7	64.1	48.0667	111.6	141.333	155.667	137.333	144	153.667	145	149.5	157	140
D217	62.9333	61.6	100.2	58.4333	59.8667	99.8	81.5	54.4667	107.533	140.833	150.667	136	138	144.667	143.333	139.5	155.333	138.667
D218	54.2	47.2667	85.2	42.9	45.3	93.7	70.4667	44.2333	94.8667	142.5	158	136.333	143.833	149.667	143.667	149	157.333	138
D219	65.6131	52.3667	108.533	54.4	52.4333	113.7	82.6	48.4667	120.333	135.333	153	135.333	145.167	143.667	140.333	140	152.667	135
D21	69.0333	61.5667	102.667	54.4333	62.1	110.9	94.7333	53.3	114.933	137.833	151.667	139.333	146.667	152	144.333	146.5	155.667	138.333
D220	79.2	54.8	102.8	54.6963	60.4333	107.7	85.6667	50.7333	110.533	149.5	161.667	140	160.833	159.667	144	155.5	160	136
D221	62.5333	48.1	88.1333	45.7667	51.0333	93.7667	80.1	46.7667	94.7333	145.667	154.667	138.667	167	155.667	145	158	157	135.333
D222	67.3667	60.8667	128.8	62.4	58.0333	117.133	96.8	65.6667	129.867	140.833	155	138.333	143.333	154.667	142.667	141.5	157.333	135.667
D223	61.7333	61.6667	93.4	48.5	59.4333	100.633	88.9667	48.6667	103.067	137.333	149.333	134.333	145.333	153.667	137.667	145	152.667	130.333
D224	58.1333	51.3	96.9333	46.1667	54	104.1	83.8667	51.6667	108.267	142.833	151	137.667	146.5	151.667	141.667	147.5	159.333	133.667
D225	71.4667	64.4667	113.133	71.5	70.8	111.867	88.1333	49.9333	117.8	138.833	156.333	135.333	147.333	151	141.667	147.5	157	135
D226	67.9667	59.2	106.8	57.4167	67.0667	114.967	96.9333	59.4	114.933	136.667	151.333	138	146.333	148.667	144.333	138.5	157.333	138
D227	77.2	64.2	106.333	62.1667	71.5333	109.133	99.9333	60.4	113.467	141.167	157.333	138.333	149	154.667	145.667	149.5	158.667	139.667
D228	63.4333	51.9	87.1333	52.5667	58.8667	98.2	86.2667	52.9333	95.5333	137.667	151	132.667	143.667	148	140.333	141	157.667	136
D229	70.7667	55.8	106.533	56.8	65.4667	101.533	86.6	61.9333	108.333	140.833	152	139	142.833	152.667	146	148	155.667	139.333
D22	83	54.1	99.4667	66.2333	65.8667	96.7	95.5333	55.8	102.467	137.333	139.333	138	148.5	140.667	145	153	146.667	138.667
D230	75.3667	61.1	103.733	63.5	67.7667	106	96.8333	57.8667	109.4	138.333	148.333	137.333	146.5	149.333	145	149	155	140
D231	70.8333	54.8667	106.133	57.3333	59.8333	105.567	84.7667	51.4	111.8	137	161	135	140.833	148	142	142.5	149.667	136
D232	73.0667	60.6667	108	65.0333	62.6667	108.433	97.8667	59.4	115.333	132	150	132.333	141.167	153.333	141.333	143.5	154.667	139.333
D233	67.8333	62.2	100.333	59.6333	65.6667	103.467	90.7333	48.4333	108.467	138.667	153.667	137.667	146	151.333	144.667	142	152.667	138
D234	57.8667	53.7333	107.733	46.2333	56.6333	108.8	86.6333	49.5667	114.467	133.5	153	133.667	144.667	152	143.333	143.5	158	139.667
D235	64.5	68.0667	105.467	58.3667	67.7	103.9	90	54.4	113.267	141.833	161	136.667	153.167	154	143.333	151.5	164.333	137
D236	70.0333	59.7667	100.867	67.7963	66.3333	98.3	97.4333	52.9	106.533	142.167	162	134.667	159.667	154.333	142.333	150	159	137
D237	65.1333	58.2333	106.867	48.3095	60.0333	103.833	86.2667	60	106.867	142.833	155.333	136.667	153.667	150.667	144.667	149.5	160.333	139.333
D238	72.5	58.6667	104.533	69.9	54.0667	111.567	96.6296	56.4	113.8	137.167	150.667	137.333	143.167	139.667	144.333	147	153	138.333
D239	59.9889	53.6333	109.267	61.0667	56.3	108.367	84.4	57.7667	113.733	144.167	154.667	139.333	145.333	150	146.667	141	156.333	140.667
D23	41.4714	44.3	72.9333	43.1111	47.4333	82.4	75.6667	50.5333	95.4	136.167	160	137.667	147	156.333	143.667	139	160	136.667
D240	56.637	50.8333	107.8	57.7778	57.3667	110.7	82.5	51.9333	109.467	139.333	146.667	139	146.667	153.667	137.333	150.5	162.667	141.667
D241	62.0333	52.2333	83.7333	57.2	55.6333	87.8	72.9	53.9	96.8	120.167	156.333	136.333	132.333	148.667	145	131	159.333	139.333
D242	62.7869	58.1333	111.8	57.1667	56.2	107.567	84.8	61.9333	107.2	147.333	150	135.667	156	142.667	133	152.5	158.667	136
D243	87.5333	64.3333	99.2	67.5	71.7333	102.833	96.9	50.8	110.533	143.833	155	133.333	151.833	154	141.333	149.5	159.667	138
D244	51.3667	46.7333	85.9333	53.3333	46.1667	96.5	71.4667	35.2667	97.7333	122.167	144.333	135.333	132.667	143	143.333	142	145.667	140
D245	74.5667	59.4	106.933	59.3	67.7667	97.8333	90	56.6667	88.0667	139.333	159.667	138	148	155	146.667	143	161.333	140
D246	41.6667	45.9333	59.8	46.8333	47.0667	87.6333	72.8333	47.3333	80.6667	124.5	146	138.333	140	144	134.333	135	152	136.667
D247	50.3889	49.4667	103	52.1389	48.2333	96.5333	89.2333	42.3	84.8667	144.667	137.333	138	158.667	139	134.667	144	151.667	135
D248	70.3333	69.1667	114	53.0397	67.5333	104.9	86.9333	53.0333	109.733	119.333	148.667	137.667	152.333	147.667	145	144	146.667	138.333
D249	53.025	51.9	104	50.6667	57.6	108.467	71.2333	58.1333	93.8	141.5	145.667	137.667	161	152.333	135	155.5	159	138
D24	65.5667	55.5333	114.467	64	67.1333	111.667	92.9333	47.4333	98.0667	142.833	142	139.667	151	140.667	135.333	148	153.333	137
D250	52.1905	49.3	86.7333	53	52.1667	92.2333	70.1667	41.7667	101.4	145.5	154.667	137.333	150.333	155.667	141.667	150	156	135.333
D251	53.9667	59.1667	108.467	55.7333	62.7	105.267	92.8	55.3	115.4	137.5	150.667	139	145.75	149.333	137	147.5	160.333	142
D252	66.3333	54.3333	101.133	53.5333	61.8	100.3	81.1	57.1667	104.933	142	155.333	138.333	151.833	151	142.333	150.5	161	137.333
D253	60.8952	54.2667	96.8	59.7429	68.1333	94.4333	83.1	45.6333	103.267	141.833	153.333	133.667	145.667	153	142	150	152.667	136
D254	62.6333	56.7667	105.8	50.7	53.5667	98.2	74.7667	42.6667	110.733	137.833	152.667	138.667	147.667	150.667	146	147	153.667	137
D255	75.7333	56.7667	100.4	63.3667	60.5333	114.267	83	44.8667	114.067	143.667	155.667	134.333	157.167	156	139.667	152	158	135
D256	54.6	48.0333	100.933	56.9	62.8	108.333	84.8	62.3333	109.8	140.167	152	139	144.333	149.333	145.667	146.5	159	137.333
D257	61.1	51.4333	90.9333	59.3667	58.9	97.4	91.4	57.4667	100.733	139.333	150.667	135	144	150.667	143	145	161.667	138.667
D258	65.8333	57.7667	102.733	56.6333	65.5333	105	94.3333	58.4333	107.867	137.667	153	135.333	144.167	150.667	141.667	146	156.333	134.667
D259	74.9667	64.4333	108.8	65.1667	58.4	113.467	93.4	59.0333	121.467	140.333	155.667	130.667	150.167	147.333	138.667	146	154.333	135
D25	82.7	55.6333	115	80.3	70.9333	117	102.067	68.2	122.467	132	150.333	136.333	134.667	150.667	144	131.5	155.333	137.333
D260	59.3444	57.8333	104.867	55.5333	61.1667	109.7	79.8	46.0667	112.333	138.333	159.333	134.333	140.667	149.667	141.667	147	156	136
D261	61.6	47.2	91.2	66.5333	54.0333	101.367	80.4	37.2333	106.133	130.333	149	135.667	137	149.667	143	143.5	144.667	138.667
D262	65	58.7333	102.4	62.1667	57.5333	108	86	45.8667	110.667	139.167	154.333	136.667	150	152	143.667	149.5	151.667	137.667
D263	85.4333	60.7667	107.333	78.7333	80.8667	99.3667	98.5333	70.0667	106	145	151	135.667	151.333	151	143	144	162.333	136
D264	84.4	67.3667	123.667	78.5	78.2	120.267	101.6	61.8333	129.933	141	152	138	149.5	138	142	144.5	152.333	134.667
D265	61.5667	55.6333	114.733	69.3333	60.6	106.367	84.2333	55.1667	114.4	136.833	143	139.333	151.667	144	135.667	157.5	156.333	138.333
D266	65.1	45.7333	104.333	60.6667	53.3667	105.433	68.3	42.1667	113.067	151.833	167	138.333	139	156	146	146	152	141
D267	54.1667	48.8	100.8	56.1333	53.0667	98.7667	82.1667	50	107.733	140.667	155.333	138.667	147.667	154.333	146.667	146.5	155	140.667
D268	74	53.6	108.733	75.1667	63.3	110.133	97.6	57.7667	116	142.667	150.667	137	150.333	151	141.667	143.5	155.333	135.333
D269	73.6667	65.6333	115	68.2	73.2333	114.267	110	50.9333	121.533	141	163.333	134.333	160.333	154.333	141.333	146	157.667	135.333
D26	52.9905	50.7333	108.133	84.6333	49.3	110.9	90.7333	50.9	110.267	149.833	147.333	136.333	140.667	146	144.667	134	155.333	135.333
D27	48.4778	49.6333	103.8	51.9	59.6	102.233	77.1667	44.7667	107.533	143.167	163	136.333	137.167	156.667	142.333	131.5	161	134
D29	54.9	55.8667	95.6667	60.6667	64.7	101.033	76.4	53.3	99.2667	121.833	140.333	137.333	135.667	148.333	144.667	132	148.667	139.333
D2	60.6889	53.1333	81.4	63.2	49.2333	100.867	74.2333	45.1	96.6667	133	151.667	136.333	145	141	144.333	149	152	139.667
D30	62.7667	59.4667	101.933	64.9	62.4333	111.367	94.7667	51	115.133	136.667	155.333	138.333	147	154.333	134.667	149.5	156.333	136.667
D31	77.9	54.4667	99.6	73.4333	58.5333	98.0333	82.5333	57.2667	104.733	136.667	151.333	138.333	146.333	154	146	147.5	159	139.333
D32	60.5333	58.6	111	47.0556	60.5333	114.467	78.8333	56.0667	120.933	140	154.667	132	150.833	152.667	135	144	159.667	128
D33	60.7573	60.4	112.267	50.537	60.6	107.8	78	60.2333	118.267	135.333	151	136.667	144	145.667	143.333	147	151.333	136.667
D34	55.4444	54.7	111.8	52.4667	61.2	114.433	95.4667	56.9667	118.933	135.667	151	135.667	147.667	153.333	143.333	147	156.333	139.333
D35	67.1667	50.2333	95.4667	63.1333	66.3667	98.3333	82.8333	55.0667	102.133	136	153.333	133.333	144.833	153.667	138.667	146	158.333	131
D36	58.8778	49.8667	88.6667	51.4571	56.1	94.8667	79.0333	53.6667	102.167	147.333	156.333	139.667	151.5	153.333	147.333	152.5	158.333	138.667
D37	49.6667	50	87.4	45.6667	54.2	95.6333	70	46.0667	96.4	126.833	151.333	135.333	138.5	149	140.333	144	155	133.333
D38	70.4333	57.6667	107.533	61.381	62.9	104.667	81.9333	48.7333	109.867	146.667	157	138.333	159.333	156.667	145.667	149	161.667	136
D39	69.6	53.7	82.3333	61.4667	69.8	100.333	78.7333	50.1667	98.1333	136.167	155.333	138.333	144.167	157	142.333	146	159.333	135.333
D3	61.2333	55.6	101.2	62.7	57.4333	104.833	85.2667	56.5333	110.133	140.333	150.333	137.667	142	147.667	145.667	142.5	158.333	138
D40	62.4	52.7	113.533	64.7333	55.5	113.533	83.3333	47.4333	122.533	140.167	148.333	134	145.333	150.667	142.667	146	152.333	140
D41	62.9963	67.4667	104.867	59.1667	66.9667	103.567	81.3	50.8333	106.4	142.333	141.333	138.667	140.333	147.333	146.333	139	149.667	140.667
D42	57.2	63.9	106.4	39	64.8333	111	83.9	49.4667	116.4	151.667	156	147	158.667	154	151	155	158	140
D43	82.7	60.8333	119.467	68.7333	60.9667	113	94.6	53.3667	122.733	138	147.667	136.667	143.333	143.333	144.667	147	150.333	138.667
D44	56.1333	56.2	98	53.4667	62.4667	107.733	83.3	45.1667	106.733	137.333	159.667	137	146.167	153	143.667	147	157.333	136.667
D45	72.6333	54.1	108	59.4333	66.4	105.433	87.3667	57.7667	114.867	143.333	158.333	137.667	144.833	160	143.333	146	158	137.333
D46	56.05	46.3333	88	56.8	52.5	92.0667	68.7333	46.4333	94.4	125.5	153.333	137.667	120	149.667	144	120.5	148.667	137
D47	57.1333	53.7667	110.733	61.1667	57.7	105.733	84.0667	42.9333	116.667	134.833	153.667	136.333	144.167	153	143	140.5	153.667	136.667
D48	66.6667	56.4	103	57.025	64.3333	108.767	81.7333	50.3667	108.667	142	151.333	137.333	141.833	151.333	145	145.5	156.667	136.667
D49	79.15	54.8	101.067	68.1333	55.0667	97.3333	80	54.6333	105.733	137.667	152.333	136.667	141.833	155	144	140.5	160.667	133.667
D4	61.2381	59.9333	96.8	60.8333	68.4	105.833	95.5667	62.0667	107.133	140.167	158	136.667	148.333	151.667	140.667	150	159	132.667
D50	55.3	45.5333	97.8667	52.9667	53.0667	100.6	76.3333	42.7667	104.667	121.333	137.333	132.333	134.667	144.667	140.333	139	144.333	137
D51	67.7667	56.3	88.1333	62.5333	53.0333	100.7	88.4333	53.4333	103.6	151	156.667	134.667	152.333	152.667	138	149.5	154	130.667
D52	64.15	59.5333	105.267	60.0519	64.1333	105.833	85.5667	61.6667	113.533	149.333	156.667	138.667	154.333	150	145.333	146.5	159	134.667
D53	79.8	56.7667	110	81.2333	68.3667	110.9	101.2	56.9667	115.4	127	153	139.333	134	147.333	146.667	122	155.333	137
D54	64.7	49.5	95.7333	60.6	55.4667	95.3333	79.4333	56.6333	101.133	129	145	137.667	126.833	145.333	144.667	128	149.333	134.667
D55	57.8667	63.6667	98.2	53.9	66.5	98.2333	86.4	57.5333	105.2	140.333	159.667	136.667	148.167	156	143.667	143	158.667	137.333
D56	71	61.2333	99	71	64.8	109.767	91.6333	60.0667	110.733	131.5	152.667	131.667	141.5	146.667	140.333	141	155.333	138
D57	60.919	58.4667	107.267	58.2556	66.9333	102.5	91	42.8333	110.6	148.667	159.667	137.667	155.833	154	145.333	150	159	140.667
D58	59.4	63.7667	103.4	69.2333	69.8667	105.633	81.9333	59.1	109.733	144.667	164.333	140	155.167	153.667	147.667	152.5	157.667	139
D59	78.6	58.7	102.867	72.6333	71.1	110.4	91.6333	52.6	113.2	143.667	160	136.667	153.833	151.333	143.667	148	155.333	133.667
D5	55.9667	49.6	77.8	56.2667	51.4667	100.233	74.2667	49.7667	98.2667	122.5	150	131.667	135.333	140.333	139.333	131.5	153.333	135
D60	89.4333	65.5333	113.867	79.5667	70.7333	107.733	101.867	62.0667	115.267	138.333	158	138	143.333	158	144.333	147	161	136.667
D61	72.6	66.1333	96.3333	69.2	62.6	101.4	93.6667	58.7333	103.267	135.667	154.333	133.333	144	148.333	140.333	141.5	158	134.333
D62	62.4333	61.4667	110.067	60.4333	59.1333	103.7	85.8333	49.1	112.8	150	163	137.667	162.667	157	144.667	154	161.667	134.667
D63	55.75	50.7667	101.2	42.0167	58.1	102.1	76.4	47.9	107.267	146.833	148.667	140.667	154.833	146	148	148	155.333	139.333
D64	74.7333	61.9333	103.6	76.2	63.8667	102.6	92.4667	52.7333	110	135.333	146	137.333	137.333	148.333	146	144	151.667	139.333
D65	78.5	68.1	109.667	63.7333	79.6	109.8	99.1	66.5	116.267	145	159.333	137.667	152.833	151.333	145.667	152.5	155.667	140
D66	57.1	46.8333	71.0667	44.2444	52.1667	91.6333	71.2333	46.6333	86.0667	141.333	166	137.333	149	158.667	144	146	159.667	140
D67	71.5667	47.8333	92.5333	60.0667	51.6	103.667	80.9667	45.7	103.533	144	159.667	139.667	146.333	158	152.667	147	158	140
D68	72.3667	64.1333	111.667	70.9	61.8	105.8	98.8	59.8	116.2	134.333	145.667	138.333	144.833	145	147	132.5	157.333	140.667
D69	71.2333	56.3333	107.967	87.3	61.7	105.267	98.2667	50.5333	109.467	138.333	152.667	137.667	136	146.667	147.333	128.5	152.667	142
D6	73	48.8	99.4	71.6667	55.7667	102.9	83.4667	44.7667	112.133	134.667	149	137.667	141.167	154.333	142	143	158.333	133.333
D70	71.5667	50.8667	110.067	72.2667	61.4	109.1	86.5333	55.1333	116	136.333	147.667	138	140.5	149.333	146	143.5	158.667	140.667
D71	68.9333	56.2667	110.133	73.0333	70.6667	115.3	97.8667	54.4667	120	144.667	156.333	138.667	154.833	160.333	145.667	149	158.667	135.667
D72	67.6333	62.2	112.267	53.8333	59.5667	113.633	84.5333	53.3667	122.267	146.167	157.667	133.667	148.167	156.333	140.667	150	163.333	137.333
D73	63.6	60.3333	99.3333	47	56.1333	105.167	78.5333	51.8667	108.8	142.833	153.667	135.667	150	149	140.667	149	158.333	133.667
D74	72.4	57.1	103.533	64.5667	57.8333	108.533	85.7333	47.4	112.4	131.667	153	136.333	145.333	147.667	143.333	142	153	133.333
D75	64.0667	54.7667	100.133	52.3	65.0667	104.133	72.6333	54.7667	110.667	138	161.667	138	135.667	155	143.333	132.5	158	136.333
D76	66.3	55.7333	113.8	75.7333	48.0333	112.633	93.1667	47.1	121.4	144.833	157.333	135.667	144	149.667	143.333	144	159.333	135
D77	63.3333	57.4	106.8	66.4167	70.3333	110.4	92.7333	56.6667	114	142.5	153	139	151.5	158	146.333	153	161.667	137
D78	74.6333	52.3333	95.2667	55	50.7333	110.4	82.4333	55	106.4	142.667	145.667	136.667	140.667	145.667	142.333	149.5	157.333	136.667
D79	72.3	54.2	118.2	82.7667	67.1667	116.033	94.7	56.8667	122.733	141.333	163	137.333	146.333	156	145	148.5	163	136.667
D7	60.6	53.8	82.6667	57.5333	65.7	104.733	86.5	53.2	99.8	140.5	158.333	135.333	156.5	152.667	140	147.5	157.667	134
D80	56.4667	55.3333	84	43.0333	47.1667	98.4667	69.8667	48.7667	97.1333	134.333	159	136	138.833	150	142	144	153	136.333
D81	68.6333	56.6667	103.067	65.9667	60.7667	110.567	91.9667	57.8333	110.733	134	141.667	136	142.167	140.667	144	141	153.667	136.333
D82	68.6667	48.2	104.2	67.2667	59.8	108.7	90.8667	53.8	112.8	137.833	156	136	144	152.333	143	139	159.333	133
D83	74.3333	53.1333	108.067	64.1667	52.4333	112.9	88.7667	55.3333	114.6	140	150	132.333	140.333	150.667	136.667	144	157	130.333
D84	57.0037	65.8333	113.867	47.8333	55.2667	111.567	90.1333	58.5333	121.267	143	148.333	138.333	151	143.667	143.333	146.5	148.333	136.667
D85	64.8333	59.7333	89.8	53.7143	60.6667	104.067	93.6333	54.9	104.467	140.667	161.333	137	150	152	145	150.5	163	135.667
D86	61.9667	69.1667	100.2	69.4	57.5333	102.1	87.1667	55.9	108.533	131.5	141.667	138.333	132.667	135	145.333	134.5	148.667	138.667
D87	60.6333	55.6	97.6667	55.7667	62.9	100.8	78.7667	44.5333	105.867	144.333	156	137.667	155.5	150.667	144.667	153	156.333	134.667
D88	63.3	58.7	109.6	55	54.7667	104.867	96.6667	62.1333	113.933	139.333	140.333	138	147.667	138.667	145.333	142.5	147	139.333
D89	63.2667	66.1	92.6	62.8333	67.9	96.5333	95.2667	54.0667	100.733	131.5	149	137.667	141.5	148.333	144.667	129.5	151.667	138
D8	53.3333	45.4333	81.1333	59.5667	51.7	98.6	79.9667	39.6333	98.2	133	143.333	137.333	144.833	144.333	142.667	140.5	152	134
D90	66.9333	56	107.333	78.6	68.3	102.933	104.233	63.4667	114.8	142	149.667	137	143.667	152.333	143.333	143.5	157	136
D91	91.5	69.4333	106.133	73.1667	77.8667	97.8667	97.9333	63.6667	101.467	140.833	152	134.667	150.167	148.333	142.333	150.5	155.667	134
D92	78.5667	57.3333	104.267	64.5	62.8667	109.067	84.6333	49.7667	113.867	136.667	163	135.667	148.667	153.667	140.333	150	157.667	134.333
D93	51.6333	49	118.333	51.1667	61.6667	111.7	81.3667	54.9333	97.4	137.833	161.667	139	145.25	156.667	144.667	150	155.333	138.333
D94	92.9083	60.7667	112.733	80.4333	69.7667	129	87.3667	58.2333	121.067	136.5	160.333	138.667	143.167	153.333	149.667	144.5	155.333	135
D95	92.0667	57.2667	113.467	80.1	73.6667	126.033	93.9333	64.5667	114.667	143.167	165.333	138.667	155.833	157	147.667	150.5	164.667	137
D96	64.6667	57.5	99.6	55.3111	65.6667	100.167	79.0667	51.7	105.667	136.333	156.667	136.333	145.167	150.333	143.333	148	158.667	133.333
D97	58.5	56.5	99.6	56.6333	63.4333	105	82.6667	54.4333	115.667	137.5	150.667	136.333	151.833	147.333	142	144.5	156.333	135.667
D98	62.6037	62.5667	112.8	55.4444	73.2	113.5	79.8333	57	118.333	146.167	146	139	150.833	145.333	137	157	152	140.667
D99	53.2333	52.3333	95.4	55.85	55.1333	98.6333	70.5333	54.9667	106.8	119.333	139.667	137.667	137	142.667	146.333	140	150.333	141.333
D9	64.1	52.8333	95.6	67.5667	55.5333	99.6667	89.6333	59.3333	103.133	137.333	139	133.667	139.167	143.333	139	136	156.333	138
PH, Plant height; PP, Plant period.
an: anyang in the Yellow River cotton-growing area; nan: Nanjing in the Yangtze River cotton-growing area; ku: Kuche in Xinjiang, the northwestern cotton-growing area. 07, 2007; 08, 2008; 09, 2009.
