# Supplementary material for: Population-Scale Polymorphic Short Tandem Repeat Provides an Alternative Strategy for Allele Mining in Cotton
Source: Front Plant Sci. 2022 May 6;13:916830. doi: 10.3389/fpls.2022.916830 (PMC9120961; doi:10.3389/fpls.2022.916830)
Supplement: Supplementary file 3 [file Table_3.XLSX]

## Sheet: S2
Table S2. List of 4,562 flowering genes in Gossypium hirsutum
Gene ID	Arabidopsis homologous gene ID	Name	Short Name
GH_A06G0328	AT4G24540	AGAMOUS-LIKE 24	AGL24
GH_A01G1279	AT4G24540	AGAMOUS-LIKE 24	AGL24
GH_D12G0863	AT4G24540	AGAMOUS-LIKE 24	AGL24
GH_A12G1017	AT4G24540	AGAMOUS-LIKE 24	AGL24
GH_D01G1353	AT4G24540	AGAMOUS-LIKE 24	AGL24
GH_D12G0162	AT4G24540	AGAMOUS-LIKE 24	AGL24
GH_D13G0506	AT4G24540	AGAMOUS-LIKE 24	AGL24
GH_A03G2014	AT4G24540	AGAMOUS-LIKE 24	AGL24
GH_D02G2180	AT4G24540	AGAMOUS-LIKE 24	AGL24
GH_A13G0514	AT4G24540	AGAMOUS-LIKE 24	AGL24
GH_D11G0897	AT4G24540	AGAMOUS-LIKE 24	AGL24
GH_D05G2764	AT4G24540	AGAMOUS-LIKE 24	AGL24
GH_A05G2747	AT4G24540	AGAMOUS-LIKE 24	AGL24
GH_A11G0860	AT4G24540	AGAMOUS-LIKE 24	AGL24
GH_A06G0309	AT4G24540	AGAMOUS-LIKE 24	AGL24
GH_A12G0162	AT4G24540	AGAMOUS-LIKE 24	AGL24
GH_A05G3983	AT4G24540	AGAMOUS-LIKE 24	AGL24
GH_D11G0554	AT4G24540	AGAMOUS-LIKE 24	AGL24
GH_D04G0393	AT4G24540	AGAMOUS-LIKE 24	AGL24
GH_D06G0294	AT4G24540	AGAMOUS-LIKE 24	AGL24
GH_A11G0531	AT4G24540	AGAMOUS-LIKE 24	AGL24
GH_D02G2194	AT4G24540	AGAMOUS-LIKE 24	AGL24
GH_A03G2027	AT4G24540	AGAMOUS-LIKE 24	AGL24
GH_D05G2543	AT4G24540	AGAMOUS-LIKE 24	AGL24
GH_A05G2521	AT4G24540	AGAMOUS-LIKE 24	AGL24
GH_A07G1568	AT4G24540	AGAMOUS-LIKE 24	AGL24
GH_D12G0170	AT4G24540	AGAMOUS-LIKE 24	AGL24
GH_D12G1161	AT4G24540	AGAMOUS-LIKE 24	AGL24
GH_D05G2208	AT4G24540	AGAMOUS-LIKE 24	AGL24
GH_D13G0490	AT4G24540	AGAMOUS-LIKE 24	AGL24
GH_D08G1693	AT4G24540	AGAMOUS-LIKE 24	AGL24
GH_A11G0861	AT4G24540	AGAMOUS-LIKE 24	AGL24
GH_A05G2177	AT4G24540	AGAMOUS-LIKE 24	AGL24
GH_D08G1564	AT4G24540	AGAMOUS-LIKE 24	AGL24
GH_D07G1573	AT4G24540	AGAMOUS-LIKE 24	AGL24
GH_D11G0898	AT4G24540	AGAMOUS-LIKE 24	AGL24
GH_A10G0347	AT4G24540	AGAMOUS-LIKE 24	AGL24
GH_A08G1545	AT4G24540	AGAMOUS-LIKE 24	AGL24
GH_A12G1165	AT4G24540	AGAMOUS-LIKE 24	AGL24
GH_D10G0361	AT4G24540	AGAMOUS-LIKE 24	AGL24
GH_D10G0360	AT4G24540	AGAMOUS-LIKE 24	AGL24
GH_D07G0876	AT4G24540	AGAMOUS-LIKE 24	AGL24
GH_A10G0346	AT4G24540	AGAMOUS-LIKE 24	AGL24
GH_A08G1679	AT4G24540	AGAMOUS-LIKE 24	AGL24
GH_A03G1245	AT4G24540	AGAMOUS-LIKE 24	AGL24
GH_D04G2098	AT4G24540	AGAMOUS-LIKE 24	AGL24
GH_A11G0083	AT4G24540	AGAMOUS-LIKE 24	AGL24
GH_A04G1749	AT4G24540	AGAMOUS-LIKE 24	AGL24
GH_A03G0856	AT4G24540	AGAMOUS-LIKE 24	AGL24
GH_D07G1990	AT4G24540	AGAMOUS-LIKE 24	AGL24
GH_D11G0089	AT4G24540	AGAMOUS-LIKE 24	AGL24
GH_D03G0830	AT4G24540	AGAMOUS-LIKE 24	AGL24
GH_A02G1326	AT4G24540	AGAMOUS-LIKE 24	AGL24
GH_A13G0495	AT4G24540	AGAMOUS-LIKE 24	AGL24
GH_A07G0749	AT4G24540	AGAMOUS-LIKE 24	AGL24
GH_D11G0414	AT4G24540	AGAMOUS-LIKE 24	AGL24
GH_D07G0744	AT4G24540	AGAMOUS-LIKE 24	AGL24
GH_D06G0314	AT4G24540	AGAMOUS-LIKE 24	AGL24
GH_A12G2444	AT4G24540	AGAMOUS-LIKE 24	AGL24
GH_D03G1119	AT4G24540	AGAMOUS-LIKE 24	AGL24
GH_D02G1434	AT4G24540	AGAMOUS-LIKE 24	AGL24
GH_A13G0850	AT4G24540	AGAMOUS-LIKE 24	AGL24
GH_D13G0875	AT4G24540	AGAMOUS-LIKE 24	AGL24
GH_A03G0209	AT4G24540	AGAMOUS-LIKE 24	AGL24
GH_A09G0559	AT4G24540	AGAMOUS-LIKE 24	AGL24
GH_D11G3595	AT4G24540	AGAMOUS-LIKE 24	AGL24
GH_D12G2456	AT4G24540	AGAMOUS-LIKE 24	AGL24
GH_D09G0468	AT4G24540	AGAMOUS-LIKE 24	AGL24
GH_D03G1755	AT4G24540	AGAMOUS-LIKE 24	AGL24
GH_A09G2653	AT4G24540	AGAMOUS-LIKE 24	AGL24
GH_A02G0772	AT4G24540	AGAMOUS-LIKE 24	AGL24
GH_D02G0787	AT4G24540	AGAMOUS-LIKE 24	AGL24
GH_A02G1953	AT4G24540	AGAMOUS-LIKE 24	AGL24
GH_A13G0639	AT4G24540	AGAMOUS-LIKE 24	AGL24
GH_D13G0624	AT4G24540	AGAMOUS-LIKE 24	AGL24
GH_A13G0851	AT4G24540	AGAMOUS-LIKE 24	AGL24
GH_D12G0636	AT4G24540	AGAMOUS-LIKE 24	AGL24
GH_D03G0109	AT4G24540	AGAMOUS-LIKE 24	AGL24
GH_A12G0619	AT4G24540	AGAMOUS-LIKE 24	AGL24
GH_A04G1295	AT4G24540	AGAMOUS-LIKE 24	AGL24
GH_D04G1642	AT4G24540	AGAMOUS-LIKE 24	AGL24
GH_D01G2157	AT4G24540	AGAMOUS-LIKE 24	AGL24
GH_A01G2060	AT4G24540	AGAMOUS-LIKE 24	AGL24
GH_A04G1696	AT4G24540	AGAMOUS-LIKE 24	AGL24
GH_D13G0873	AT4G24540	AGAMOUS-LIKE 24	AGL24
GH_D05G2606	AT4G24540	AGAMOUS-LIKE 24	AGL24
GH_A05G2581	AT4G24540	AGAMOUS-LIKE 24	AGL24
GH_D02G1615	AT4G24540	AGAMOUS-LIKE 24	AGL24
GH_A03G1339	AT4G24540	AGAMOUS-LIKE 24	AGL24
GH_D09G2575	AT4G24540	AGAMOUS-LIKE 24	AGL24
GH_D02G2153	AT4G24540	AGAMOUS-LIKE 24	AGL24
GH_D12G1194	AT4G24540	AGAMOUS-LIKE 24	AGL24
GH_A11G0397	AT4G24540	AGAMOUS-LIKE 24	AGL24
GH_A05G2081	AT4G24540	AGAMOUS-LIKE 24	AGL24
GH_D05G2112	AT4G24540	AGAMOUS-LIKE 24	AGL24
GH_D11G2351	AT4G24540	AGAMOUS-LIKE 24	AGL24
GH_D02G0914	AT4G24540	AGAMOUS-LIKE 24	AGL24
GH_D13G2442	AT2G13540	ABA HYPERSENSITIVE 1 , CAP-BINDING PROTEIN 80	ABH1, CBP80
GH_A13G2453	AT2G13540	ABA HYPERSENSITIVE 1 , CAP-BINDING PROTEIN 81	ABH1, CBP81
GH_A13G2432	AT1G18450	ACTIN-RELATED PROTEIN 4	ARP4
GH_D13G2423	AT1G18450	ACTIN-RELATED PROTEIN 4	ARP4
GH_D09G1677	AT1G18450	ACTIN-RELATED PROTEIN 4	ARP4
GH_A09G1730	AT1G18450	ACTIN-RELATED PROTEIN 4	ARP4
GH_D08G1247	AT1G18450	ACTIN-RELATED PROTEIN 4	ARP4
GH_A08G1300	AT1G18450	ACTIN-RELATED PROTEIN 4	ARP4
GH_D08G0044	AT1G18450	ACTIN-RELATED PROTEIN 4	ARP4
GH_A08G0043	AT1G18450	ACTIN-RELATED PROTEIN 4	ARP4
GH_D03G1438	AT1G18450	ACTIN-RELATED PROTEIN 4	ARP4
GH_A03G0530	AT1G18450	ACTIN-RELATED PROTEIN 4	ARP4
GH_D01G2483	AT1G18450	ACTIN-RELATED PROTEIN 4	ARP4
GH_D01G0012	AT1G18450	ACTIN-RELATED PROTEIN 4	ARP4
GH_A01G0012	AT1G18450	ACTIN-RELATED PROTEIN 4	ARP4
GH_D04G0939	AT1G18450	ACTIN-RELATED PROTEIN 4	ARP4
GH_A01G2405	AT1G18450	ACTIN-RELATED PROTEIN 4	ARP4
GH_D07G1062	AT1G18450	ACTIN-RELATED PROTEIN 4	ARP4
GH_A07G1075	AT1G18450	ACTIN-RELATED PROTEIN 4	ARP4
GH_D04G0652	AT1G18450	ACTIN-RELATED PROTEIN 4	ARP4
GH_A05G3690	AT1G18450	ACTIN-RELATED PROTEIN 4	ARP4
GH_D13G2553	AT1G18450	ACTIN-RELATED PROTEIN 4	ARP4
GH_A13G2562	AT1G18450	ACTIN-RELATED PROTEIN 4	ARP4
GH_D02G2515	AT1G18450	ACTIN-RELATED PROTEIN 4	ARP4
GH_A03G2346	AT1G18450	ACTIN-RELATED PROTEIN 4	ARP4
GH_D11G0606	AT1G18450	ACTIN-RELATED PROTEIN 4	ARP4
GH_A11G0579	AT1G18450	ACTIN-RELATED PROTEIN 4	ARP4
GH_A04G0645	AT1G18450	ACTIN-RELATED PROTEIN 4	ARP4
GH_A13G0205	AT1G18450	ACTIN-RELATED PROTEIN 4	ARP4
GH_A10G2419	AT1G18450	ACTIN-RELATED PROTEIN 4	ARP4
GH_A05G4091	AT1G18450	ACTIN-RELATED PROTEIN 4	ARP4
GH_D04G0281	AT1G18450	ACTIN-RELATED PROTEIN 4	ARP4
GH_D13G0202	AT1G18450	ACTIN-RELATED PROTEIN 4	ARP4
GH_D11G2446	AT1G18450	ACTIN-RELATED PROTEIN 4	ARP4
GH_A11G2385	AT1G18450	ACTIN-RELATED PROTEIN 4	ARP4
GH_D01G1999	AT1G18450	ACTIN-RELATED PROTEIN 4	ARP4
GH_A01G1897	AT1G18450	ACTIN-RELATED PROTEIN 4	ARP4
GH_D10G2518	AT1G18450	ACTIN-RELATED PROTEIN 4	ARP4
GH_A01G1379	AT1G18450	ACTIN-RELATED PROTEIN 4	ARP4
GH_scaffold7339_objG0001	AT1G18450	ACTIN-RELATED PROTEIN 4	ARP4
GH_D01G1462	AT1G18450	ACTIN-RELATED PROTEIN 4	ARP4
GH_D07G2569	AT1G18450	ACTIN-RELATED PROTEIN 4	ARP4
GH_A07G2626	AT1G18450	ACTIN-RELATED PROTEIN 4	ARP4
GH_D02G1702	AT1G18450	ACTIN-RELATED PROTEIN 4	ARP4
GH_A03G1525	AT1G18450	ACTIN-RELATED PROTEIN 4	ARP4
GH_D12G1663	AT1G18450	ACTIN-RELATED PROTEIN 4	ARP4
GH_A01G1700	AT1G18450	ACTIN-RELATED PROTEIN 4	ARP4
GH_A12G1659	AT1G18450	ACTIN-RELATED PROTEIN 4	ARP4
GH_D01G1837	AT1G18450	ACTIN-RELATED PROTEIN 4	ARP4
GH_A07G0427	AT3G33520	ACTIN-RELATED PROTEIN 6 , SUPPRESSOR OF FRIGIDA3 , EARLY IN SHORT DAYS 1	ARP6, SUF3, ESD1
GH_D07G0428	AT3G33520	ACTIN-RELATED PROTEIN 6 , SUPPRESSOR OF FRIGIDA3 , EARLY IN SHORT DAYS 1	ARP6, SUF3, ESD1
GH_A06G0590	AT3G33520	ACTIN-RELATED PROTEIN 6 , SUPPRESSOR OF FRIGIDA3 , EARLY IN SHORT DAYS 1	ARP6, SUF3, ESD1
GH_D06G0561	AT3G33520	ACTIN-RELATED PROTEIN 6 , SUPPRESSOR OF FRIGIDA3 , EARLY IN SHORT DAYS 1	ARP6, SUF3, ESD1
GH_A05G3069	AT3G33520	ACTIN-RELATED PROTEIN 6 , SUPPRESSOR OF FRIGIDA3 , EARLY IN SHORT DAYS 1	ARP6, SUF3, ESD1
GH_D10G2551	AT3G33520	ACTIN-RELATED PROTEIN 6 , SUPPRESSOR OF FRIGIDA3 , EARLY IN SHORT DAYS 1	ARP6, SUF3, ESD1
GH_A07G2210	AT5G48300	ADP GLUCOSE PYROPHOSPHORYLASE 1 , ADP-GLUCOSE PYROPHOSPHORYLASE SMALL SUBUNIT 1	ADG1, APS1
GH_D07G2142	AT5G48300	ADP GLUCOSE PYROPHOSPHORYLASE 1 , ADP-GLUCOSE PYROPHOSPHORYLASE SMALL SUBUNIT 1	ADG1, APS1
GH_D11G1564	AT5G48300	ADP GLUCOSE PYROPHOSPHORYLASE 1 , ADP-GLUCOSE PYROPHOSPHORYLASE SMALL SUBUNIT 1	ADG1, APS1
GH_A11G1539	AT5G48300	ADP GLUCOSE PYROPHOSPHORYLASE 1 , ADP-GLUCOSE PYROPHOSPHORYLASE SMALL SUBUNIT 1	ADG1, APS1
GH_D07G1789	AT5G48300	ADP GLUCOSE PYROPHOSPHORYLASE 1 , ADP-GLUCOSE PYROPHOSPHORYLASE SMALL SUBUNIT 1	ADG1, APS1
GH_A07G1785	AT5G48300	ADP GLUCOSE PYROPHOSPHORYLASE 1 , ADP-GLUCOSE PYROPHOSPHORYLASE SMALL SUBUNIT 1	ADG1, APS1
GH_D09G2282	AT5G48300	ADP GLUCOSE PYROPHOSPHORYLASE 1 , ADP-GLUCOSE PYROPHOSPHORYLASE SMALL SUBUNIT 1	ADG1, APS1
GH_A09G2344	AT5G48300	ADP GLUCOSE PYROPHOSPHORYLASE 1 , ADP-GLUCOSE PYROPHOSPHORYLASE SMALL SUBUNIT 1	ADG1, APS1
GH_A07G1441	AT5G48300	ADP GLUCOSE PYROPHOSPHORYLASE 1 , ADP-GLUCOSE PYROPHOSPHORYLASE SMALL SUBUNIT 1	ADG1, APS1
GH_D07G1433	AT5G48300	ADP GLUCOSE PYROPHOSPHORYLASE 1 , ADP-GLUCOSE PYROPHOSPHORYLASE SMALL SUBUNIT 1	ADG1, APS1
GH_A05G1920	AT5G48300	ADP GLUCOSE PYROPHOSPHORYLASE 1 , ADP-GLUCOSE PYROPHOSPHORYLASE SMALL SUBUNIT 1	ADG1, APS1
GH_D05G1957	AT5G48300	ADP GLUCOSE PYROPHOSPHORYLASE 1 , ADP-GLUCOSE PYROPHOSPHORYLASE SMALL SUBUNIT 1	ADG1, APS1
GH_D02G2372	AT5G48300	ADP GLUCOSE PYROPHOSPHORYLASE 1 , ADP-GLUCOSE PYROPHOSPHORYLASE SMALL SUBUNIT 1	ADG1, APS1
GH_A03G2201	AT5G48300	ADP GLUCOSE PYROPHOSPHORYLASE 1 , ADP-GLUCOSE PYROPHOSPHORYLASE SMALL SUBUNIT 1	ADG1, APS1
GH_D13G0322	AT5G48300	ADP GLUCOSE PYROPHOSPHORYLASE 1 , ADP-GLUCOSE PYROPHOSPHORYLASE SMALL SUBUNIT 1	ADG1, APS1
GH_D06G0064	AT5G48300	ADP GLUCOSE PYROPHOSPHORYLASE 1 , ADP-GLUCOSE PYROPHOSPHORYLASE SMALL SUBUNIT 1	ADG1, APS1
GH_A13G0328	AT5G48300	ADP GLUCOSE PYROPHOSPHORYLASE 1 , ADP-GLUCOSE PYROPHOSPHORYLASE SMALL SUBUNIT 1	ADG1, APS1
GH_A06G0079	AT5G48300	ADP GLUCOSE PYROPHOSPHORYLASE 1 , ADP-GLUCOSE PYROPHOSPHORYLASE SMALL SUBUNIT 1	ADG1, APS1
GH_D01G2577	AT5G48300	ADP GLUCOSE PYROPHOSPHORYLASE 1 , ADP-GLUCOSE PYROPHOSPHORYLASE SMALL SUBUNIT 1	ADG1, APS1
GH_A01G2502	AT5G48300	ADP GLUCOSE PYROPHOSPHORYLASE 1 , ADP-GLUCOSE PYROPHOSPHORYLASE SMALL SUBUNIT 1	ADG1, APS1
GH_D13G1333	AT5G13790	AGAMOUS-LIKE 15	AGL15
GH_A13G1399	AT5G13790	AGAMOUS-LIKE 15	AGL15
GH_D02G0839	AT5G13790	AGAMOUS-LIKE 15	AGL15
GH_D13G0907	AT5G13790	AGAMOUS-LIKE 15	AGL15
GH_D13G0488	AT3G57230	AGAMOUS-LIKE 16	AGL16
GH_D06G1495	AT3G57230	AGAMOUS-LIKE 16	AGL16
GH_A06G1591	AT3G57230	AGAMOUS-LIKE 16	AGL16
GH_D04G1898	AT3G57230	AGAMOUS-LIKE 16	AGL16
GH_A13G0493	AT3G57230	AGAMOUS-LIKE 16	AGL16
GH_A02G0823	AT3G57390	AGAMOUS-LIKE 18	AGL18
GH_A11G2082	AT3G57390	AGAMOUS-LIKE 18	AGL18
GH_A01G1960	AT3G57390	AGAMOUS-LIKE 18	AGL18
GH_D01G2056	AT3G57390	AGAMOUS-LIKE 18	AGL18
GH_A11G3569	AT3G57390	AGAMOUS-LIKE 18	AGL18
GH_A03G2380	AT4G22950	AGAMOUS-LIKE 19	AGL19
GH_D02G2551	AT4G22950	AGAMOUS-LIKE 19	AGL19
GH_A04G1751	AT2G45650	AGAMOUS-LIKE 6	AGL6
GH_A07G1992	AT2G45650	AGAMOUS-LIKE 6	AGL6
GH_D04G2046	AT2G45650	AGAMOUS-LIKE 6	AGL6
GH_A11G2330	AT2G45650	AGAMOUS-LIKE 6	AGL6
GH_D11G2122	AT2G45650	AGAMOUS-LIKE 6	AGL6
GH_D06G1608	AT2G45650	AGAMOUS-LIKE 6	AGL6
GH_A13G1496	AT1G79430	ALTERED PHLOEM DEVELOPMENT, WOODY, FE	APL, WDY, FE
GH_D13G1443	AT1G79430	ALTERED PHLOEM DEVELOPMENT, WOODY, FE	APL, WDY, FE
GH_A08G2643	AT1G79430	ALTERED PHLOEM DEVELOPMENT, WOODY, FE	APL, WDY, FE
GH_D08G2639	AT1G79430	ALTERED PHLOEM DEVELOPMENT, WOODY, FE	APL, WDY, FE
GH_D02G0283	AT1G79430	ALTERED PHLOEM DEVELOPMENT, WOODY, FE	APL, WDY, FE
GH_A02G0259	AT1G79430	ALTERED PHLOEM DEVELOPMENT, WOODY, FE	APL, WDY, FE
GH_D10G1547	AT1G79430	ALTERED PHLOEM DEVELOPMENT, WOODY, FE	APL, WDY, FE
GH_A09G2214	AT1G79430	ALTERED PHLOEM DEVELOPMENT, WOODY, FE	APL, WDY, FE
GH_A10G1341	AT1G79430	ALTERED PHLOEM DEVELOPMENT, WOODY, FE	APL, WDY, FE
GH_A13G1264	AT1G79430	ALTERED PHLOEM DEVELOPMENT, WOODY, FE	APL, WDY, FE
GH_A11G2891	AT1G79430	ALTERED PHLOEM DEVELOPMENT, WOODY, FE	APL, WDY, FE
GH_D13G1197	AT1G79430	ALTERED PHLOEM DEVELOPMENT, WOODY, FE	APL, WDY, FE
GH_A08G2409	AT1G79430	ALTERED PHLOEM DEVELOPMENT, WOODY, FE	APL, WDY, FE
GH_D11G2920	AT1G79430	ALTERED PHLOEM DEVELOPMENT, WOODY, FE	APL, WDY, FE
GH_A03G1190	AT1G79430	ALTERED PHLOEM DEVELOPMENT, WOODY, FE	APL, WDY, FE
GH_D13G0776	AT1G79430	ALTERED PHLOEM DEVELOPMENT, WOODY, FE	APL, WDY, FE
GH_D09G2148	AT1G79430	ALTERED PHLOEM DEVELOPMENT, WOODY, FE	APL, WDY, FE
GH_A13G0809	AT1G79430	ALTERED PHLOEM DEVELOPMENT, WOODY, FE	APL, WDY, FE
GH_D02G1379	AT1G79430	ALTERED PHLOEM DEVELOPMENT, WOODY, FE	APL, WDY, FE
GH_D08G1793	AT1G79430	ALTERED PHLOEM DEVELOPMENT, WOODY, FE	APL, WDY, FE
GH_A08G1774	AT1G79430	ALTERED PHLOEM DEVELOPMENT, WOODY, FE	APL, WDY, FE
GH_D08G2415	AT1G79430	ALTERED PHLOEM DEVELOPMENT, WOODY, FE	APL, WDY, FE
GH_A04G1764	AT1G79430	ALTERED PHLOEM DEVELOPMENT, WOODY, FE	APL, WDY, FE
GH_A06G2388	AT1G79430	ALTERED PHLOEM DEVELOPMENT, WOODY, FE	APL, WDY, FE
GH_D06G2423	AT1G79430	ALTERED PHLOEM DEVELOPMENT, WOODY, FE	APL, WDY, FE
GH_D06G2422	AT1G79430	ALTERED PHLOEM DEVELOPMENT, WOODY, FE	APL, WDY, FE
GH_A06G2387	AT1G79430	ALTERED PHLOEM DEVELOPMENT, WOODY, FE	APL, WDY, FE
GH_D12G2258	AT1G79430	ALTERED PHLOEM DEVELOPMENT, WOODY, FE	APL, WDY, FE
GH_D04G2113	AT1G79430	ALTERED PHLOEM DEVELOPMENT, WOODY, FE	APL, WDY, FE
GH_A12G2240	AT1G79430	ALTERED PHLOEM DEVELOPMENT, WOODY, FE	APL, WDY, FE
GH_A05G1169	AT1G79430	ALTERED PHLOEM DEVELOPMENT, WOODY, FE	APL, WDY, FE
GH_A10G0009	AT1G79430	ALTERED PHLOEM DEVELOPMENT, WOODY, FE	APL, WDY, FE
GH_D10G0013	AT1G79430	ALTERED PHLOEM DEVELOPMENT, WOODY, FE	APL, WDY, FE
GH_A11G1385	AT1G79430	ALTERED PHLOEM DEVELOPMENT, WOODY, FE	APL, WDY, FE
GH_D11G1421	AT1G79430	ALTERED PHLOEM DEVELOPMENT, WOODY, FE	APL, WDY, FE
GH_D11G2795	AT1G79430	ALTERED PHLOEM DEVELOPMENT, WOODY, FE	APL, WDY, FE
GH_A11G2769	AT1G79430	ALTERED PHLOEM DEVELOPMENT, WOODY, FE	APL, WDY, FE
GH_A07G2213	AT1G79430	ALTERED PHLOEM DEVELOPMENT, WOODY, FE	APL, WDY, FE
GH_D07G2147	AT1G79430	ALTERED PHLOEM DEVELOPMENT, WOODY, FE	APL, WDY, FE
GH_D09G1382	AT1G79430	ALTERED PHLOEM DEVELOPMENT, WOODY, FE	APL, WDY, FE
GH_A01G2085	AT1G79430	ALTERED PHLOEM DEVELOPMENT, WOODY, FE	APL, WDY, FE
GH_D01G2129	AT1G79430	ALTERED PHLOEM DEVELOPMENT, WOODY, FE	APL, WDY, FE
GH_D05G1169	AT1G79430	ALTERED PHLOEM DEVELOPMENT, WOODY, FE	APL, WDY, FE
GH_A09G1434	AT1G79430	ALTERED PHLOEM DEVELOPMENT, WOODY, FE	APL, WDY, FE
GH_A09G1814	AT1G79430	ALTERED PHLOEM DEVELOPMENT, WOODY, FE	APL, WDY, FE
GH_D09G1766	AT1G79430	ALTERED PHLOEM DEVELOPMENT, WOODY, FE	APL, WDY, FE
GH_A08G0208	AT1G79430	ALTERED PHLOEM DEVELOPMENT, WOODY, FE	APL, WDY, FE
GH_D11G1562	AT1G79430	ALTERED PHLOEM DEVELOPMENT, WOODY, FE	APL, WDY, FE
GH_A11G1537	AT1G79430	ALTERED PHLOEM DEVELOPMENT, WOODY, FE	APL, WDY, FE
GH_D08G0214	AT1G79430	ALTERED PHLOEM DEVELOPMENT, WOODY, FE	APL, WDY, FE
GH_A07G0875	AT1G69120	APETALA1	AP1
GH_A08G0929	AT1G69120	APETALA1	AP1
GH_A10G0916	AT4G36920	APETALA2	AP2
GH_D10G1046	AT4G36920	APETALA2	AP2
GH_D03G0245	AT4G36920	APETALA2	AP2
GH_A02G1814	AT4G36920	APETALA2	AP2
GH_D12G0985	AT4G36920	APETALA2	AP2
GH_A12G0755	AT4G36920	APETALA2	AP2
GH_D11G2083	AT4G36920	APETALA2	AP2
GH_A11G2044	AT4G36920	APETALA2	AP2
GH_D08G0020	AT4G36920	APETALA2	AP2
GH_A08G0016	AT4G36920	APETALA2	AP2
GH_A01G2345	AT4G36920	APETALA2	AP2
GH_D01G2423	AT4G36920	APETALA2	AP2
GH_A05G1013	AT4G36920	APETALA2	AP2
GH_D05G1000	AT4G36920	APETALA2	AP2
GH_A03G0461	AT4G36920	APETALA2	AP2
GH_A10G2292	AT4G36920	APETALA2	AP2
GH_D10G2385	AT4G36920	APETALA2	AP2
GH_D08G0919	AT4G36920	APETALA2	AP2
GH_D04G0115	AT4G36920	APETALA2	AP2
GH_A08G0916	AT4G36920	APETALA2	AP2
GH_A12G0910	AT4G36920	APETALA2	AP2
GH_D12G0905	AT4G36920	APETALA2	AP2
GH_D05G0085	AT4G36920	APETALA2	AP2
GH_D11G2194	AT4G36920	APETALA2	AP2
GH_A05G0079	AT4G36920	APETALA2	AP2
GH_A11G2251	AT4G36920	APETALA2	AP2
GH_A06G0264	AT4G36920	APETALA2	AP2
GH_D07G1347	AT4G36920	APETALA2	AP2
GH_D06G0248	AT4G36920	APETALA2	AP2
GH_A07G1360	AT4G36920	APETALA2	AP2
GH_A05G4259	AT4G36920	APETALA2	AP2
GH_D08G2591	AT4G36920	APETALA2	AP2
GH_A08G2598	AT4G36920	APETALA2	AP2
GH_D09G0252	AT4G36920	APETALA2	AP2
GH_D10G1081	AT4G36920	APETALA2	AP2
GH_A10G0885	AT4G36920	APETALA2	AP2
GH_A12G1859	AT4G36920	APETALA2	AP2
GH_D12G1858	AT4G36920	APETALA2	AP2
GH_A09G0256	AT4G36920	APETALA2	AP2
GH_A13G0036	AT4G36920	APETALA2	AP2
GH_D09G1265	AT4G36920	APETALA2	AP2
GH_A09G1308	AT4G36920	APETALA2	AP2
GH_D03G1515	AT4G36920	APETALA2	AP2
GH_D13G0033	AT4G36920	APETALA2	AP2
GH_D04G0910	AT4G36920	APETALA2	AP2
GH_A04G0577	AT4G36920	APETALA2	AP2
GH_D03G0354	AT4G36920	APETALA2	AP2
GH_A05G1181	AT4G36920	APETALA2	AP2
GH_A02G1708	AT4G36920	APETALA2	AP2
GH_D11G3566	AT4G36920	APETALA2	AP2
GH_D09G0251	AT4G36920	APETALA2	AP2
GH_A10G2120	AT4G36920	APETALA2	AP2
GH_D10G2233	AT4G36920	APETALA2	AP2
GH_A09G0255	AT4G36920	APETALA2	AP2
GH_D05G1182	AT4G36920	APETALA2	AP2
GH_A09G1410	AT4G36920	APETALA2	AP2
GH_A05G3835	AT4G36920	APETALA2	AP2
GH_A07G2442	AT4G36920	APETALA2	AP2
GH_D09G1359	AT4G36920	APETALA2	AP2
GH_D04G0519	AT4G36920	APETALA2	AP2
GH_A11G3542	AT4G36920	APETALA2	AP2
GH_D07G2386	AT4G36920	APETALA2	AP2
GH_D03G0823	AT4G36920	APETALA2	AP2
GH_A02G1321	AT4G36920	APETALA2	AP2
GH_D09G1241	AT1G51450	ARABIDOPSIS ASH2 RELATIVE, TRAUCO	ASH2R, TRO
GH_A09G1285	AT1G51450	ARABIDOPSIS ASH2 RELATIVE, TRAUCO	ASH2R, TRO
GH_A09G0130	AT3G01090	ARABIDOPSIS SNF1 KINASE HOMOLOG 10 , SNF1-RELATED PROTEIN KINASE 1.1	AKIN10, SNRK1.1
GH_D09G0132	AT3G01090	ARABIDOPSIS SNF1 KINASE HOMOLOG 10 , SNF1-RELATED PROTEIN KINASE 1.1	AKIN10, SNRK1.1
GH_D07G2284	AT3G01090	ARABIDOPSIS SNF1 KINASE HOMOLOG 10 , SNF1-RELATED PROTEIN KINASE 1.1	AKIN10, SNRK1.1
GH_A07G2338	AT3G01090	ARABIDOPSIS SNF1 KINASE HOMOLOG 10 , SNF1-RELATED PROTEIN KINASE 1.1	AKIN10, SNRK1.1
GH_D11G0759	AT3G01090	ARABIDOPSIS SNF1 KINASE HOMOLOG 10 , SNF1-RELATED PROTEIN KINASE 1.1	AKIN10, SNRK1.1
GH_A11G0727	AT3G01090	ARABIDOPSIS SNF1 KINASE HOMOLOG 10 , SNF1-RELATED PROTEIN KINASE 1.1	AKIN10, SNRK1.1
GH_A11G0104	AT3G01090	ARABIDOPSIS SNF1 KINASE HOMOLOG 10 , SNF1-RELATED PROTEIN KINASE 1.1	AKIN10, SNRK1.1
GH_D11G0106	AT3G01090	ARABIDOPSIS SNF1 KINASE HOMOLOG 10 , SNF1-RELATED PROTEIN KINASE 1.1	AKIN10, SNRK1.1
GH_A07G1295	AT3G01090	ARABIDOPSIS SNF1 KINASE HOMOLOG 10 , SNF1-RELATED PROTEIN KINASE 1.1	AKIN10, SNRK1.1
GH_D07G1279	AT3G01090	ARABIDOPSIS SNF1 KINASE HOMOLOG 10 , SNF1-RELATED PROTEIN KINASE 1.1	AKIN10, SNRK1.1
GH_D09G0913	AT3G01090	ARABIDOPSIS SNF1 KINASE HOMOLOG 10 , SNF1-RELATED PROTEIN KINASE 1.1	AKIN10, SNRK1.1
GH_A09G0957	AT3G01090	ARABIDOPSIS SNF1 KINASE HOMOLOG 10 , SNF1-RELATED PROTEIN KINASE 1.1	AKIN10, SNRK1.1
GH_A05G0742	AT3G01090	ARABIDOPSIS SNF1 KINASE HOMOLOG 10 , SNF1-RELATED PROTEIN KINASE 1.1	AKIN10, SNRK1.1
GH_D05G0738	AT3G01090	ARABIDOPSIS SNF1 KINASE HOMOLOG 10 , SNF1-RELATED PROTEIN KINASE 1.1	AKIN10, SNRK1.1
GH_A06G0305	AT3G01090	ARABIDOPSIS SNF1 KINASE HOMOLOG 10 , SNF1-RELATED PROTEIN KINASE 1.1	AKIN10, SNRK1.1
GH_D06G0290	AT3G01090	ARABIDOPSIS SNF1 KINASE HOMOLOG 10 , SNF1-RELATED PROTEIN KINASE 1.1	AKIN10, SNRK1.1
GH_A09G1230	AT3G01090	ARABIDOPSIS SNF1 KINASE HOMOLOG 10 , SNF1-RELATED PROTEIN KINASE 1.1	AKIN10, SNRK1.1
GH_D11G1075	AT3G01090	ARABIDOPSIS SNF1 KINASE HOMOLOG 10 , SNF1-RELATED PROTEIN KINASE 1.1	AKIN10, SNRK1.1
GH_D09G1188	AT3G01090	ARABIDOPSIS SNF1 KINASE HOMOLOG 10 , SNF1-RELATED PROTEIN KINASE 1.1	AKIN10, SNRK1.1
GH_A07G1458	AT3G01090	ARABIDOPSIS SNF1 KINASE HOMOLOG 10 , SNF1-RELATED PROTEIN KINASE 1.1	AKIN10, SNRK1.1
GH_A06G2082	AT3G01090	ARABIDOPSIS SNF1 KINASE HOMOLOG 10 , SNF1-RELATED PROTEIN KINASE 1.1	AKIN10, SNRK1.1
GH_A05G2172	AT3G01090	ARABIDOPSIS SNF1 KINASE HOMOLOG 10 , SNF1-RELATED PROTEIN KINASE 1.1	AKIN10, SNRK1.1
GH_D05G2203	AT3G01090	ARABIDOPSIS SNF1 KINASE HOMOLOG 10 , SNF1-RELATED PROTEIN KINASE 1.1	AKIN10, SNRK1.1
GH_D07G1451	AT3G01090	ARABIDOPSIS SNF1 KINASE HOMOLOG 10 , SNF1-RELATED PROTEIN KINASE 1.1	AKIN10, SNRK1.1
GH_A09G0855	AT3G01090	ARABIDOPSIS SNF1 KINASE HOMOLOG 10 , SNF1-RELATED PROTEIN KINASE 1.1	AKIN10, SNRK1.1
GH_D09G0811	AT3G01090	ARABIDOPSIS SNF1 KINASE HOMOLOG 10 , SNF1-RELATED PROTEIN KINASE 1.1	AKIN10, SNRK1.1
GH_D06G2120	AT3G01090	ARABIDOPSIS SNF1 KINASE HOMOLOG 10 , SNF1-RELATED PROTEIN KINASE 1.1	AKIN10, SNRK1.1
GH_A08G0969	AT3G01090	ARABIDOPSIS SNF1 KINASE HOMOLOG 10 , SNF1-RELATED PROTEIN KINASE 1.1	AKIN10, SNRK1.1
GH_D08G0946	AT3G01090	ARABIDOPSIS SNF1 KINASE HOMOLOG 10 , SNF1-RELATED PROTEIN KINASE 1.1	AKIN10, SNRK1.1
GH_A11G1046	AT3G01090	ARABIDOPSIS SNF1 KINASE HOMOLOG 10 , SNF1-RELATED PROTEIN KINASE 1.1	AKIN10, SNRK1.1
GH_A06G1618	AT3G01090	ARABIDOPSIS SNF1 KINASE HOMOLOG 10 , SNF1-RELATED PROTEIN KINASE 1.1	AKIN10, SNRK1.1
GH_D06G0575	AT3G01090	ARABIDOPSIS SNF1 KINASE HOMOLOG 10 , SNF1-RELATED PROTEIN KINASE 1.1	AKIN10, SNRK1.1
GH_A06G0599	AT3G01090	ARABIDOPSIS SNF1 KINASE HOMOLOG 10 , SNF1-RELATED PROTEIN KINASE 1.1	AKIN10, SNRK1.1
GH_A10G0447	AT3G01090	ARABIDOPSIS SNF1 KINASE HOMOLOG 10 , SNF1-RELATED PROTEIN KINASE 1.1	AKIN10, SNRK1.1
GH_D02G0049	AT3G01090	ARABIDOPSIS SNF1 KINASE HOMOLOG 10 , SNF1-RELATED PROTEIN KINASE 1.1	AKIN10, SNRK1.1
GH_D05G0598	AT3G01090	ARABIDOPSIS SNF1 KINASE HOMOLOG 10 , SNF1-RELATED PROTEIN KINASE 1.1	AKIN10, SNRK1.1
GH_D06G1636	AT3G01090	ARABIDOPSIS SNF1 KINASE HOMOLOG 10 , SNF1-RELATED PROTEIN KINASE 1.1	AKIN10, SNRK1.1
GH_A02G0049	AT3G01090	ARABIDOPSIS SNF1 KINASE HOMOLOG 10 , SNF1-RELATED PROTEIN KINASE 1.1	AKIN10, SNRK1.1
GH_A07G0367	AT3G01090	ARABIDOPSIS SNF1 KINASE HOMOLOG 10 , SNF1-RELATED PROTEIN KINASE 1.1	AKIN10, SNRK1.1
GH_D09G0887	AT3G01090	ARABIDOPSIS SNF1 KINASE HOMOLOG 10 , SNF1-RELATED PROTEIN KINASE 1.1	AKIN10, SNRK1.1
GH_A05G0602	AT3G01090	ARABIDOPSIS SNF1 KINASE HOMOLOG 10 , SNF1-RELATED PROTEIN KINASE 1.1	AKIN10, SNRK1.1
GH_A12G1319	AT3G01090	ARABIDOPSIS SNF1 KINASE HOMOLOG 10 , SNF1-RELATED PROTEIN KINASE 1.1	AKIN10, SNRK1.1
GH_A06G1514	AT3G01090	ARABIDOPSIS SNF1 KINASE HOMOLOG 10 , SNF1-RELATED PROTEIN KINASE 1.1	AKIN10, SNRK1.1
GH_D07G0372	AT3G01090	ARABIDOPSIS SNF1 KINASE HOMOLOG 10 , SNF1-RELATED PROTEIN KINASE 1.1	AKIN10, SNRK1.1
GH_D06G1555	AT3G01090	ARABIDOPSIS SNF1 KINASE HOMOLOG 10 , SNF1-RELATED PROTEIN KINASE 1.1	AKIN10, SNRK1.1
GH_D03G1640	AT3G01090	ARABIDOPSIS SNF1 KINASE HOMOLOG 10 , SNF1-RELATED PROTEIN KINASE 1.1	AKIN10, SNRK1.1
GH_A03G0331	AT3G01090	ARABIDOPSIS SNF1 KINASE HOMOLOG 10 , SNF1-RELATED PROTEIN KINASE 1.1	AKIN10, SNRK1.1
GH_D13G2112	AT3G01090	ARABIDOPSIS SNF1 KINASE HOMOLOG 10 , SNF1-RELATED PROTEIN KINASE 1.1	AKIN10, SNRK1.1
GH_D06G1132	AT3G01090	ARABIDOPSIS SNF1 KINASE HOMOLOG 10 , SNF1-RELATED PROTEIN KINASE 1.1	AKIN10, SNRK1.1
GH_A07G0316	AT3G01090	ARABIDOPSIS SNF1 KINASE HOMOLOG 10 , SNF1-RELATED PROTEIN KINASE 1.1	AKIN10, SNRK1.1
GH_D06G1067	AT3G01090	ARABIDOPSIS SNF1 KINASE HOMOLOG 10 , SNF1-RELATED PROTEIN KINASE 1.1	AKIN10, SNRK1.1
GH_A13G2130	AT3G01090	ARABIDOPSIS SNF1 KINASE HOMOLOG 10 , SNF1-RELATED PROTEIN KINASE 1.1	AKIN10, SNRK1.1
GH_A06G1049	AT3G01090	ARABIDOPSIS SNF1 KINASE HOMOLOG 10 , SNF1-RELATED PROTEIN KINASE 1.1	AKIN10, SNRK1.1
GH_A09G0932	AT3G01090	ARABIDOPSIS SNF1 KINASE HOMOLOG 10 , SNF1-RELATED PROTEIN KINASE 1.1	AKIN10, SNRK1.1
GH_A05G1204	AT3G01090	ARABIDOPSIS SNF1 KINASE HOMOLOG 10 , SNF1-RELATED PROTEIN KINASE 1.1	AKIN10, SNRK1.1
GH_D07G0324	AT3G01090	ARABIDOPSIS SNF1 KINASE HOMOLOG 10 , SNF1-RELATED PROTEIN KINASE 1.1	AKIN10, SNRK1.1
GH_A06G1108	AT3G01090	ARABIDOPSIS SNF1 KINASE HOMOLOG 10 , SNF1-RELATED PROTEIN KINASE 1.1	AKIN10, SNRK1.1
GH_D05G1206	AT3G01090	ARABIDOPSIS SNF1 KINASE HOMOLOG 10 , SNF1-RELATED PROTEIN KINASE 1.1	AKIN10, SNRK1.1
GH_D05G2825	AT3G01090	ARABIDOPSIS SNF1 KINASE HOMOLOG 10 , SNF1-RELATED PROTEIN KINASE 1.1	AKIN10, SNRK1.1
GH_D06G2315	AT3G01090	ARABIDOPSIS SNF1 KINASE HOMOLOG 10 , SNF1-RELATED PROTEIN KINASE 1.1	AKIN10, SNRK1.1
GH_A10G0377	AT3G01090	ARABIDOPSIS SNF1 KINASE HOMOLOG 10 , SNF1-RELATED PROTEIN KINASE 1.1	AKIN10, SNRK1.1
GH_A05G2813	AT3G01090	ARABIDOPSIS SNF1 KINASE HOMOLOG 10 , SNF1-RELATED PROTEIN KINASE 1.1	AKIN10, SNRK1.1
GH_D10G0393	AT3G01090	ARABIDOPSIS SNF1 KINASE HOMOLOG 10 , SNF1-RELATED PROTEIN KINASE 1.1	AKIN10, SNRK1.1
GH_D06G2100	AT3G01090	ARABIDOPSIS SNF1 KINASE HOMOLOG 10 , SNF1-RELATED PROTEIN KINASE 1.1	AKIN10, SNRK1.1
GH_A06G1518	AT3G01090	ARABIDOPSIS SNF1 KINASE HOMOLOG 10 , SNF1-RELATED PROTEIN KINASE 1.1	AKIN10, SNRK1.1
GH_A02G0047	AT3G01090	ARABIDOPSIS SNF1 KINASE HOMOLOG 10 , SNF1-RELATED PROTEIN KINASE 1.1	AKIN10, SNRK1.1
GH_D05G1579	AT3G01090	ARABIDOPSIS SNF1 KINASE HOMOLOG 10 , SNF1-RELATED PROTEIN KINASE 1.1	AKIN10, SNRK1.1
GH_A06G2058	AT3G01090	ARABIDOPSIS SNF1 KINASE HOMOLOG 10 , SNF1-RELATED PROTEIN KINASE 1.1	AKIN10, SNRK1.1
GH_D10G2079	AT3G01090	ARABIDOPSIS SNF1 KINASE HOMOLOG 10 , SNF1-RELATED PROTEIN KINASE 1.1	AKIN10, SNRK1.1
GH_D05G0536	AT3G01090	ARABIDOPSIS SNF1 KINASE HOMOLOG 10 , SNF1-RELATED PROTEIN KINASE 1.1	AKIN10, SNRK1.1
GH_A06G2276	AT3G01090	ARABIDOPSIS SNF1 KINASE HOMOLOG 10 , SNF1-RELATED PROTEIN KINASE 1.1	AKIN10, SNRK1.1
GH_D02G0047	AT3G01090	ARABIDOPSIS SNF1 KINASE HOMOLOG 10 , SNF1-RELATED PROTEIN KINASE 1.1	AKIN10, SNRK1.1
GH_A05G0538	AT3G01090	ARABIDOPSIS SNF1 KINASE HOMOLOG 10 , SNF1-RELATED PROTEIN KINASE 1.1	AKIN10, SNRK1.1
GH_D06G1557	AT3G01090	ARABIDOPSIS SNF1 KINASE HOMOLOG 10 , SNF1-RELATED PROTEIN KINASE 1.1	AKIN10, SNRK1.1
GH_A09G2323	AT3G01090	ARABIDOPSIS SNF1 KINASE HOMOLOG 10 , SNF1-RELATED PROTEIN KINASE 1.1	AKIN10, SNRK1.1
GH_A05G1550	AT3G01090	ARABIDOPSIS SNF1 KINASE HOMOLOG 10 , SNF1-RELATED PROTEIN KINASE 1.1	AKIN10, SNRK1.1
GH_D09G2260	AT3G01090	ARABIDOPSIS SNF1 KINASE HOMOLOG 10 , SNF1-RELATED PROTEIN KINASE 1.1	AKIN10, SNRK1.1
GH_D10G1276	AT3G01090	ARABIDOPSIS SNF1 KINASE HOMOLOG 10 , SNF1-RELATED PROTEIN KINASE 1.1	AKIN10, SNRK1.1
GH_A10G1616	AT3G01090	ARABIDOPSIS SNF1 KINASE HOMOLOG 10 , SNF1-RELATED PROTEIN KINASE 1.1	AKIN10, SNRK1.1
GH_D03G1637	AT3G01090	ARABIDOPSIS SNF1 KINASE HOMOLOG 10 , SNF1-RELATED PROTEIN KINASE 1.1	AKIN10, SNRK1.1
GH_A03G0334	AT3G01090	ARABIDOPSIS SNF1 KINASE HOMOLOG 10 , SNF1-RELATED PROTEIN KINASE 1.1	AKIN10, SNRK1.1
GH_D09G2364	AT3G01090	ARABIDOPSIS SNF1 KINASE HOMOLOG 10 , SNF1-RELATED PROTEIN KINASE 1.1	AKIN10, SNRK1.1
GH_A10G1282	AT3G01090	ARABIDOPSIS SNF1 KINASE HOMOLOG 10 , SNF1-RELATED PROTEIN KINASE 1.1	AKIN10, SNRK1.1
GH_D10G1598	AT3G01090	ARABIDOPSIS SNF1 KINASE HOMOLOG 10 , SNF1-RELATED PROTEIN KINASE 1.1	AKIN10, SNRK1.1
GH_A09G2426	AT3G01090	ARABIDOPSIS SNF1 KINASE HOMOLOG 10 , SNF1-RELATED PROTEIN KINASE 1.1	AKIN10, SNRK1.1
GH_D02G0395	AT3G01090	ARABIDOPSIS SNF1 KINASE HOMOLOG 10 , SNF1-RELATED PROTEIN KINASE 1.1	AKIN10, SNRK1.1
GH_A08G1885	AT3G01090	ARABIDOPSIS SNF1 KINASE HOMOLOG 10 , SNF1-RELATED PROTEIN KINASE 1.1	AKIN10, SNRK1.1
GH_A02G0371	AT3G01090	ARABIDOPSIS SNF1 KINASE HOMOLOG 10 , SNF1-RELATED PROTEIN KINASE 1.1	AKIN10, SNRK1.1
GH_D11G2288	AT3G01090	ARABIDOPSIS SNF1 KINASE HOMOLOG 10 , SNF1-RELATED PROTEIN KINASE 1.1	AKIN10, SNRK1.1
GH_A11G2142	AT3G01090	ARABIDOPSIS SNF1 KINASE HOMOLOG 10 , SNF1-RELATED PROTEIN KINASE 1.1	AKIN10, SNRK1.1
GH_A10G1690	AT3G01090	ARABIDOPSIS SNF1 KINASE HOMOLOG 10 , SNF1-RELATED PROTEIN KINASE 1.1	AKIN10, SNRK1.1
GH_D10G1209	AT3G01090	ARABIDOPSIS SNF1 KINASE HOMOLOG 10 , SNF1-RELATED PROTEIN KINASE 1.1	AKIN10, SNRK1.1
GH_D02G2321	AT3G01090	ARABIDOPSIS SNF1 KINASE HOMOLOG 10 , SNF1-RELATED PROTEIN KINASE 1.1	AKIN10, SNRK1.1
GH_A03G2149	AT3G01090	ARABIDOPSIS SNF1 KINASE HOMOLOG 10 , SNF1-RELATED PROTEIN KINASE 1.1	AKIN10, SNRK1.1
GH_D08G1901	AT3G01090	ARABIDOPSIS SNF1 KINASE HOMOLOG 10 , SNF1-RELATED PROTEIN KINASE 1.1	AKIN10, SNRK1.1
GH_D02G0850	AT3G01090	ARABIDOPSIS SNF1 KINASE HOMOLOG 10 , SNF1-RELATED PROTEIN KINASE 1.1	AKIN10, SNRK1.1
GH_A11G0487	AT3G01090	ARABIDOPSIS SNF1 KINASE HOMOLOG 10 , SNF1-RELATED PROTEIN KINASE 1.1	AKIN10, SNRK1.1
GH_A13G0354	AT3G01090	ARABIDOPSIS SNF1 KINASE HOMOLOG 10 , SNF1-RELATED PROTEIN KINASE 1.1	AKIN10, SNRK1.1
GH_D11G0507	AT3G01090	ARABIDOPSIS SNF1 KINASE HOMOLOG 10 , SNF1-RELATED PROTEIN KINASE 1.1	AKIN10, SNRK1.1
GH_A12G0703	AT3G01090	ARABIDOPSIS SNF1 KINASE HOMOLOG 10 , SNF1-RELATED PROTEIN KINASE 1.1	AKIN10, SNRK1.1
GH_D12G0264	AT3G01090	ARABIDOPSIS SNF1 KINASE HOMOLOG 10 , SNF1-RELATED PROTEIN KINASE 1.1	AKIN10, SNRK1.1
GH_A12G0258	AT3G01090	ARABIDOPSIS SNF1 KINASE HOMOLOG 10 , SNF1-RELATED PROTEIN KINASE 1.1	AKIN10, SNRK1.1
GH_A11G0543	AT3G01090	ARABIDOPSIS SNF1 KINASE HOMOLOG 10 , SNF1-RELATED PROTEIN KINASE 1.1	AKIN10, SNRK1.1
GH_A05G2244	AT3G01090	ARABIDOPSIS SNF1 KINASE HOMOLOG 10 , SNF1-RELATED PROTEIN KINASE 1.1	AKIN10, SNRK1.1
GH_D12G0710	AT3G01090	ARABIDOPSIS SNF1 KINASE HOMOLOG 10 , SNF1-RELATED PROTEIN KINASE 1.1	AKIN10, SNRK1.1
GH_D05G2270	AT3G01090	ARABIDOPSIS SNF1 KINASE HOMOLOG 10 , SNF1-RELATED PROTEIN KINASE 1.1	AKIN10, SNRK1.1
GH_D13G0348	AT3G01090	ARABIDOPSIS SNF1 KINASE HOMOLOG 10 , SNF1-RELATED PROTEIN KINASE 1.1	AKIN10, SNRK1.1
GH_D01G0059	AT3G01090	ARABIDOPSIS SNF1 KINASE HOMOLOG 10 , SNF1-RELATED PROTEIN KINASE 1.1	AKIN10, SNRK1.1
GH_A01G0062	AT3G01090	ARABIDOPSIS SNF1 KINASE HOMOLOG 10 , SNF1-RELATED PROTEIN KINASE 1.1	AKIN10, SNRK1.1
GH_D11G0571	AT3G01090	ARABIDOPSIS SNF1 KINASE HOMOLOG 10 , SNF1-RELATED PROTEIN KINASE 1.1	AKIN10, SNRK1.1
GH_A11G1981	AT3G01090	ARABIDOPSIS SNF1 KINASE HOMOLOG 10 , SNF1-RELATED PROTEIN KINASE 1.1	AKIN10, SNRK1.1
GH_D11G2017	AT3G01090	ARABIDOPSIS SNF1 KINASE HOMOLOG 10 , SNF1-RELATED PROTEIN KINASE 1.1	AKIN10, SNRK1.1
GH_A02G0834	AT3G01090	ARABIDOPSIS SNF1 KINASE HOMOLOG 10 , SNF1-RELATED PROTEIN KINASE 1.1	AKIN10, SNRK1.1
GH_D04G1023	AT3G01090	ARABIDOPSIS SNF1 KINASE HOMOLOG 10 , SNF1-RELATED PROTEIN KINASE 1.1	AKIN10, SNRK1.1
GH_D09G2029	AT3G01090	ARABIDOPSIS SNF1 KINASE HOMOLOG 10 , SNF1-RELATED PROTEIN KINASE 1.1	AKIN10, SNRK1.1
GH_D04G0417	AT3G01090	ARABIDOPSIS SNF1 KINASE HOMOLOG 10 , SNF1-RELATED PROTEIN KINASE 1.1	AKIN10, SNRK1.1
GH_A04G0597	AT3G01090	ARABIDOPSIS SNF1 KINASE HOMOLOG 10 , SNF1-RELATED PROTEIN KINASE 1.1	AKIN10, SNRK1.1
GH_A09G1398	AT3G01090	ARABIDOPSIS SNF1 KINASE HOMOLOG 10 , SNF1-RELATED PROTEIN KINASE 1.1	AKIN10, SNRK1.1
GH_A05G3950	AT3G01090	ARABIDOPSIS SNF1 KINASE HOMOLOG 10 , SNF1-RELATED PROTEIN KINASE 1.1	AKIN10, SNRK1.1
GH_D09G1346	AT3G01090	ARABIDOPSIS SNF1 KINASE HOMOLOG 10 , SNF1-RELATED PROTEIN KINASE 1.1	AKIN10, SNRK1.1
GH_A06G0009	AT3G01090	ARABIDOPSIS SNF1 KINASE HOMOLOG 10 , SNF1-RELATED PROTEIN KINASE 1.1	AKIN10, SNRK1.1
GH_A09G1486	AT3G01090	ARABIDOPSIS SNF1 KINASE HOMOLOG 10 , SNF1-RELATED PROTEIN KINASE 1.1	AKIN10, SNRK1.1
GH_D09G1439	AT3G01090	ARABIDOPSIS SNF1 KINASE HOMOLOG 10 , SNF1-RELATED PROTEIN KINASE 1.1	AKIN10, SNRK1.1
GH_D08G1560	AT3G01090	ARABIDOPSIS SNF1 KINASE HOMOLOG 10 , SNF1-RELATED PROTEIN KINASE 1.1	AKIN10, SNRK1.1
GH_A08G1540	AT3G01090	ARABIDOPSIS SNF1 KINASE HOMOLOG 10 , SNF1-RELATED PROTEIN KINASE 1.1	AKIN10, SNRK1.1
GH_D08G0145	AT3G01090	ARABIDOPSIS SNF1 KINASE HOMOLOG 10 , SNF1-RELATED PROTEIN KINASE 1.1	AKIN10, SNRK1.1
GH_A13G0677	AT3G01090	ARABIDOPSIS SNF1 KINASE HOMOLOG 10 , SNF1-RELATED PROTEIN KINASE 1.1	AKIN10, SNRK1.1
GH_A05G2771	AT3G01090	ARABIDOPSIS SNF1 KINASE HOMOLOG 10 , SNF1-RELATED PROTEIN KINASE 1.1	AKIN10, SNRK1.1
GH_D13G0580	AT3G01090	ARABIDOPSIS SNF1 KINASE HOMOLOG 10 , SNF1-RELATED PROTEIN KINASE 1.1	AKIN10, SNRK1.1
GH_D10G2259	AT3G01090	ARABIDOPSIS SNF1 KINASE HOMOLOG 10 , SNF1-RELATED PROTEIN KINASE 1.1	AKIN10, SNRK1.1
GH_D13G0581	AT3G01090	ARABIDOPSIS SNF1 KINASE HOMOLOG 10 , SNF1-RELATED PROTEIN KINASE 1.1	AKIN10, SNRK1.1
GH_D07G1303	AT3G01090	ARABIDOPSIS SNF1 KINASE HOMOLOG 10 , SNF1-RELATED PROTEIN KINASE 1.1	AKIN10, SNRK1.1
GH_D07G1329	AT3G01090	ARABIDOPSIS SNF1 KINASE HOMOLOG 10 , SNF1-RELATED PROTEIN KINASE 1.1	AKIN10, SNRK1.1
GH_D05G1869	AT3G01090	ARABIDOPSIS SNF1 KINASE HOMOLOG 10 , SNF1-RELATED PROTEIN KINASE 1.1	AKIN10, SNRK1.1
GH_D01G0778	AT3G01090	ARABIDOPSIS SNF1 KINASE HOMOLOG 10 , SNF1-RELATED PROTEIN KINASE 1.1	AKIN10, SNRK1.1
GH_A07G1319	AT3G01090	ARABIDOPSIS SNF1 KINASE HOMOLOG 10 , SNF1-RELATED PROTEIN KINASE 1.1	AKIN10, SNRK1.1
GH_D09G1253	AT3G01090	ARABIDOPSIS SNF1 KINASE HOMOLOG 10 , SNF1-RELATED PROTEIN KINASE 1.1	AKIN10, SNRK1.1
GH_A11G0226	AT3G01090	ARABIDOPSIS SNF1 KINASE HOMOLOG 10 , SNF1-RELATED PROTEIN KINASE 1.1	AKIN10, SNRK1.1
GH_A08G0139	AT3G01090	ARABIDOPSIS SNF1 KINASE HOMOLOG 10 , SNF1-RELATED PROTEIN KINASE 1.1	AKIN10, SNRK1.1
GH_A02G1312	AT3G01090	ARABIDOPSIS SNF1 KINASE HOMOLOG 10 , SNF1-RELATED PROTEIN KINASE 1.1	AKIN10, SNRK1.1
GH_A04G0591	AT3G01090	ARABIDOPSIS SNF1 KINASE HOMOLOG 10 , SNF1-RELATED PROTEIN KINASE 1.1	AKIN10, SNRK1.1
GH_D04G1019	AT3G01090	ARABIDOPSIS SNF1 KINASE HOMOLOG 10 , SNF1-RELATED PROTEIN KINASE 1.1	AKIN10, SNRK1.1
GH_A11G0314	AT3G01090	ARABIDOPSIS SNF1 KINASE HOMOLOG 10 , SNF1-RELATED PROTEIN KINASE 1.1	AKIN10, SNRK1.1
GH_A09G1298	AT3G01090	ARABIDOPSIS SNF1 KINASE HOMOLOG 10 , SNF1-RELATED PROTEIN KINASE 1.1	AKIN10, SNRK1.1
GH_A05G1832	AT3G01090	ARABIDOPSIS SNF1 KINASE HOMOLOG 10 , SNF1-RELATED PROTEIN KINASE 1.1	AKIN10, SNRK1.1
GH_A13G0033	AT3G01090	ARABIDOPSIS SNF1 KINASE HOMOLOG 10 , SNF1-RELATED PROTEIN KINASE 1.1	AKIN10, SNRK1.1
GH_A01G0770	AT3G01090	ARABIDOPSIS SNF1 KINASE HOMOLOG 10 , SNF1-RELATED PROTEIN KINASE 1.1	AKIN10, SNRK1.1
GH_D05G2787	AT3G01090	ARABIDOPSIS SNF1 KINASE HOMOLOG 10 , SNF1-RELATED PROTEIN KINASE 1.1	AKIN10, SNRK1.1
GH_D13G0029	AT3G01090	ARABIDOPSIS SNF1 KINASE HOMOLOG 10 , SNF1-RELATED PROTEIN KINASE 1.1	AKIN10, SNRK1.1
GH_A13G0680	AT3G01090	ARABIDOPSIS SNF1 KINASE HOMOLOG 10 , SNF1-RELATED PROTEIN KINASE 1.1	AKIN10, SNRK1.1
GH_D11G0328	AT3G01090	ARABIDOPSIS SNF1 KINASE HOMOLOG 10 , SNF1-RELATED PROTEIN KINASE 1.1	AKIN10, SNRK1.1
GH_D09G1219	AT3G01090	ARABIDOPSIS SNF1 KINASE HOMOLOG 10 , SNF1-RELATED PROTEIN KINASE 1.1	AKIN10, SNRK1.1
GH_D03G0807	AT3G01090	ARABIDOPSIS SNF1 KINASE HOMOLOG 10 , SNF1-RELATED PROTEIN KINASE 1.1	AKIN10, SNRK1.1
GH_D13G1574	AT3G01090	ARABIDOPSIS SNF1 KINASE HOMOLOG 10 , SNF1-RELATED PROTEIN KINASE 1.1	AKIN10, SNRK1.1
GH_A09G1262	AT3G01090	ARABIDOPSIS SNF1 KINASE HOMOLOG 10 , SNF1-RELATED PROTEIN KINASE 1.1	AKIN10, SNRK1.1
GH_D05G3901	AT3G01090	ARABIDOPSIS SNF1 KINASE HOMOLOG 10 , SNF1-RELATED PROTEIN KINASE 1.1	AKIN10, SNRK1.1
GH_D05G0752	AT3G01090	ARABIDOPSIS SNF1 KINASE HOMOLOG 10 , SNF1-RELATED PROTEIN KINASE 1.1	AKIN10, SNRK1.1
GH_A05G0755	AT3G01090	ARABIDOPSIS SNF1 KINASE HOMOLOG 10 , SNF1-RELATED PROTEIN KINASE 1.1	AKIN10, SNRK1.1
GH_A10G0121	AT3G01090	ARABIDOPSIS SNF1 KINASE HOMOLOG 10 , SNF1-RELATED PROTEIN KINASE 1.1	AKIN10, SNRK1.1
GH_D10G0132	AT3G01090	ARABIDOPSIS SNF1 KINASE HOMOLOG 10 , SNF1-RELATED PROTEIN KINASE 1.1	AKIN10, SNRK1.1
GH_D11G0229	AT3G01090	ARABIDOPSIS SNF1 KINASE HOMOLOG 10 , SNF1-RELATED PROTEIN KINASE 1.1	AKIN10, SNRK1.1
GH_A02G0646	AT3G01090	ARABIDOPSIS SNF1 KINASE HOMOLOG 10 , SNF1-RELATED PROTEIN KINASE 1.1	AKIN10, SNRK1.1
GH_A04G0164	AT3G01090	ARABIDOPSIS SNF1 KINASE HOMOLOG 10 , SNF1-RELATED PROTEIN KINASE 1.1	AKIN10, SNRK1.1
GH_D02G0658	AT3G01090	ARABIDOPSIS SNF1 KINASE HOMOLOG 10 , SNF1-RELATED PROTEIN KINASE 1.1	AKIN10, SNRK1.1
GH_A13G1620	AT3G01090	ARABIDOPSIS SNF1 KINASE HOMOLOG 10 , SNF1-RELATED PROTEIN KINASE 1.1	AKIN10, SNRK1.1
GH_A12G2521	AT3G01090	ARABIDOPSIS SNF1 KINASE HOMOLOG 10 , SNF1-RELATED PROTEIN KINASE 1.1	AKIN10, SNRK1.1
GH_A01G1347	AT3G01090	ARABIDOPSIS SNF1 KINASE HOMOLOG 10 , SNF1-RELATED PROTEIN KINASE 1.1	AKIN10, SNRK1.1
GH_D01G1422	AT3G01090	ARABIDOPSIS SNF1 KINASE HOMOLOG 10 , SNF1-RELATED PROTEIN KINASE 1.1	AKIN10, SNRK1.1
GH_D12G0157	AT3G01090	ARABIDOPSIS SNF1 KINASE HOMOLOG 10 , SNF1-RELATED PROTEIN KINASE 1.1	AKIN10, SNRK1.1
GH_D12G2541	AT3G01090	ARABIDOPSIS SNF1 KINASE HOMOLOG 10 , SNF1-RELATED PROTEIN KINASE 1.1	AKIN10, SNRK1.1
GH_D02G2110	AT3G01090	ARABIDOPSIS SNF1 KINASE HOMOLOG 10 , SNF1-RELATED PROTEIN KINASE 1.1	AKIN10, SNRK1.1
GH_A03G1939	AT3G01090	ARABIDOPSIS SNF1 KINASE HOMOLOG 10 , SNF1-RELATED PROTEIN KINASE 1.1	AKIN10, SNRK1.1
GH_A10G2156	AT3G01090	ARABIDOPSIS SNF1 KINASE HOMOLOG 10 , SNF1-RELATED PROTEIN KINASE 1.1	AKIN10, SNRK1.1
GH_A13G2462	AT3G01090	ARABIDOPSIS SNF1 KINASE HOMOLOG 10 , SNF1-RELATED PROTEIN KINASE 1.1	AKIN10, SNRK1.1
GH_D10G1435	AT3G01090	ARABIDOPSIS SNF1 KINASE HOMOLOG 10 , SNF1-RELATED PROTEIN KINASE 1.1	AKIN10, SNRK1.1
GH_D06G0330	AT3G01090	ARABIDOPSIS SNF1 KINASE HOMOLOG 10 , SNF1-RELATED PROTEIN KINASE 1.1	AKIN10, SNRK1.1
GH_D05G3468	AT3G01090	ARABIDOPSIS SNF1 KINASE HOMOLOG 10 , SNF1-RELATED PROTEIN KINASE 1.1	AKIN10, SNRK1.1
GH_A06G2337	AT3G01090	ARABIDOPSIS SNF1 KINASE HOMOLOG 10 , SNF1-RELATED PROTEIN KINASE 1.1	AKIN10, SNRK1.1
GH_D06G2372	AT3G01090	ARABIDOPSIS SNF1 KINASE HOMOLOG 10 , SNF1-RELATED PROTEIN KINASE 1.1	AKIN10, SNRK1.1
GH_D02G2327	AT3G01090	ARABIDOPSIS SNF1 KINASE HOMOLOG 10 , SNF1-RELATED PROTEIN KINASE 1.1	AKIN10, SNRK1.1
GH_D13G2451	AT3G01090	ARABIDOPSIS SNF1 KINASE HOMOLOG 10 , SNF1-RELATED PROTEIN KINASE 1.1	AKIN10, SNRK1.1
GH_A10G1456	AT3G01090	ARABIDOPSIS SNF1 KINASE HOMOLOG 10 , SNF1-RELATED PROTEIN KINASE 1.1	AKIN10, SNRK1.1
GH_A12G0718	AT3G01090	ARABIDOPSIS SNF1 KINASE HOMOLOG 10 , SNF1-RELATED PROTEIN KINASE 1.1	AKIN10, SNRK1.1
GH_D11G2024	AT3G01090	ARABIDOPSIS SNF1 KINASE HOMOLOG 10 , SNF1-RELATED PROTEIN KINASE 1.1	AKIN10, SNRK1.1
GH_D02G0168	AT3G01090	ARABIDOPSIS SNF1 KINASE HOMOLOG 10 , SNF1-RELATED PROTEIN KINASE 1.1	AKIN10, SNRK1.1
GH_A06G0345	AT3G01090	ARABIDOPSIS SNF1 KINASE HOMOLOG 10 , SNF1-RELATED PROTEIN KINASE 1.1	AKIN10, SNRK1.1
GH_A11G1987	AT3G01090	ARABIDOPSIS SNF1 KINASE HOMOLOG 10 , SNF1-RELATED PROTEIN KINASE 1.1	AKIN10, SNRK1.1
GH_A05G3306	AT3G01090	ARABIDOPSIS SNF1 KINASE HOMOLOG 10 , SNF1-RELATED PROTEIN KINASE 1.1	AKIN10, SNRK1.1
GH_A12G0120	AT3G01090	ARABIDOPSIS SNF1 KINASE HOMOLOG 10 , SNF1-RELATED PROTEIN KINASE 1.1	AKIN10, SNRK1.1
GH_D12G0131	AT3G01090	ARABIDOPSIS SNF1 KINASE HOMOLOG 10 , SNF1-RELATED PROTEIN KINASE 1.1	AKIN10, SNRK1.1
GH_A04G1049	AT3G01090	ARABIDOPSIS SNF1 KINASE HOMOLOG 10 , SNF1-RELATED PROTEIN KINASE 1.1	AKIN10, SNRK1.1
GH_A03G2155	AT3G01090	ARABIDOPSIS SNF1 KINASE HOMOLOG 10 , SNF1-RELATED PROTEIN KINASE 1.1	AKIN10, SNRK1.1
GH_A02G0160	AT3G01090	ARABIDOPSIS SNF1 KINASE HOMOLOG 10 , SNF1-RELATED PROTEIN KINASE 1.1	AKIN10, SNRK1.1
GH_D12G0725	AT3G01090	ARABIDOPSIS SNF1 KINASE HOMOLOG 10 , SNF1-RELATED PROTEIN KINASE 1.1	AKIN10, SNRK1.1
GH_A13G0382	AT3G01090	ARABIDOPSIS SNF1 KINASE HOMOLOG 10 , SNF1-RELATED PROTEIN KINASE 1.1	AKIN10, SNRK1.1
GH_D12G2836	AT3G01090	ARABIDOPSIS SNF1 KINASE HOMOLOG 10 , SNF1-RELATED PROTEIN KINASE 1.1	AKIN10, SNRK1.1
GH_D13G0376	AT3G01090	ARABIDOPSIS SNF1 KINASE HOMOLOG 10 , SNF1-RELATED PROTEIN KINASE 1.1	AKIN10, SNRK1.1
GH_D04G1384	AT3G01090	ARABIDOPSIS SNF1 KINASE HOMOLOG 10 , SNF1-RELATED PROTEIN KINASE 1.1	AKIN10, SNRK1.1
GH_A02G1164	AT3G01090	ARABIDOPSIS SNF1 KINASE HOMOLOG 10 , SNF1-RELATED PROTEIN KINASE 1.1	AKIN10, SNRK1.1
GH_A11G1041	AT3G01090	ARABIDOPSIS SNF1 KINASE HOMOLOG 10 , SNF1-RELATED PROTEIN KINASE 1.1	AKIN10, SNRK1.1
GH_D04G1685	AT3G01090	ARABIDOPSIS SNF1 KINASE HOMOLOG 10 , SNF1-RELATED PROTEIN KINASE 1.1	AKIN10, SNRK1.1
GH_D11G1071	AT3G01090	ARABIDOPSIS SNF1 KINASE HOMOLOG 10 , SNF1-RELATED PROTEIN KINASE 1.1	AKIN10, SNRK1.1
GH_A12G2808	AT3G01090	ARABIDOPSIS SNF1 KINASE HOMOLOG 10 , SNF1-RELATED PROTEIN KINASE 1.1	AKIN10, SNRK1.1
GH_A12G0150	AT3G01090	ARABIDOPSIS SNF1 KINASE HOMOLOG 10 , SNF1-RELATED PROTEIN KINASE 1.1	AKIN10, SNRK1.1
GH_A11G1835	AT3G01090	ARABIDOPSIS SNF1 KINASE HOMOLOG 10 , SNF1-RELATED PROTEIN KINASE 1.1	AKIN10, SNRK1.1
GH_A04G1106	AT3G01090	ARABIDOPSIS SNF1 KINASE HOMOLOG 10 , SNF1-RELATED PROTEIN KINASE 1.1	AKIN10, SNRK1.1
GH_A13G0973	AT3G01090	ARABIDOPSIS SNF1 KINASE HOMOLOG 10 , SNF1-RELATED PROTEIN KINASE 1.1	AKIN10, SNRK1.1
GH_D07G1460	AT3G01090	ARABIDOPSIS SNF1 KINASE HOMOLOG 10 , SNF1-RELATED PROTEIN KINASE 1.1	AKIN10, SNRK1.1
GH_A04G1343	AT3G01090	ARABIDOPSIS SNF1 KINASE HOMOLOG 10 , SNF1-RELATED PROTEIN KINASE 1.1	AKIN10, SNRK1.1
GH_A07G1466	AT3G01090	ARABIDOPSIS SNF1 KINASE HOMOLOG 10 , SNF1-RELATED PROTEIN KINASE 1.1	AKIN10, SNRK1.1
GH_D11G1090	AT3G01090	ARABIDOPSIS SNF1 KINASE HOMOLOG 10 , SNF1-RELATED PROTEIN KINASE 1.1	AKIN10, SNRK1.1
GH_D13G1013	AT3G01090	ARABIDOPSIS SNF1 KINASE HOMOLOG 10 , SNF1-RELATED PROTEIN KINASE 1.1	AKIN10, SNRK1.1
GH_D04G1450	AT3G01090	ARABIDOPSIS SNF1 KINASE HOMOLOG 10 , SNF1-RELATED PROTEIN KINASE 1.1	AKIN10, SNRK1.1
GH_A09G1313	AT3G01090	ARABIDOPSIS SNF1 KINASE HOMOLOG 10 , SNF1-RELATED PROTEIN KINASE 1.1	AKIN10, SNRK1.1
GH_A05G0458	AT3G01090	ARABIDOPSIS SNF1 KINASE HOMOLOG 10 , SNF1-RELATED PROTEIN KINASE 1.1	AKIN10, SNRK1.1
GH_A11G3751	AT3G01090	ARABIDOPSIS SNF1 KINASE HOMOLOG 10 , SNF1-RELATED PROTEIN KINASE 1.1	AKIN10, SNRK1.1
GH_A08G0121	AT3G01090	ARABIDOPSIS SNF1 KINASE HOMOLOG 10 , SNF1-RELATED PROTEIN KINASE 1.1	AKIN10, SNRK1.1
GH_D11G1869	AT3G01090	ARABIDOPSIS SNF1 KINASE HOMOLOG 10 , SNF1-RELATED PROTEIN KINASE 1.1	AKIN10, SNRK1.1
GH_A07G1345	AT3G01090	ARABIDOPSIS SNF1 KINASE HOMOLOG 10 , SNF1-RELATED PROTEIN KINASE 1.1	AKIN10, SNRK1.1
GH_D11G3777	AT3G01090	ARABIDOPSIS SNF1 KINASE HOMOLOG 10 , SNF1-RELATED PROTEIN KINASE 1.1	AKIN10, SNRK1.1
GH_D03G0092	AT3G01090	ARABIDOPSIS SNF1 KINASE HOMOLOG 10 , SNF1-RELATED PROTEIN KINASE 1.1	AKIN10, SNRK1.1
GH_A09G2088	AT3G01090	ARABIDOPSIS SNF1 KINASE HOMOLOG 10 , SNF1-RELATED PROTEIN KINASE 1.1	AKIN10, SNRK1.1
GH_D09G1271	AT3G01090	ARABIDOPSIS SNF1 KINASE HOMOLOG 10 , SNF1-RELATED PROTEIN KINASE 1.1	AKIN10, SNRK1.1
GH_A07G1293	AT3G01090	ARABIDOPSIS SNF1 KINASE HOMOLOG 10 , SNF1-RELATED PROTEIN KINASE 1.1	AKIN10, SNRK1.1
GH_D08G1200	AT3G01090	ARABIDOPSIS SNF1 KINASE HOMOLOG 10 , SNF1-RELATED PROTEIN KINASE 1.1	AKIN10, SNRK1.1
GH_A11G1063	AT3G01090	ARABIDOPSIS SNF1 KINASE HOMOLOG 10 , SNF1-RELATED PROTEIN KINASE 1.1	AKIN10, SNRK1.1
GH_D08G0127	AT3G01090	ARABIDOPSIS SNF1 KINASE HOMOLOG 10 , SNF1-RELATED PROTEIN KINASE 1.1	AKIN10, SNRK1.1
GH_A02G1973	AT3G01090	ARABIDOPSIS SNF1 KINASE HOMOLOG 10 , SNF1-RELATED PROTEIN KINASE 1.1	AKIN10, SNRK1.1
GH_A05G4151	AT3G01090	ARABIDOPSIS SNF1 KINASE HOMOLOG 10 , SNF1-RELATED PROTEIN KINASE 1.1	AKIN10, SNRK1.1
GH_D07G0261	AT3G01090	ARABIDOPSIS SNF1 KINASE HOMOLOG 10 , SNF1-RELATED PROTEIN KINASE 1.1	AKIN10, SNRK1.1
GH_D10G0969	AT3G01090	ARABIDOPSIS SNF1 KINASE HOMOLOG 10 , SNF1-RELATED PROTEIN KINASE 1.1	AKIN10, SNRK1.1
GH_A07G0252	AT3G01090	ARABIDOPSIS SNF1 KINASE HOMOLOG 10 , SNF1-RELATED PROTEIN KINASE 1.1	AKIN10, SNRK1.1
GH_A08G1195	AT3G01090	ARABIDOPSIS SNF1 KINASE HOMOLOG 10 , SNF1-RELATED PROTEIN KINASE 1.1	AKIN10, SNRK1.1
GH_D05G0754	AT3G01090	ARABIDOPSIS SNF1 KINASE HOMOLOG 10 , SNF1-RELATED PROTEIN KINASE 1.1	AKIN10, SNRK1.1
GH_A05G2928	AT3G01090	ARABIDOPSIS SNF1 KINASE HOMOLOG 10 , SNF1-RELATED PROTEIN KINASE 1.1	AKIN10, SNRK1.1
GH_D05G2952	AT3G01090	ARABIDOPSIS SNF1 KINASE HOMOLOG 10 , SNF1-RELATED PROTEIN KINASE 1.1	AKIN10, SNRK1.1
GH_A10G0985	AT3G01090	ARABIDOPSIS SNF1 KINASE HOMOLOG 10 , SNF1-RELATED PROTEIN KINASE 1.1	AKIN10, SNRK1.1
GH_D05G0462	AT3G01090	ARABIDOPSIS SNF1 KINASE HOMOLOG 10 , SNF1-RELATED PROTEIN KINASE 1.1	AKIN10, SNRK1.1
GH_D07G1276	AT3G01090	ARABIDOPSIS SNF1 KINASE HOMOLOG 10 , SNF1-RELATED PROTEIN KINASE 1.1	AKIN10, SNRK1.1
GH_D10G1715	AT3G01090	ARABIDOPSIS SNF1 KINASE HOMOLOG 10 , SNF1-RELATED PROTEIN KINASE 1.1	AKIN10, SNRK1.1
GH_A05G0757	AT3G01090	ARABIDOPSIS SNF1 KINASE HOMOLOG 10 , SNF1-RELATED PROTEIN KINASE 1.1	AKIN10, SNRK1.1
GH_A06G2074	AT3G01090	ARABIDOPSIS SNF1 KINASE HOMOLOG 10 , SNF1-RELATED PROTEIN KINASE 1.1	AKIN10, SNRK1.1
GH_D11G0607	AT3G01090	ARABIDOPSIS SNF1 KINASE HOMOLOG 10 , SNF1-RELATED PROTEIN KINASE 1.1	AKIN10, SNRK1.1
GH_D06G2113	AT3G01090	ARABIDOPSIS SNF1 KINASE HOMOLOG 10 , SNF1-RELATED PROTEIN KINASE 1.1	AKIN10, SNRK1.1
GH_A11G0580	AT3G01090	ARABIDOPSIS SNF1 KINASE HOMOLOG 10 , SNF1-RELATED PROTEIN KINASE 1.1	AKIN10, SNRK1.1
GH_A10G1156	AT3G01090	ARABIDOPSIS SNF1 KINASE HOMOLOG 10 , SNF1-RELATED PROTEIN KINASE 1.1	AKIN10, SNRK1.1
GH_A05G2792	AT3G01090	ARABIDOPSIS SNF1 KINASE HOMOLOG 10 , SNF1-RELATED PROTEIN KINASE 1.1	AKIN10, SNRK1.1
GH_D05G2804	AT3G01090	ARABIDOPSIS SNF1 KINASE HOMOLOG 10 , SNF1-RELATED PROTEIN KINASE 1.1	AKIN10, SNRK1.1
GH_A01G1307	AT3G01090	ARABIDOPSIS SNF1 KINASE HOMOLOG 10 , SNF1-RELATED PROTEIN KINASE 1.1	AKIN10, SNRK1.1
GH_D01G1374	AT3G01090	ARABIDOPSIS SNF1 KINASE HOMOLOG 10 , SNF1-RELATED PROTEIN KINASE 1.1	AKIN10, SNRK1.1
GH_A07G1201	AT2G27550	ARABIDOPSIS THALIANA CENTRORADIALIS	ATC
GH_D07G1180	AT2G27550	ARABIDOPSIS THALIANA CENTRORADIALIS	ATC
GH_A09G1555	AT2G27550	ARABIDOPSIS THALIANA CENTRORADIALIS	ATC
GH_D09G1510	AT2G27550	ARABIDOPSIS THALIANA CENTRORADIALIS	ATC
GH_A11G0093	AT2G27550	ARABIDOPSIS THALIANA CENTRORADIALIS	ATC
GH_A08G1200	AT2G27550	ARABIDOPSIS THALIANA CENTRORADIALIS	ATC
GH_D11G0099	AT2G27550	ARABIDOPSIS THALIANA CENTRORADIALIS	ATC
GH_D04G1111	AT2G27550	ARABIDOPSIS THALIANA CENTRORADIALIS	ATC
GH_D08G1170	AT2G27550	ARABIDOPSIS THALIANA CENTRORADIALIS	ATC
GH_A04G0768	AT2G27550	ARABIDOPSIS THALIANA CENTRORADIALIS	ATC
GH_A08G2605	AT2G27550	ARABIDOPSIS THALIANA CENTRORADIALIS	ATC
GH_D09G1858	AT2G27550	ARABIDOPSIS THALIANA CENTRORADIALIS	ATC
GH_A09G1906	AT2G27550	ARABIDOPSIS THALIANA CENTRORADIALIS	ATC
GH_A05G1671	AT2G27550	ARABIDOPSIS THALIANA CENTRORADIALIS	ATC
GH_D05G1701	AT2G27550	ARABIDOPSIS THALIANA CENTRORADIALIS	ATC
GH_D08G2598	AT2G27550	ARABIDOPSIS THALIANA CENTRORADIALIS	ATC
GH_A05G0192	AT1G04870	ARABIDOPSIS THALIANA PROTEIN ARGININE METHYLTRANSFERASE 10	ATPRMT10
GH_D05G0195	AT1G04870	ARABIDOPSIS THALIANA PROTEIN ARGININE METHYLTRANSFERASE 10	ATPRMT10
GH_A13G0656	AT1G04870	ARABIDOPSIS THALIANA PROTEIN ARGININE METHYLTRANSFERASE 10	ATPRMT10
GH_A04G1313	AT1G04870	ARABIDOPSIS THALIANA PROTEIN ARGININE METHYLTRANSFERASE 10	ATPRMT10
GH_D13G0610	AT1G04870	ARABIDOPSIS THALIANA PROTEIN ARGININE METHYLTRANSFERASE 10	ATPRMT10
GH_D04G1655	AT1G04870	ARABIDOPSIS THALIANA PROTEIN ARGININE METHYLTRANSFERASE 10	ATPRMT10
GH_A09G2596	AT1G04870	ARABIDOPSIS THALIANA PROTEIN ARGININE METHYLTRANSFERASE 10	ATPRMT10
GH_A09G0809	AT1G04870	ARABIDOPSIS THALIANA PROTEIN ARGININE METHYLTRANSFERASE 10	ATPRMT10
GH_D09G2524	AT1G04870	ARABIDOPSIS THALIANA PROTEIN ARGININE METHYLTRANSFERASE 10	ATPRMT10
GH_D06G0745	AT1G04870	ARABIDOPSIS THALIANA PROTEIN ARGININE METHYLTRANSFERASE 10	ATPRMT10
GH_A06G0765	AT1G04870	ARABIDOPSIS THALIANA PROTEIN ARGININE METHYLTRANSFERASE 10	ATPRMT10
GH_D10G1889	AT1G04870	ARABIDOPSIS THALIANA PROTEIN ARGININE METHYLTRANSFERASE 10	ATPRMT10
GH_A10G1791	AT1G04870	ARABIDOPSIS THALIANA PROTEIN ARGININE METHYLTRANSFERASE 10	ATPRMT10
GH_A05G0289	AT1G04870	ARABIDOPSIS THALIANA PROTEIN ARGININE METHYLTRANSFERASE 10	ATPRMT10
GH_D11G1613	AT1G04870	ARABIDOPSIS THALIANA PROTEIN ARGININE METHYLTRANSFERASE 10	ATPRMT10
GH_D01G1727	AT1G04870	ARABIDOPSIS THALIANA PROTEIN ARGININE METHYLTRANSFERASE 10	ATPRMT10
GH_D09G0756	AT1G04870	ARABIDOPSIS THALIANA PROTEIN ARGININE METHYLTRANSFERASE 10	ATPRMT10
GH_D05G2875	AT1G04870	ARABIDOPSIS THALIANA PROTEIN ARGININE METHYLTRANSFERASE 10	ATPRMT10
GH_A05G2855	AT1G04870	ARABIDOPSIS THALIANA PROTEIN ARGININE METHYLTRANSFERASE 10	ATPRMT10
GH_D05G0294	AT1G04870	ARABIDOPSIS THALIANA PROTEIN ARGININE METHYLTRANSFERASE 10	ATPRMT10
GH_D07G1102	AT1G04870	ARABIDOPSIS THALIANA PROTEIN ARGININE METHYLTRANSFERASE 10	ATPRMT10
GH_A09G2468	AT1G04870	ARABIDOPSIS THALIANA PROTEIN ARGININE METHYLTRANSFERASE 10	ATPRMT10
GH_D03G1015	AT1G04870	ARABIDOPSIS THALIANA PROTEIN ARGININE METHYLTRANSFERASE 10	ATPRMT10
GH_D10G2277	AT1G04870	ARABIDOPSIS THALIANA PROTEIN ARGININE METHYLTRANSFERASE 10	ATPRMT10
GH_D07G1067	AT1G04870	ARABIDOPSIS THALIANA PROTEIN ARGININE METHYLTRANSFERASE 10	ATPRMT10
GH_A03G1307	AT1G04870	ARABIDOPSIS THALIANA PROTEIN ARGININE METHYLTRANSFERASE 10	ATPRMT10
GH_A11G2222	AT1G04870	ARABIDOPSIS THALIANA PROTEIN ARGININE METHYLTRANSFERASE 10	ATPRMT10
GH_D09G0407	AT1G04870	ARABIDOPSIS THALIANA PROTEIN ARGININE METHYLTRANSFERASE 10	ATPRMT10
GH_A12G2853	AT1G04870	ARABIDOPSIS THALIANA PROTEIN ARGININE METHYLTRANSFERASE 10	ATPRMT10
GH_A02G1005	AT5G42400	ARABIDOPSIS TRITHORAX-RELATED 7 , SET DOMAIN PROTEIN 25	ATXR7, SDG25
GH_D02G1050	AT5G42400	ARABIDOPSIS TRITHORAX-RELATED 7 , SET DOMAIN PROTEIN 25	ATXR7, SDG25
GH_A10G1478	AT5G42400	ARABIDOPSIS TRITHORAX-RELATED 7 , SET DOMAIN PROTEIN 25	ATXR7, SDG25
GH_D10G1414	AT5G42400	ARABIDOPSIS TRITHORAX-RELATED 7 , SET DOMAIN PROTEIN 25	ATXR7, SDG25
GH_A12G1283	AT5G42400	ARABIDOPSIS TRITHORAX-RELATED 7 , SET DOMAIN PROTEIN 25	ATXR7, SDG25
GH_A07G0348	AT5G42400	ARABIDOPSIS TRITHORAX-RELATED 7 , SET DOMAIN PROTEIN 25	ATXR7, SDG25
GH_A12G2698	AT5G42400	ARABIDOPSIS TRITHORAX-RELATED 7 , SET DOMAIN PROTEIN 25	ATXR7, SDG25
GH_D12G2725	AT5G42400	ARABIDOPSIS TRITHORAX-RELATED 7 , SET DOMAIN PROTEIN 25	ATXR7, SDG25
GH_D12G1301	AT5G42400	ARABIDOPSIS TRITHORAX-RELATED 7 , SET DOMAIN PROTEIN 25	ATXR7, SDG25
GH_D04G0021	AT5G42400	ARABIDOPSIS TRITHORAX-RELATED 7 , SET DOMAIN PROTEIN 25	ATXR7, SDG25
GH_A05G4347	AT5G42400	ARABIDOPSIS TRITHORAX-RELATED 7 , SET DOMAIN PROTEIN 25	ATXR7, SDG25
GH_D07G0355	AT5G42400	ARABIDOPSIS TRITHORAX-RELATED 7 , SET DOMAIN PROTEIN 25	ATXR7, SDG25
GH_D13G2338	AT5G42400	ARABIDOPSIS TRITHORAX-RELATED 7 , SET DOMAIN PROTEIN 25	ATXR7, SDG25
GH_A13G2343	AT5G42400	ARABIDOPSIS TRITHORAX-RELATED 7 , SET DOMAIN PROTEIN 25	ATXR7, SDG25
GH_A06G1250	AT5G42400	ARABIDOPSIS TRITHORAX-RELATED 7 , SET DOMAIN PROTEIN 25	ATXR7, SDG25
GH_D06G1263	AT5G42400	ARABIDOPSIS TRITHORAX-RELATED 7 , SET DOMAIN PROTEIN 25	ATXR7, SDG25
GH_A10G0917	AT5G42400	ARABIDOPSIS TRITHORAX-RELATED 7 , SET DOMAIN PROTEIN 25	ATXR7, SDG25
GH_D10G1045	AT5G42400	ARABIDOPSIS TRITHORAX-RELATED 7 , SET DOMAIN PROTEIN 25	ATXR7, SDG25
GH_D11G2071	AT5G42400	ARABIDOPSIS TRITHORAX-RELATED 7 , SET DOMAIN PROTEIN 25	ATXR7, SDG25
GH_A11G2034	AT5G42400	ARABIDOPSIS TRITHORAX-RELATED 7 , SET DOMAIN PROTEIN 25	ATXR7, SDG25
GH_A12G1411	AT5G42400	ARABIDOPSIS TRITHORAX-RELATED 7 , SET DOMAIN PROTEIN 25	ATXR7, SDG25
GH_D12G1429	AT5G42400	ARABIDOPSIS TRITHORAX-RELATED 7 , SET DOMAIN PROTEIN 25	ATXR7, SDG25
GH_D02G0786	AT5G42400	ARABIDOPSIS TRITHORAX-RELATED 7 , SET DOMAIN PROTEIN 25	ATXR7, SDG25
GH_D05G2400	AT5G42400	ARABIDOPSIS TRITHORAX-RELATED 7 , SET DOMAIN PROTEIN 25	ATXR7, SDG25
GH_A05G2379	AT5G42400	ARABIDOPSIS TRITHORAX-RELATED 7 , SET DOMAIN PROTEIN 25	ATXR7, SDG25
GH_A06G2084	AT5G42400	ARABIDOPSIS TRITHORAX-RELATED 7 , SET DOMAIN PROTEIN 25	ATXR7, SDG25
GH_D06G2123	AT5G42400	ARABIDOPSIS TRITHORAX-RELATED 7 , SET DOMAIN PROTEIN 25	ATXR7, SDG25
GH_A04G1013	AT2G37630	ASYMMETRIC LEAVES 1	AS1
GH_D04G1346	AT2G37630	ASYMMETRIC LEAVES 1	AS1
GH_D11G3154	AT2G37630	ASYMMETRIC LEAVES 1	AS1
GH_A11G3121	AT2G37630	ASYMMETRIC LEAVES 1	AS1
GH_A09G0661	AT2G37630	ASYMMETRIC LEAVES 1	AS1
GH_A07G0742	AT2G37630	ASYMMETRIC LEAVES 1	AS1
GH_A11G3119	AT2G37630	ASYMMETRIC LEAVES 1	AS1
GH_D09G0598	AT2G37630	ASYMMETRIC LEAVES 1	AS1
GH_A01G0781	AT2G37630	ASYMMETRIC LEAVES 1	AS1
GH_D01G0790	AT2G37630	ASYMMETRIC LEAVES 1	AS1
GH_A01G2014	AT2G37630	ASYMMETRIC LEAVES 1	AS1
GH_D03G1923	AT2G37630	ASYMMETRIC LEAVES 1	AS1
GH_D07G1039	AT2G37630	ASYMMETRIC LEAVES 1	AS1
GH_A06G2003	AT2G37630	ASYMMETRIC LEAVES 1	AS1
GH_D01G2110	AT2G37630	ASYMMETRIC LEAVES 1	AS1
GH_D05G2893	AT2G37630	ASYMMETRIC LEAVES 1	AS1
GH_D06G2040	AT2G37630	ASYMMETRIC LEAVES 1	AS1
GH_A05G2873	AT2G37630	ASYMMETRIC LEAVES 1	AS1
GH_A07G1052	AT2G37630	ASYMMETRIC LEAVES 1	AS1
GH_A13G1155	AT2G37630	ASYMMETRIC LEAVES 1	AS1
GH_D03G1481	AT2G37630	ASYMMETRIC LEAVES 1	AS1
GH_A11G0334	AT2G37630	ASYMMETRIC LEAVES 1	AS1
GH_D04G0208	AT2G37630	ASYMMETRIC LEAVES 1	AS1
GH_D12G2894	AT2G37630	ASYMMETRIC LEAVES 1	AS1
GH_A03G0494	AT2G37630	ASYMMETRIC LEAVES 1	AS1
GH_A03G0039	AT2G37630	ASYMMETRIC LEAVES 1	AS1
GH_A12G2869	AT2G37630	ASYMMETRIC LEAVES 1	AS1
GH_A13G1617	AT2G37630	ASYMMETRIC LEAVES 1	AS1
GH_D13G1571	AT2G37630	ASYMMETRIC LEAVES 1	AS1
GH_D13G1099	AT2G37630	ASYMMETRIC LEAVES 1	AS1
GH_D12G1957	AT2G37630	ASYMMETRIC LEAVES 1	AS1
GH_D11G3150	AT2G37630	ASYMMETRIC LEAVES 1	AS1
GH_A05G0393	AT2G37630	ASYMMETRIC LEAVES 1	AS1
GH_D07G0736	AT2G37630	ASYMMETRIC LEAVES 1	AS1
GH_D08G2713	AT2G37630	ASYMMETRIC LEAVES 1	AS1
GH_D11G0348	AT2G37630	ASYMMETRIC LEAVES 1	AS1
GH_D09G0176	AT2G37630	ASYMMETRIC LEAVES 1	AS1
GH_A08G2715	AT2G37630	ASYMMETRIC LEAVES 1	AS1
GH_A07G0432	AT2G37630	ASYMMETRIC LEAVES 1	AS1
GH_D13G1832	AT2G37630	ASYMMETRIC LEAVES 1	AS1
GH_A05G4167	AT2G37630	ASYMMETRIC LEAVES 1	AS1
GH_A02G1854	AT2G37630	ASYMMETRIC LEAVES 1	AS1
GH_A13G2571	AT2G37630	ASYMMETRIC LEAVES 1	AS1
GH_A05G3780	AT2G37630	ASYMMETRIC LEAVES 1	AS1
GH_A04G0015	AT2G37630	ASYMMETRIC LEAVES 1	AS1
GH_A13G1882	AT2G37630	ASYMMETRIC LEAVES 1	AS1
GH_A12G1961	AT2G37630	ASYMMETRIC LEAVES 1	AS1
GH_D13G0650	AT2G37630	ASYMMETRIC LEAVES 1	AS1
GH_D04G0568	AT2G37630	ASYMMETRIC LEAVES 1	AS1
GH_D05G0395	AT2G37630	ASYMMETRIC LEAVES 1	AS1
GH_D09G1191	AT2G37630	ASYMMETRIC LEAVES 1	AS1
GH_A09G1234	AT2G37630	ASYMMETRIC LEAVES 1	AS1
GH_A07G0849	AT2G37630	ASYMMETRIC LEAVES 1	AS1
GH_D04G0499	AT2G37630	ASYMMETRIC LEAVES 1	AS1
GH_A05G3861	AT2G37630	ASYMMETRIC LEAVES 1	AS1
GH_A11G2699	AT2G37630	ASYMMETRIC LEAVES 1	AS1
GH_A11G2510	AT2G37630	ASYMMETRIC LEAVES 1	AS1
GH_D03G0203	AT2G37630	ASYMMETRIC LEAVES 1	AS1
GH_D13G0664	AT2G37630	ASYMMETRIC LEAVES 1	AS1
GH_D05G4048	AT2G37630	ASYMMETRIC LEAVES 1	AS1
GH_D07G2269	AT2G37630	ASYMMETRIC LEAVES 1	AS1
GH_D06G1426	AT2G37630	ASYMMETRIC LEAVES 1	AS1
GH_D11G2723	AT2G37630	ASYMMETRIC LEAVES 1	AS1
GH_A07G0851	AT2G37630	ASYMMETRIC LEAVES 1	AS1
GH_A08G1809	AT2G37630	ASYMMETRIC LEAVES 1	AS1
GH_D08G1830	AT2G37630	ASYMMETRIC LEAVES 1	AS1
GH_A12G1395	AT2G37630	ASYMMETRIC LEAVES 1	AS1
GH_A13G0609	AT2G37630	ASYMMETRIC LEAVES 1	AS1
GH_A06G1487	AT2G37630	ASYMMETRIC LEAVES 1	AS1
GH_A05G0392	AT2G37630	ASYMMETRIC LEAVES 1	AS1
GH_D13G0662	AT2G37630	ASYMMETRIC LEAVES 1	AS1
GH_A07G0850	AT2G37630	ASYMMETRIC LEAVES 1	AS1
GH_D08G1660	AT2G37630	ASYMMETRIC LEAVES 1	AS1
GH_A08G1647	AT2G37630	ASYMMETRIC LEAVES 1	AS1
GH_D12G2809	AT2G37630	ASYMMETRIC LEAVES 1	AS1
GH_A13G0598	AT2G37630	ASYMMETRIC LEAVES 1	AS1
GH_A07G2323	AT2G37630	ASYMMETRIC LEAVES 1	AS1
GH_D05G0394	AT2G37630	ASYMMETRIC LEAVES 1	AS1
GH_A08G1810	AT2G37630	ASYMMETRIC LEAVES 1	AS1
GH_D13G2561	AT2G37630	ASYMMETRIC LEAVES 1	AS1
GH_D07G0852	AT2G37630	ASYMMETRIC LEAVES 1	AS1
GH_D07G0853	AT2G37630	ASYMMETRIC LEAVES 1	AS1
GH_D03G1219	AT2G37630	ASYMMETRIC LEAVES 1	AS1
GH_D08G1829	AT2G37630	ASYMMETRIC LEAVES 1	AS1
GH_A12G2782	AT2G37630	ASYMMETRIC LEAVES 1	AS1
GH_D12G1411	AT2G37630	ASYMMETRIC LEAVES 1	AS1
GH_D11G0016	AT2G37630	ASYMMETRIC LEAVES 1	AS1
GH_A07G0204	AT2G37630	ASYMMETRIC LEAVES 1	AS1
GH_A13G1049	AT2G37630	ASYMMETRIC LEAVES 1	AS1
GH_D11G2562	AT2G37630	ASYMMETRIC LEAVES 1	AS1
GH_D12G1542	AT2G37630	ASYMMETRIC LEAVES 1	AS1
GH_D13G0957	AT2G37630	ASYMMETRIC LEAVES 1	AS1
GH_A12G1540	AT2G37630	ASYMMETRIC LEAVES 1	AS1
GH_D01G1909	AT2G37630	ASYMMETRIC LEAVES 1	AS1
GH_D11G1394	AT2G37630	ASYMMETRIC LEAVES 1	AS1
GH_A08G1934	AT2G37630	ASYMMETRIC LEAVES 1	AS1
GH_D12G0590	AT2G37630	ASYMMETRIC LEAVES 1	AS1
GH_D08G1945	AT2G37630	ASYMMETRIC LEAVES 1	AS1
GH_A07G0876	AT2G37630	ASYMMETRIC LEAVES 1	AS1
GH_A12G1543	AT2G37630	ASYMMETRIC LEAVES 1	AS1
GH_D07G1992	AT2G37630	ASYMMETRIC LEAVES 1	AS1
GH_A08G1811	AT2G37630	ASYMMETRIC LEAVES 1	AS1
GH_A10G0419	AT2G37630	ASYMMETRIC LEAVES 1	AS1
GH_A07G1994	AT2G37630	ASYMMETRIC LEAVES 1	AS1
GH_A07G1131	AT2G37630	ASYMMETRIC LEAVES 1	AS1
GH_D10G0443	AT2G37630	ASYMMETRIC LEAVES 1	AS1
GH_D11G1186	AT2G37630	ASYMMETRIC LEAVES 1	AS1
GH_D07G1112	AT2G37630	ASYMMETRIC LEAVES 1	AS1
GH_D12G1546	AT2G37630	ASYMMETRIC LEAVES 1	AS1
GH_D07G0877	AT2G37630	ASYMMETRIC LEAVES 1	AS1
GH_A01G1790	AT2G37630	ASYMMETRIC LEAVES 1	AS1
GH_D03G0542	AT2G37630	ASYMMETRIC LEAVES 1	AS1
GH_A11G1361	AT2G37630	ASYMMETRIC LEAVES 1	AS1
GH_D03G1077	AT2G37630	ASYMMETRIC LEAVES 1	AS1
GH_D06G0910	AT2G37630	ASYMMETRIC LEAVES 1	AS1
GH_A11G0011	AT2G37630	ASYMMETRIC LEAVES 1	AS1
GH_A06G0905	AT2G37630	ASYMMETRIC LEAVES 1	AS1
GH_A02G1669	AT2G37630	ASYMMETRIC LEAVES 1	AS1
GH_D08G1831	AT2G37630	ASYMMETRIC LEAVES 1	AS1
GH_A08G1500	AT2G37630	ASYMMETRIC LEAVES 1	AS1
GH_A08G1213	AT2G37630	ASYMMETRIC LEAVES 1	AS1
GH_A08G0250	AT2G37630	ASYMMETRIC LEAVES 1	AS1
GH_D02G0475	AT2G37630	ASYMMETRIC LEAVES 1	AS1
GH_D02G2004	AT2G37630	ASYMMETRIC LEAVES 1	AS1
GH_A11G3457	AT2G37630	ASYMMETRIC LEAVES 1	AS1
GH_A13G2392	AT2G37630	ASYMMETRIC LEAVES 1	AS1
GH_A11G0099	AT2G37630	ASYMMETRIC LEAVES 1	AS1
GH_D13G2389	AT2G37630	ASYMMETRIC LEAVES 1	AS1
GH_D08G0266	AT2G37630	ASYMMETRIC LEAVES 1	AS1
GH_D07G0218	AT2G37630	ASYMMETRIC LEAVES 1	AS1
GH_A11G3587	AT2G37630	ASYMMETRIC LEAVES 1	AS1
GH_D12G1315	AT2G37630	ASYMMETRIC LEAVES 1	AS1
GH_A03G1845	AT2G37630	ASYMMETRIC LEAVES 1	AS1
GH_D13G1412	AT2G37630	ASYMMETRIC LEAVES 1	AS1
GH_A08G1460	AT2G37630	ASYMMETRIC LEAVES 1	AS1
GH_D13G1837	AT2G37630	ASYMMETRIC LEAVES 1	AS1
GH_D09G1734	AT2G37630	ASYMMETRIC LEAVES 1	AS1
GH_A04G1279	AT2G37630	ASYMMETRIC LEAVES 1	AS1
GH_A09G1785	AT2G37630	ASYMMETRIC LEAVES 1	AS1
GH_D02G2008	AT2G37630	ASYMMETRIC LEAVES 1	AS1
GH_D07G1426	AT2G37630	ASYMMETRIC LEAVES 1	AS1
GH_D11G3466	AT2G37630	ASYMMETRIC LEAVES 1	AS1
GH_A08G0383	AT2G37630	ASYMMETRIC LEAVES 1	AS1
GH_A11G1158	AT2G37630	ASYMMETRIC LEAVES 1	AS1
GH_A12G1296	AT2G37630	ASYMMETRIC LEAVES 1	AS1
GH_A03G1840	AT2G37630	ASYMMETRIC LEAVES 1	AS1
GH_D05G2526	AT2G37630	ASYMMETRIC LEAVES 1	AS1
GH_A03G2287	AT2G37630	ASYMMETRIC LEAVES 1	AS1
GH_D12G2975	AT2G37630	ASYMMETRIC LEAVES 1	AS1
GH_D05G0064	AT2G37630	ASYMMETRIC LEAVES 1	AS1
GH_A04G0893	AT2G37630	ASYMMETRIC LEAVES 1	AS1
GH_D09G0320	AT2G37630	ASYMMETRIC LEAVES 1	AS1
GH_A05G0059	AT2G37630	ASYMMETRIC LEAVES 1	AS1
GH_D11G0101	AT2G37630	ASYMMETRIC LEAVES 1	AS1
GH_A02G0461	AT2G37630	ASYMMETRIC LEAVES 1	AS1
GH_A09G0312	AT2G37630	ASYMMETRIC LEAVES 1	AS1
GH_D07G2449	AT2G37630	ASYMMETRIC LEAVES 1	AS1
GH_A07G1434	AT2G37630	ASYMMETRIC LEAVES 1	AS1
GH_A07G0207	AT2G37630	ASYMMETRIC LEAVES 1	AS1
GH_A07G1621	AT2G37630	ASYMMETRIC LEAVES 1	AS1
GH_A13G1884	AT2G37630	ASYMMETRIC LEAVES 1	AS1
GH_A11G2516	AT2G37630	ASYMMETRIC LEAVES 1	AS1
GH_A07G1579	AT2G45430	AT-HOOK MOTIF NUCLEAR-LOCALIZED PROTEIN 22	AHL22
GH_D07G1588	AT2G45430	AT-HOOK MOTIF NUCLEAR-LOCALIZED PROTEIN 22	AHL22
GH_A08G1599	AT2G45430	AT-HOOK MOTIF NUCLEAR-LOCALIZED PROTEIN 22	AHL22
GH_D08G1615	AT2G45430	AT-HOOK MOTIF NUCLEAR-LOCALIZED PROTEIN 22	AHL22
GH_D12G2438	AT2G45430	AT-HOOK MOTIF NUCLEAR-LOCALIZED PROTEIN 22	AHL22
GH_A12G2427	AT2G45430	AT-HOOK MOTIF NUCLEAR-LOCALIZED PROTEIN 22	AHL22
GH_D11G0879	AT2G45430	AT-HOOK MOTIF NUCLEAR-LOCALIZED PROTEIN 22	AHL22
GH_A11G0841	AT2G45430	AT-HOOK MOTIF NUCLEAR-LOCALIZED PROTEIN 22	AHL22
GH_D08G1847	AT2G45430	AT-HOOK MOTIF NUCLEAR-LOCALIZED PROTEIN 22	AHL22
GH_A08G1830	AT2G45430	AT-HOOK MOTIF NUCLEAR-LOCALIZED PROTEIN 22	AHL22
GH_D12G2308	AT2G45430	AT-HOOK MOTIF NUCLEAR-LOCALIZED PROTEIN 22	AHL22
GH_D09G2040	AT2G45430	AT-HOOK MOTIF NUCLEAR-LOCALIZED PROTEIN 22	AHL22
GH_A12G2291	AT2G45430	AT-HOOK MOTIF NUCLEAR-LOCALIZED PROTEIN 22	AHL22
GH_D03G1902	AT2G45430	AT-HOOK MOTIF NUCLEAR-LOCALIZED PROTEIN 22	AHL22
GH_A09G2104	AT2G45430	AT-HOOK MOTIF NUCLEAR-LOCALIZED PROTEIN 22	AHL22
GH_A09G2151	AT2G45430	AT-HOOK MOTIF NUCLEAR-LOCALIZED PROTEIN 22	AHL22
GH_A03G0166	AT2G45430	AT-HOOK MOTIF NUCLEAR-LOCALIZED PROTEIN 22	AHL22
GH_D03G1795	AT2G45430	AT-HOOK MOTIF NUCLEAR-LOCALIZED PROTEIN 22	AHL22
GH_D09G2087	AT2G45430	AT-HOOK MOTIF NUCLEAR-LOCALIZED PROTEIN 22	AHL22
GH_A09G2453	AT2G45430	AT-HOOK MOTIF NUCLEAR-LOCALIZED PROTEIN 22	AHL22
GH_D09G0078	AT2G45430	AT-HOOK MOTIF NUCLEAR-LOCALIZED PROTEIN 22	AHL22
GH_D09G2388	AT2G45430	AT-HOOK MOTIF NUCLEAR-LOCALIZED PROTEIN 22	AHL22
GH_A03G0063	AT2G45430	AT-HOOK MOTIF NUCLEAR-LOCALIZED PROTEIN 22	AHL22
GH_A09G0072	AT2G45430	AT-HOOK MOTIF NUCLEAR-LOCALIZED PROTEIN 22	AHL22
GH_A11G0636	AT2G45430	AT-HOOK MOTIF NUCLEAR-LOCALIZED PROTEIN 22	AHL22
GH_A02G0390	AT2G45430	AT-HOOK MOTIF NUCLEAR-LOCALIZED PROTEIN 22	AHL22
GH_D02G0411	AT2G45430	AT-HOOK MOTIF NUCLEAR-LOCALIZED PROTEIN 22	AHL22
GH_D11G0664	AT2G45430	AT-HOOK MOTIF NUCLEAR-LOCALIZED PROTEIN 22	AHL22
GH_A11G2824	AT2G45430	AT-HOOK MOTIF NUCLEAR-LOCALIZED PROTEIN 22	AHL22
GH_D11G2856	AT2G45430	AT-HOOK MOTIF NUCLEAR-LOCALIZED PROTEIN 22	AHL22
GH_D04G1675	AT2G45430	AT-HOOK MOTIF NUCLEAR-LOCALIZED PROTEIN 22	AHL22
GH_A04G1335	AT2G45430	AT-HOOK MOTIF NUCLEAR-LOCALIZED PROTEIN 22	AHL22
GH_A10G2455	AT2G45430	AT-HOOK MOTIF NUCLEAR-LOCALIZED PROTEIN 22	AHL22
GH_D10G2564	AT2G45430	AT-HOOK MOTIF NUCLEAR-LOCALIZED PROTEIN 22	AHL22
GH_D02G2100	AT2G45430	AT-HOOK MOTIF NUCLEAR-LOCALIZED PROTEIN 22	AHL22
GH_A03G1930	AT2G45430	AT-HOOK MOTIF NUCLEAR-LOCALIZED PROTEIN 22	AHL22
GH_A05G2202	AT2G45430	AT-HOOK MOTIF NUCLEAR-LOCALIZED PROTEIN 22	AHL22
GH_D05G2228	AT2G45430	AT-HOOK MOTIF NUCLEAR-LOCALIZED PROTEIN 22	AHL22
GH_A02G0854	AT2G45430	AT-HOOK MOTIF NUCLEAR-LOCALIZED PROTEIN 22	AHL22
GH_D02G0874	AT2G45430	AT-HOOK MOTIF NUCLEAR-LOCALIZED PROTEIN 22	AHL22
GH_D06G0317	AT2G45430	AT-HOOK MOTIF NUCLEAR-LOCALIZED PROTEIN 22	AHL22
GH_A05G0729	AT2G45430	AT-HOOK MOTIF NUCLEAR-LOCALIZED PROTEIN 22	AHL22
GH_A06G0331	AT2G45430	AT-HOOK MOTIF NUCLEAR-LOCALIZED PROTEIN 22	AHL22
GH_D05G0725	AT2G45430	AT-HOOK MOTIF NUCLEAR-LOCALIZED PROTEIN 22	AHL22
GH_D07G1294	AT2G45430	AT-HOOK MOTIF NUCLEAR-LOCALIZED PROTEIN 22	AHL22
GH_A07G1311	AT2G45430	AT-HOOK MOTIF NUCLEAR-LOCALIZED PROTEIN 22	AHL22
GH_A09G1222	AT2G45430	AT-HOOK MOTIF NUCLEAR-LOCALIZED PROTEIN 22	AHL22
GH_D09G1180	AT2G45430	AT-HOOK MOTIF NUCLEAR-LOCALIZED PROTEIN 22	AHL22
GH_D09G1213	AT2G45430	AT-HOOK MOTIF NUCLEAR-LOCALIZED PROTEIN 22	AHL22
GH_A09G1254	AT2G45430	AT-HOOK MOTIF NUCLEAR-LOCALIZED PROTEIN 22	AHL22
GH_A13G2469	AT2G45430	AT-HOOK MOTIF NUCLEAR-LOCALIZED PROTEIN 22	AHL22
GH_D13G2458	AT2G45430	AT-HOOK MOTIF NUCLEAR-LOCALIZED PROTEIN 22	AHL22
GH_D12G2310	AT2G45430	AT-HOOK MOTIF NUCLEAR-LOCALIZED PROTEIN 22	AHL22
GH_A12G2293	AT2G45430	AT-HOOK MOTIF NUCLEAR-LOCALIZED PROTEIN 22	AHL22
GH_A09G1531	AT2G45430	AT-HOOK MOTIF NUCLEAR-LOCALIZED PROTEIN 22	AHL22
GH_A09G0976	AT2G45430	AT-HOOK MOTIF NUCLEAR-LOCALIZED PROTEIN 22	AHL22
GH_A04G0847	AT2G45430	AT-HOOK MOTIF NUCLEAR-LOCALIZED PROTEIN 22	AHL22
GH_D04G1165	AT2G45430	AT-HOOK MOTIF NUCLEAR-LOCALIZED PROTEIN 22	AHL22
GH_A07G1172	AT2G45430	AT-HOOK MOTIF NUCLEAR-LOCALIZED PROTEIN 22	AHL22
GH_D07G1152	AT2G45430	AT-HOOK MOTIF NUCLEAR-LOCALIZED PROTEIN 22	AHL22
GH_D08G1848	AT2G45430	AT-HOOK MOTIF NUCLEAR-LOCALIZED PROTEIN 22	AHL22
GH_A08G1831	AT2G45430	AT-HOOK MOTIF NUCLEAR-LOCALIZED PROTEIN 22	AHL22
GH_A08G2082	AT2G45430	AT-HOOK MOTIF NUCLEAR-LOCALIZED PROTEIN 22	AHL22
GH_D08G2095	AT2G45430	AT-HOOK MOTIF NUCLEAR-LOCALIZED PROTEIN 22	AHL22
GH_D11G1716	AT1G66650	AT-STUbl4	AT-STUbl4
GH_A11G1682	AT1G66650	AT-STUbl4	AT-STUbl4
GH_D12G1306	AT1G66650	AT-STUbl4	AT-STUbl4
GH_A12G1288	AT1G66650	AT-STUbl4	AT-STUbl4
GH_D11G1039	AT1G66650	AT-STUbl4	AT-STUbl4
GH_A11G1008	AT1G66650	AT-STUbl4	AT-STUbl4
GH_A08G1122	AT1G66650	AT-STUbl4	AT-STUbl4
GH_D08G1106	AT1G66650	AT-STUbl4	AT-STUbl4
GH_D10G2094	AT1G66650	AT-STUbl4	AT-STUbl4
GH_A13G0056	AT1G66650	AT-STUbl4	AT-STUbl4
GH_A10G1993	AT1G66650	AT-STUbl4	AT-STUbl4
GH_D09G1943	AT1G66650	AT-STUbl4	AT-STUbl4
GH_A09G1996	AT1G66650	AT-STUbl4	AT-STUbl4
GH_D13G0053	AT1G66650	AT-STUbl4	AT-STUbl4
GH_D05G2848	AT1G66650	AT-STUbl4	AT-STUbl4
GH_A05G2831	AT1G66650	AT-STUbl4	AT-STUbl4
GH_A10G2005	AT1G66650	AT-STUbl4	AT-STUbl4
GH_D10G2105	AT1G66650	AT-STUbl4	AT-STUbl4
GH_D01G2150	AT1G66650	AT-STUbl4	AT-STUbl4
GH_A01G2066	AT1G66650	AT-STUbl4	AT-STUbl4
GH_A11G2556	AT1G54440	AtRRP6L1	RRP6L1
GH_D13G1848	AT1G54440	AtRRP6L1	RRP6L1
GH_D11G2605	AT1G54440	AtRRP6L1	RRP6L1
GH_A13G1897	AT1G54440	AtRRP6L1	RRP6L1
GH_D13G1104	AT1G54440	AtRRP6L1	RRP6L1
GH_A13G1160	AT1G54440	AtRRP6L1	RRP6L1
GH_A04G1736	AT1G54440	AtRRP6L1	RRP6L1
GH_D04G2086	AT1G54440	AtRRP6L1	RRP6L1
GH_D13G2481	AT5G60410	ATSIZ1	SIZ1
GH_A13G2488	AT5G60410	ATSIZ1	SIZ1
GH_D13G2480	AT5G60410	ATSIZ1	SIZ1
GH_A13G2487	AT5G60410	ATSIZ1	SIZ1
GH_D01G0036	AT4G38960	B-BOX DOMAIN PROTEIN 19	BBX19
GH_A01G0036	AT4G38960	B-BOX DOMAIN PROTEIN 19	BBX19
GH_D13G0292	AT4G38960	B-BOX DOMAIN PROTEIN 19	BBX19
GH_A13G0294	AT4G38960	B-BOX DOMAIN PROTEIN 19	BBX19
GH_A12G0609	AT4G38960	B-BOX DOMAIN PROTEIN 19	BBX19
GH_D12G0629	AT4G38960	B-BOX DOMAIN PROTEIN 19	BBX19
GH_A02G1958	AT4G38960	B-BOX DOMAIN PROTEIN 19	BBX19
GH_D03G0106	AT4G38960	B-BOX DOMAIN PROTEIN 19	BBX19
GH_D11G1896	AT4G38960	B-BOX DOMAIN PROTEIN 19	BBX19
GH_A11G1862	AT4G38960	B-BOX DOMAIN PROTEIN 19	BBX19
GH_A10G0976	AT4G38960	B-BOX DOMAIN PROTEIN 19	BBX19
GH_D10G0980	AT4G38960	B-BOX DOMAIN PROTEIN 19	BBX19
GH_D13G2642	AT4G38960	B-BOX DOMAIN PROTEIN 19	BBX19
GH_A13G2663	AT4G38960	B-BOX DOMAIN PROTEIN 19	BBX19
GH_A10G1734	AT5G14170	BAF60, CHC1	BAF60, CHC1
GH_D07G2522	AT5G14170	BAF60, CHC1	BAF60, CHC1
GH_D10G0909	AT5G14170	BAF60, CHC1	BAF60, CHC1
GH_A09G0456	AT5G14170	BAF60, CHC1	BAF60, CHC1
GH_D09G0424	AT5G14170	BAF60, CHC1	BAF60, CHC1
GH_A07G2580	AT5G14170	BAF60, CHC1	BAF60, CHC1
GH_D12G2081	AT5G14170	BAF60, CHC1	BAF60, CHC1
GH_A12G2079	AT5G14170	BAF60, CHC1	BAF60, CHC1
GH_D08G0680	AT3G23060	BMI1C	AtBMI1C
GH_A11G2797	AT3G23060	BMI1C	AtBMI1C
GH_D11G2831	AT3G23060	BMI1C	AtBMI1C
GH_A08G0681	AT3G23060	BMI1C	AtBMI1C
GH_A11G1323	AT3G23060	BMI1C	AtBMI1C
GH_D07G2312	AT3G23060	BMI1C	AtBMI1C
GH_D11G1356	AT3G23060	BMI1C	AtBMI1C
GH_A07G2369	AT3G23060	BMI1C	AtBMI1C
GH_A12G1248	AT2G46020	BRAHMA, CHROMATIN REMODELING 2	BRM, CHR2
GH_A11G0939	AT2G46020	BRAHMA, CHROMATIN REMODELING 2	BRM, CHR2
GH_D11G0965	AT2G46020	BRAHMA, CHROMATIN REMODELING 2	BRM, CHR2
GH_D12G1262	AT2G46020	BRAHMA, CHROMATIN REMODELING 2	BRM, CHR2
GH_A07G1536	AT2G46020	BRAHMA, CHROMATIN REMODELING 2	BRM, CHR2
GH_D07G1546	AT2G46020	BRAHMA, CHROMATIN REMODELING 2	BRM, CHR2
GH_D10G1836	AT2G46020	BRAHMA, CHROMATIN REMODELING 2	BRM, CHR2
GH_A10G1048	AT2G46020	BRAHMA, CHROMATIN REMODELING 2	BRM, CHR2
GH_D09G2474	AT2G46020	BRAHMA, CHROMATIN REMODELING 2	BRM, CHR2
GH_A09G2539	AT2G46020	BRAHMA, CHROMATIN REMODELING 2	BRM, CHR2
GH_A10G1263	AT2G46020	BRAHMA, CHROMATIN REMODELING 2	BRM, CHR2
GH_D10G1613	AT2G46020	BRAHMA, CHROMATIN REMODELING 2	BRM, CHR2
GH_D10G1857	AT2G46020	BRAHMA, CHROMATIN REMODELING 2	BRM, CHR2
GH_A10G1759	AT2G46020	BRAHMA, CHROMATIN REMODELING 2	BRM, CHR2
GH_D02G0509	AT2G46020	BRAHMA, CHROMATIN REMODELING 2	BRM, CHR2
GH_A02G0493	AT2G46020	BRAHMA, CHROMATIN REMODELING 2	BRM, CHR2
GH_D09G2542	AT2G46020	BRAHMA, CHROMATIN REMODELING 2	BRM, CHR2
GH_A09G2618	AT2G46020	BRAHMA, CHROMATIN REMODELING 2	BRM, CHR2
GH_A13G2455	AT2G46020	BRAHMA, CHROMATIN REMODELING 2	BRM, CHR2
GH_D13G2444	AT2G46020	BRAHMA, CHROMATIN REMODELING 2	BRM, CHR2
GH_D09G1224	AT2G46020	BRAHMA, CHROMATIN REMODELING 2	BRM, CHR2
GH_A09G1267	AT2G46020	BRAHMA, CHROMATIN REMODELING 2	BRM, CHR2
GH_A12G0659	AT2G46020	BRAHMA, CHROMATIN REMODELING 2	BRM, CHR2
GH_D12G0666	AT2G46020	BRAHMA, CHROMATIN REMODELING 2	BRM, CHR2
GH_A12G0464	AT2G46020	BRAHMA, CHROMATIN REMODELING 2	BRM, CHR2
GH_D12G0478	AT2G46020	BRAHMA, CHROMATIN REMODELING 2	BRM, CHR2
GH_D13G2075	AT2G46020	BRAHMA, CHROMATIN REMODELING 2	BRM, CHR2
GH_A13G2096	AT2G46020	BRAHMA, CHROMATIN REMODELING 2	BRM, CHR2
GH_D07G0368	AT2G46020	BRAHMA, CHROMATIN REMODELING 2	BRM, CHR2
GH_A07G0361	AT2G46020	BRAHMA, CHROMATIN REMODELING 2	BRM, CHR2
GH_D08G1654	AT2G46020	BRAHMA, CHROMATIN REMODELING 2	BRM, CHR2
GH_D02G1528	AT2G46020	BRAHMA, CHROMATIN REMODELING 2	BRM, CHR2
GH_A08G2177	AT2G46020	BRAHMA, CHROMATIN REMODELING 2	BRM, CHR2
GH_D08G2193	AT2G46020	BRAHMA, CHROMATIN REMODELING 2	BRM, CHR2
GH_D09G1324	AT2G46020	BRAHMA, CHROMATIN REMODELING 2	BRM, CHR2
GH_D08G2594	AT2G46020	BRAHMA, CHROMATIN REMODELING 2	BRM, CHR2
GH_A09G1374	AT2G46020	BRAHMA, CHROMATIN REMODELING 2	BRM, CHR2
GH_A08G2601	AT2G46020	BRAHMA, CHROMATIN REMODELING 2	BRM, CHR2
GH_A12G1718	AT2G46020	BRAHMA, CHROMATIN REMODELING 2	BRM, CHR2
GH_D12G1714	AT2G46020	BRAHMA, CHROMATIN REMODELING 2	BRM, CHR2
GH_D13G0387	AT2G46020	BRAHMA, CHROMATIN REMODELING 2	BRM, CHR2
GH_A13G0391	AT2G46020	BRAHMA, CHROMATIN REMODELING 2	BRM, CHR2
GH_D13G1824	AT2G46020	BRAHMA, CHROMATIN REMODELING 2	BRM, CHR2
GH_A13G1875	AT2G46020	BRAHMA, CHROMATIN REMODELING 2	BRM, CHR2
GH_A09G0044	AT2G46020	BRAHMA, CHROMATIN REMODELING 2	BRM, CHR2
GH_D09G0047	AT2G46020	BRAHMA, CHROMATIN REMODELING 2	BRM, CHR2
GH_A03G1372	AT2G46020	BRAHMA, CHROMATIN REMODELING 2	BRM, CHR2
GH_A12G1577	AT2G46020	BRAHMA, CHROMATIN REMODELING 2	BRM, CHR2
GH_D12G1576	AT2G46020	BRAHMA, CHROMATIN REMODELING 2	BRM, CHR2
GH_D05G2566	AT2G46020	BRAHMA, CHROMATIN REMODELING 2	BRM, CHR2
GH_A05G2545	AT2G46020	BRAHMA, CHROMATIN REMODELING 2	BRM, CHR2
GH_D04G1092	AT2G46020	BRAHMA, CHROMATIN REMODELING 2	BRM, CHR2
GH_A13G2509	AT2G46020	BRAHMA, CHROMATIN REMODELING 2	BRM, CHR2
GH_D13G2507	AT2G46020	BRAHMA, CHROMATIN REMODELING 2	BRM, CHR2
GH_D05G1668	AT2G46020	BRAHMA, CHROMATIN REMODELING 2	BRM, CHR2
GH_A05G1637	AT2G46020	BRAHMA, CHROMATIN REMODELING 2	BRM, CHR2
GH_A06G1454	AT2G46020	BRAHMA, CHROMATIN REMODELING 2	BRM, CHR2
GH_D06G1451	AT2G46020	BRAHMA, CHROMATIN REMODELING 2	BRM, CHR2
GH_A03G1913	AT2G46020	BRAHMA, CHROMATIN REMODELING 2	BRM, CHR2
GH_D02G2081	AT2G46020	BRAHMA, CHROMATIN REMODELING 2	BRM, CHR2
GH_D09G2396	AT2G46020	BRAHMA, CHROMATIN REMODELING 2	BRM, CHR2
GH_D11G0067	AT3G18550	BRANCHED 1 , TCP DOMAIN PROTEIN 18	BRC1, TCP18
GH_A11G0062	AT3G18550	BRANCHED 1 , TCP DOMAIN PROTEIN 18	BRC1, TCP18
GH_A12G2854	AT3G18550	BRANCHED 1 , TCP DOMAIN PROTEIN 18	BRC1, TCP18
GH_D12G2879	AT3G18550	BRANCHED 1 , TCP DOMAIN PROTEIN 18	BRC1, TCP18
GH_D12G1898	AT3G18550	BRANCHED 1 , TCP DOMAIN PROTEIN 18	BRC1, TCP18
GH_A12G1898	AT3G18550	BRANCHED 1 , TCP DOMAIN PROTEIN 18	BRC1, TCP18
GH_A07G1909	AT3G18550	BRANCHED 1 , TCP DOMAIN PROTEIN 18	BRC1, TCP18
GH_D07G1902	AT3G18550	BRANCHED 1 , TCP DOMAIN PROTEIN 18	BRC1, TCP18
GH_D09G2020	AT4G23100	CADMIUM SENSITIVE 2 , ROOT MERISTEMLESS 1 , GLUTAMATE-CYSTEINE LIGASE	CAD2, RML1, GSH1
GH_A09G2079	AT4G23100	CADMIUM SENSITIVE 2 , ROOT MERISTEMLESS 1 , GLUTAMATE-CYSTEINE LIGASE	CAD2, RML1, GSH1
GH_D03G0899	AT1G50700	CALCIUM DEPENDENT PROTEIN KINASE 33	CPK33
GH_A06G1983	AT1G50700	CALCIUM DEPENDENT PROTEIN KINASE 33	CPK33
GH_D06G2017	AT1G50700	CALCIUM DEPENDENT PROTEIN KINASE 33	CPK33
GH_D11G2816	AT1G50700	CALCIUM DEPENDENT PROTEIN KINASE 33	CPK33
GH_A11G2786	AT1G50700	CALCIUM DEPENDENT PROTEIN KINASE 33	CPK33
GH_A13G1956	AT1G50700	CALCIUM DEPENDENT PROTEIN KINASE 33	CPK33
GH_A05G1950	AT1G50700	CALCIUM DEPENDENT PROTEIN KINASE 33	CPK33
GH_D05G1990	AT1G50700	CALCIUM DEPENDENT PROTEIN KINASE 33	CPK33
GH_A09G1898	AT1G50700	CALCIUM DEPENDENT PROTEIN KINASE 33	CPK33
GH_A11G0023	AT1G50700	CALCIUM DEPENDENT PROTEIN KINASE 33	CPK33
GH_D11G0028	AT1G50700	CALCIUM DEPENDENT PROTEIN KINASE 33	CPK33
GH_D03G1025	AT1G50700	CALCIUM DEPENDENT PROTEIN KINASE 33	CPK33
GH_A09G0621	AT1G50700	CALCIUM DEPENDENT PROTEIN KINASE 33	CPK33
GH_D09G0559	AT1G50700	CALCIUM DEPENDENT PROTEIN KINASE 33	CPK33
GH_A11G2368	AT2G17290	CALCIUM DEPENDENT PROTEIN KINASE 6	CPK6
GH_D06G0951	AT2G17290	CALCIUM DEPENDENT PROTEIN KINASE 6	CPK6
GH_D08G0175	AT2G17290	CALCIUM DEPENDENT PROTEIN KINASE 6	CPK6
GH_D02G1936	AT5G44200	CAP-BINDING PROTEIN 20	CBP20
GH_A03G1775	AT5G44200	CAP-BINDING PROTEIN 20	CBP20
GH_A12G1148	AT3G60250	CASEIN KINASE II BETA SUBUNIT 3	CKB3
GH_A11G0770	AT3G60250	CASEIN KINASE II BETA SUBUNIT 3	CKB3
GH_A03G0084	AT3G60250	CASEIN KINASE II BETA SUBUNIT 3	CKB3
GH_D03G1878	AT3G60250	CASEIN KINASE II BETA SUBUNIT 3	CKB3
GH_D12G1145	AT3G60250	CASEIN KINASE II BETA SUBUNIT 3	CKB3
GH_A08G1881	AT3G60250	CASEIN KINASE II BETA SUBUNIT 3	CKB3
GH_D08G0352	AT3G60250	CASEIN KINASE II BETA SUBUNIT 3	CKB3
GH_A08G0332	AT3G60250	CASEIN KINASE II BETA SUBUNIT 3	CKB3
GH_D11G0282	AT3G60250	CASEIN KINASE II BETA SUBUNIT 3	CKB3
GH_A11G0272	AT3G60250	CASEIN KINASE II BETA SUBUNIT 3	CKB3
GH_D08G1896	AT3G60250	CASEIN KINASE II BETA SUBUNIT 3	CKB3
GH_A12G2329	AT3G60250	CASEIN KINASE II BETA SUBUNIT 3	CKB3
GH_D08G1678	AT3G60250	CASEIN KINASE II BETA SUBUNIT 3	CKB3
GH_A08G1665	AT3G60250	CASEIN KINASE II BETA SUBUNIT 3	CKB3
GH_D11G0805	AT3G60250	CASEIN KINASE II BETA SUBUNIT 3	CKB3
GH_D12G2345	AT3G60250	CASEIN KINASE II BETA SUBUNIT 3	CKB3
GH_D12G1359	AT2G46830	CIRCADIAN CLOCK ASSOCIATED 1	CCA1
GH_A12G1339	AT2G46830	CIRCADIAN CLOCK ASSOCIATED 1	CCA1
GH_A12G1338	AT2G46830	CIRCADIAN CLOCK ASSOCIATED 1	CCA1
GH_D12G1358	AT2G46830	CIRCADIAN CLOCK ASSOCIATED 1	CCA1
GH_A11G1062	AT2G46830	CIRCADIAN CLOCK ASSOCIATED 1	CCA1
GH_D11G1089	AT2G46830	CIRCADIAN CLOCK ASSOCIATED 1	CCA1
GH_D12G2955	AT2G46830	CIRCADIAN CLOCK ASSOCIATED 1	CCA1
GH_D07G0680	AT2G46830	CIRCADIAN CLOCK ASSOCIATED 1	CCA1
GH_A07G0689	AT2G46830	CIRCADIAN CLOCK ASSOCIATED 1	CCA1
GH_A12G2932	AT2G46830	CIRCADIAN CLOCK ASSOCIATED 1	CCA1
GH_A11G0117	AT2G46830	CIRCADIAN CLOCK ASSOCIATED 1	CCA1
GH_D09G1718	AT2G46830	CIRCADIAN CLOCK ASSOCIATED 1	CCA1
GH_A09G1769	AT2G46830	CIRCADIAN CLOCK ASSOCIATED 1	CCA1
GH_D11G0120	AT2G46830	CIRCADIAN CLOCK ASSOCIATED 1	CCA1
GH_A09G0494	AT2G46830	CIRCADIAN CLOCK ASSOCIATED 1	CCA1
GH_D12G2778	AT2G46830	CIRCADIAN CLOCK ASSOCIATED 1	CCA1
GH_A12G2750	AT2G46830	CIRCADIAN CLOCK ASSOCIATED 1	CCA1
GH_D08G1605	AT2G46830	CIRCADIAN CLOCK ASSOCIATED 1	CCA1
GH_A08G1587	AT2G46830	CIRCADIAN CLOCK ASSOCIATED 1	CCA1
GH_A11G0956	AT2G46830	CIRCADIAN CLOCK ASSOCIATED 1	CCA1
GH_D11G0986	AT2G46830	CIRCADIAN CLOCK ASSOCIATED 1	CCA1
GH_A13G1396	AT2G46830	CIRCADIAN CLOCK ASSOCIATED 1	CCA1
GH_D05G2499	AT1G71800	CLEAVAGE STIMULATING FACTOR 64	CSTF64
GH_A05G2476	AT1G71800	CLEAVAGE STIMULATING FACTOR 64	CSTF64
GH_D06G1255	AT1G71800	CLEAVAGE STIMULATING FACTOR 64	CSTF64
GH_A06G1259	AT1G71800	CLEAVAGE STIMULATING FACTOR 64	CSTF64
GH_D06G2016	AT1G17760	CLEAVAGE STIMULATING FACTOR 77	CSTF77
GH_A06G1982	AT1G17760	CLEAVAGE STIMULATING FACTOR 77	CSTF77
GH_D01G1893	AT4G38680	COLD SHOCK PROTEIN 2, GLYCINE RICH PROTEIN 2	CSP2, GRP2
GH_A12G0590	AT4G38680	COLD SHOCK PROTEIN 2, GLYCINE RICH PROTEIN 2	CSP2, GRP2
GH_D12G0612	AT4G38680	COLD SHOCK PROTEIN 2, GLYCINE RICH PROTEIN 2	CSP2, GRP2
GH_A05G2327	AT4G38680	COLD SHOCK PROTEIN 2, GLYCINE RICH PROTEIN 2	CSP2, GRP2
GH_D05G2349	AT4G38680	COLD SHOCK PROTEIN 2, GLYCINE RICH PROTEIN 2	CSP2, GRP2
GH_D02G2449	AT4G38680	COLD SHOCK PROTEIN 2, GLYCINE RICH PROTEIN 2	CSP2, GRP2
GH_D06G0436	AT4G38680	COLD SHOCK PROTEIN 2, GLYCINE RICH PROTEIN 2	CSP2, GRP2
GH_A03G2277	AT4G38680	COLD SHOCK PROTEIN 2, GLYCINE RICH PROTEIN 2	CSP2, GRP2
GH_A01G1775	AT4G38680	COLD SHOCK PROTEIN 2, GLYCINE RICH PROTEIN 2	CSP2, GRP2
GH_A01G0030	AT4G38680	COLD SHOCK PROTEIN 2, GLYCINE RICH PROTEIN 2	CSP2, GRP2
GH_D11G1862	AT4G38680	COLD SHOCK PROTEIN 2, GLYCINE RICH PROTEIN 2	CSP2, GRP2
GH_A11G1827	AT4G38680	COLD SHOCK PROTEIN 2, GLYCINE RICH PROTEIN 2	CSP2, GRP2
GH_D12G0589	AT5G15840	CONSTANS	CO
GH_A12G0567	AT5G15840	CONSTANS	CO
GH_D03G1136	AT5G15840	CONSTANS	CO
GH_A05G0637	AT5G15840	CONSTANS	CO
GH_D05G0633	AT5G15840	CONSTANS	CO
GH_A03G0867	AT5G15840	CONSTANS	CO
GH_D08G0948	AT5G15840	CONSTANS	CO
GH_A08G0963	AT5G15840	CONSTANS	CO
GH_D13G2068	AT5G15840	CONSTANS	CO
GH_A13G2089	AT5G15840	CONSTANS	CO
GH_D07G0393	AT5G15840	CONSTANS	CO
GH_D08G0281	AT5G15840	CONSTANS	CO
GH_A08G0265	AT5G15840	CONSTANS	CO
GH_A07G0386	AT5G15840	CONSTANS	CO
GH_D13G2387	AT5G15840	CONSTANS	CO
GH_A13G2390	AT5G15840	CONSTANS	CO
GH_D01G0215	AT5G15840	CONSTANS	CO
GH_D12G0080	AT5G15840	CONSTANS	CO
GH_A12G0076	AT5G15840	CONSTANS	CO
GH_A01G0224	AT5G15840	CONSTANS	CO
GH_D08G1412	AT5G15840	CONSTANS	CO
GH_A11G1547	AT3G07650	CONSTANS-LIKE 9	COL9
GH_D08G0554	AT3G07650	CONSTANS-LIKE 9	COL9
GH_A08G0550	AT3G07650	CONSTANS-LIKE 9	COL9
GH_D11G1572	AT3G07650	CONSTANS-LIKE 9	COL9
GH_A07G2203	AT3G07650	CONSTANS-LIKE 9	COL9
GH_D07G2136	AT3G07650	CONSTANS-LIKE 9	COL9
GH_A07G1796	AT3G07650	CONSTANS-LIKE 9	COL9
GH_D07G1797	AT3G07650	CONSTANS-LIKE 9	COL9
GH_A07G0975	AT3G07650	CONSTANS-LIKE 9	COL9
GH_D07G0968	AT3G07650	CONSTANS-LIKE 9	COL9
GH_D02G2036	AT3G07650	CONSTANS-LIKE 9	COL9
GH_A03G1869	AT3G07650	CONSTANS-LIKE 9	COL9
GH_A13G0613	AT3G07650	CONSTANS-LIKE 9	COL9
GH_D13G0648	AT3G07650	CONSTANS-LIKE 9	COL9
GH_D05G3287	AT3G07650	CONSTANS-LIKE 9	COL9
GH_A05G3261	AT3G07650	CONSTANS-LIKE 9	COL9
GH_A03G1737	AT3G07650	CONSTANS-LIKE 9	COL9
GH_A05G3511	AT3G07650	CONSTANS-LIKE 9	COL9
GH_D02G1894	AT3G07650	CONSTANS-LIKE 9	COL9
GH_A08G1390	AT3G07650	CONSTANS-LIKE 9	COL9
GH_D11G1018	AT2G32950	CONSTITUTIVE PHOTOMORPHOGENIC 1	COP1
GH_A11G0987	AT2G32950	CONSTITUTIVE PHOTOMORPHOGENIC 1	COP1
GH_D07G0941	AT2G32950	CONSTITUTIVE PHOTOMORPHOGENIC 1	COP1
GH_D11G3251	AT2G32950	CONSTITUTIVE PHOTOMORPHOGENIC 1	COP1
GH_A11G3223	AT2G32950	CONSTITUTIVE PHOTOMORPHOGENIC 1	COP1
GH_A12G2536	AT2G32950	CONSTITUTIVE PHOTOMORPHOGENIC 1	COP1
GH_D12G2556	AT2G32950	CONSTITUTIVE PHOTOMORPHOGENIC 1	COP1
GH_D02G1318	AT2G32950	CONSTITUTIVE PHOTOMORPHOGENIC 1	COP1
GH_A07G0939	AT2G32950	CONSTITUTIVE PHOTOMORPHOGENIC 1	COP1
GH_A05G2264	AT4G08920	CRYPTOCHROME 1	CRY1
GH_A05G2683	AT4G08920	CRYPTOCHROME 1	CRY1
GH_D05G2701	AT4G08920	CRYPTOCHROME 1	CRY1
GH_D05G2286	AT4G08920	CRYPTOCHROME 1	CRY1
GH_A09G2508	AT4G08920	CRYPTOCHROME 1	CRY1
GH_D09G2443	AT4G08920	CRYPTOCHROME 1	CRY1
GH_D02G0431	AT4G08920	CRYPTOCHROME 1	CRY1
GH_A02G0417	AT4G08920	CRYPTOCHROME 1	CRY1
GH_D06G1385	AT4G08920	CRYPTOCHROME 1	CRY1
GH_A06G1196	AT4G08920	CRYPTOCHROME 1	CRY1
GH_A06G1301	AT4G08920	CRYPTOCHROME 1	CRY1
GH_D06G1193	AT4G08920	CRYPTOCHROME 1	CRY1
GH_D12G0278	AT4G34530	CRYPTOCHROME-INTERACTING BASIC-HELIX-LOOP-HELIX 1	CIB1
GH_A12G0272	AT4G34530	CRYPTOCHROME-INTERACTING BASIC-HELIX-LOOP-HELIX 1	CIB1
GH_D13G0327	AT4G34530	CRYPTOCHROME-INTERACTING BASIC-HELIX-LOOP-HELIX 1	CIB1
GH_A13G0331	AT4G34530	CRYPTOCHROME-INTERACTING BASIC-HELIX-LOOP-HELIX 1	CIB1
GH_D13G0897	AT4G34530	CRYPTOCHROME-INTERACTING BASIC-HELIX-LOOP-HELIX 1	CIB1
GH_A13G1079	AT4G34530	CRYPTOCHROME-INTERACTING BASIC-HELIX-LOOP-HELIX 1	CIB1
GH_A02G0178	AT4G34530	CRYPTOCHROME-INTERACTING BASIC-HELIX-LOOP-HELIX 1	CIB1
GH_D02G0191	AT4G34530	CRYPTOCHROME-INTERACTING BASIC-HELIX-LOOP-HELIX 1	CIB1
GH_D11G1505	AT4G34530	CRYPTOCHROME-INTERACTING BASIC-HELIX-LOOP-HELIX 1	CIB1
GH_A06G0265	AT4G34530	CRYPTOCHROME-INTERACTING BASIC-HELIX-LOOP-HELIX 1	CIB1
GH_D06G0249	AT4G34530	CRYPTOCHROME-INTERACTING BASIC-HELIX-LOOP-HELIX 1	CIB1
GH_A03G2194	AT4G34530	CRYPTOCHROME-INTERACTING BASIC-HELIX-LOOP-HELIX 1	CIB1
GH_A11G1479	AT4G34530	CRYPTOCHROME-INTERACTING BASIC-HELIX-LOOP-HELIX 1	CIB1
GH_D07G0993	AT4G34530	CRYPTOCHROME-INTERACTING BASIC-HELIX-LOOP-HELIX 1	CIB1
GH_A10G1422	AT4G34530	CRYPTOCHROME-INTERACTING BASIC-HELIX-LOOP-HELIX 1	CIB1
GH_D10G1465	AT4G34530	CRYPTOCHROME-INTERACTING BASIC-HELIX-LOOP-HELIX 1	CIB1
GH_D02G1445	AT4G34530	CRYPTOCHROME-INTERACTING BASIC-HELIX-LOOP-HELIX 1	CIB1
GH_A03G1257	AT4G34530	CRYPTOCHROME-INTERACTING BASIC-HELIX-LOOP-HELIX 1	CIB1
GH_A07G1007	AT4G34530	CRYPTOCHROME-INTERACTING BASIC-HELIX-LOOP-HELIX 1	CIB1
GH_D01G2217	AT4G34530	CRYPTOCHROME-INTERACTING BASIC-HELIX-LOOP-HELIX 1	CIB1
GH_D09G2178	AT4G34530	CRYPTOCHROME-INTERACTING BASIC-HELIX-LOOP-HELIX 1	CIB1
GH_A01G2125	AT4G34530	CRYPTOCHROME-INTERACTING BASIC-HELIX-LOOP-HELIX 1	CIB1
GH_A07G2245	AT4G34530	CRYPTOCHROME-INTERACTING BASIC-HELIX-LOOP-HELIX 1	CIB1
GH_A12G0648	AT4G34530	CRYPTOCHROME-INTERACTING BASIC-HELIX-LOOP-HELIX 1	CIB1
GH_D12G0659	AT4G34530	CRYPTOCHROME-INTERACTING BASIC-HELIX-LOOP-HELIX 1	CIB1
GH_D07G2183	AT4G34530	CRYPTOCHROME-INTERACTING BASIC-HELIX-LOOP-HELIX 1	CIB1
GH_D09G1363	AT4G34530	CRYPTOCHROME-INTERACTING BASIC-HELIX-LOOP-HELIX 1	CIB1
GH_A09G1414	AT4G34530	CRYPTOCHROME-INTERACTING BASIC-HELIX-LOOP-HELIX 1	CIB1
GH_D11G3602	AT4G34530	CRYPTOCHROME-INTERACTING BASIC-HELIX-LOOP-HELIX 1	CIB1
GH_A11G3582	AT4G34530	CRYPTOCHROME-INTERACTING BASIC-HELIX-LOOP-HELIX 1	CIB1
GH_D11G0320	AT4G34530	CRYPTOCHROME-INTERACTING BASIC-HELIX-LOOP-HELIX 1	CIB1
GH_A11G0306	AT4G34530	CRYPTOCHROME-INTERACTING BASIC-HELIX-LOOP-HELIX 1	CIB1
GH_D02G1829	AT4G34530	CRYPTOCHROME-INTERACTING BASIC-HELIX-LOOP-HELIX 1	CIB1
GH_A03G1665	AT4G34530	CRYPTOCHROME-INTERACTING BASIC-HELIX-LOOP-HELIX 1	CIB1
GH_A11G0407	AT4G34530	CRYPTOCHROME-INTERACTING BASIC-HELIX-LOOP-HELIX 1	CIB1
GH_D12G0515	AT4G34530	CRYPTOCHROME-INTERACTING BASIC-HELIX-LOOP-HELIX 1	CIB1
GH_A12G0502	AT4G34530	CRYPTOCHROME-INTERACTING BASIC-HELIX-LOOP-HELIX 1	CIB1
GH_D11G0425	AT4G34530	CRYPTOCHROME-INTERACTING BASIC-HELIX-LOOP-HELIX 1	CIB1
GH_D04G0286	AT4G34530	CRYPTOCHROME-INTERACTING BASIC-HELIX-LOOP-HELIX 1	CIB1
GH_A12G2127	AT4G34530	CRYPTOCHROME-INTERACTING BASIC-HELIX-LOOP-HELIX 1	CIB1
GH_D12G2126	AT4G34530	CRYPTOCHROME-INTERACTING BASIC-HELIX-LOOP-HELIX 1	CIB1
GH_A07G0535	AT4G34530	CRYPTOCHROME-INTERACTING BASIC-HELIX-LOOP-HELIX 1	CIB1
GH_D07G0542	AT4G34530	CRYPTOCHROME-INTERACTING BASIC-HELIX-LOOP-HELIX 1	CIB1
GH_D09G0597	AT4G34530	CRYPTOCHROME-INTERACTING BASIC-HELIX-LOOP-HELIX 1	CIB1
GH_A09G2246	AT4G34530	CRYPTOCHROME-INTERACTING BASIC-HELIX-LOOP-HELIX 1	CIB1
GH_A07G0741	AT4G34530	CRYPTOCHROME-INTERACTING BASIC-HELIX-LOOP-HELIX 1	CIB1
GH_D07G0734	AT4G34530	CRYPTOCHROME-INTERACTING BASIC-HELIX-LOOP-HELIX 1	CIB1
GH_A09G0660	AT4G34530	CRYPTOCHROME-INTERACTING BASIC-HELIX-LOOP-HELIX 1	CIB1
GH_A12G0527	AT4G34530	CRYPTOCHROME-INTERACTING BASIC-HELIX-LOOP-HELIX 1	CIB1
GH_D09G1875	AT4G34530	CRYPTOCHROME-INTERACTING BASIC-HELIX-LOOP-HELIX 1	CIB1
GH_A09G1921	AT4G34530	CRYPTOCHROME-INTERACTING BASIC-HELIX-LOOP-HELIX 1	CIB1
GH_D12G0540	AT4G34530	CRYPTOCHROME-INTERACTING BASIC-HELIX-LOOP-HELIX 1	CIB1
GH_A11G0047	AT4G34530	CRYPTOCHROME-INTERACTING BASIC-HELIX-LOOP-HELIX 1	CIB1
GH_D05G0534	AT4G34530	CRYPTOCHROME-INTERACTING BASIC-HELIX-LOOP-HELIX 1	CIB1
GH_A05G0536	AT4G34530	CRYPTOCHROME-INTERACTING BASIC-HELIX-LOOP-HELIX 1	CIB1
GH_D05G0373	AT4G34530	CRYPTOCHROME-INTERACTING BASIC-HELIX-LOOP-HELIX 1	CIB1
GH_A05G0368	AT4G34530	CRYPTOCHROME-INTERACTING BASIC-HELIX-LOOP-HELIX 1	CIB1
GH_A06G1048	AT4G34530	CRYPTOCHROME-INTERACTING BASIC-HELIX-LOOP-HELIX 1	CIB1
GH_D06G1066	AT4G34530	CRYPTOCHROME-INTERACTING BASIC-HELIX-LOOP-HELIX 1	CIB1
GH_A07G0179	AT4G34530	CRYPTOCHROME-INTERACTING BASIC-HELIX-LOOP-HELIX 1	CIB1
GH_D07G0190	AT4G34530	CRYPTOCHROME-INTERACTING BASIC-HELIX-LOOP-HELIX 1	CIB1
GH_D01G1061	AT4G34530	CRYPTOCHROME-INTERACTING BASIC-HELIX-LOOP-HELIX 1	CIB1
GH_D11G2823	AT4G34530	CRYPTOCHROME-INTERACTING BASIC-HELIX-LOOP-HELIX 1	CIB1
GH_A11G2790	AT4G34530	CRYPTOCHROME-INTERACTING BASIC-HELIX-LOOP-HELIX 1	CIB1
GH_A08G0688	AT5G48560	CRYPTOCHROME-INTERACTING BASIC-HELIX-LOOP-HELIX 2	CIB2
GH_D08G0685	AT5G48560	CRYPTOCHROME-INTERACTING BASIC-HELIX-LOOP-HELIX 2	CIB2
GH_D04G2119	AT1G26830	CULLIN 3A	CUL3A
GH_A04G1772	AT1G26830	CULLIN 3A	CUL3A
GH_D05G3131	AT1G26830	CULLIN 3A	CUL3A
GH_A09G0211	AT1G26830	CULLIN 3A	CUL3A
GH_D09G0206	AT1G26830	CULLIN 3A	CUL3A
GH_A05G3130	AT1G26830	CULLIN 3A	CUL3A
GH_D06G1623	AT1G26830	CULLIN 3A	CUL3A
GH_A06G1604	AT1G26830	CULLIN 3A	CUL3A
GH_A10G0427	AT1G26830	CULLIN 3A	CUL3A
GH_D10G0450	AT1G26830	CULLIN 3A	CUL3A
GH_D06G2282	AT1G26830	CULLIN 3A	CUL3A
GH_A06G2243	AT1G26830	CULLIN 3A	CUL3A
GH_A11G1216	AT1G26830	CULLIN 3A	CUL3A
GH_D12G0092	AT1G26830	CULLIN 3A	CUL3A
GH_D11G1246	AT1G26830	CULLIN 3A	CUL3A
GH_A12G0087	AT1G26830	CULLIN 3A	CUL3A
GH_A09G0808	AT1G26830	CULLIN 3A	CUL3A
GH_D09G0755	AT1G26830	CULLIN 3A	CUL3A
GH_D10G1877	AT1G26830	CULLIN 3A	CUL3A
GH_A10G1778	AT1G26830	CULLIN 3A	CUL3A
GH_D01G0263	AT1G26830	CULLIN 3A	CUL3A
GH_A01G0277	AT1G26830	CULLIN 3A	CUL3A
GH_A08G0810	AT1G26830	CULLIN 3A	CUL3A
GH_D08G1423	AT1G26830	CULLIN 3A	CUL3A
GH_A08G1398	AT1G26830	CULLIN 3A	CUL3A
GH_D08G0802	AT1G26830	CULLIN 3A	CUL3A
GH_A08G1056	AT1G26830	CULLIN 3A	CUL3A
GH_D05G2682	AT1G26830	CULLIN 3A	CUL3A
GH_D06G1624	AT1G26830	CULLIN 3A	CUL3A
GH_A10G0914	AT1G26830	CULLIN 3A	CUL3A
GH_D02G0521	AT1G26830	CULLIN 3A	CUL3A
GH_D08G1753	AT5G64960	CYCLIN-DEPENDENT KINASE C;2	CDKC;2
GH_A08G1734	AT5G64960	CYCLIN-DEPENDENT KINASE C;2	CDKC;2
GH_D13G1669	AT5G64960	CYCLIN-DEPENDENT KINASE C;2	CDKC;2
GH_A07G0540	AT5G64960	CYCLIN-DEPENDENT KINASE C;2	CDKC;2
GH_D07G0546	AT5G64960	CYCLIN-DEPENDENT KINASE C;2	CDKC;2
GH_D11G3250	AT5G64960	CYCLIN-DEPENDENT KINASE C;2	CDKC;2
GH_A13G1715	AT5G64960	CYCLIN-DEPENDENT KINASE C;2	CDKC;2
GH_D03G1280	AT5G64960	CYCLIN-DEPENDENT KINASE C;2	CDKC;2
GH_A11G3222	AT5G64960	CYCLIN-DEPENDENT KINASE C;2	CDKC;2
GH_A03G0670	AT5G64960	CYCLIN-DEPENDENT KINASE C;2	CDKC;2
GH_D13G1327	AT5G64960	CYCLIN-DEPENDENT KINASE C;2	CDKC;2
GH_A05G2532	AT5G64960	CYCLIN-DEPENDENT KINASE C;2	CDKC;2
GH_D05G2552	AT5G64960	CYCLIN-DEPENDENT KINASE C;2	CDKC;2
GH_D11G2917	AT5G64960	CYCLIN-DEPENDENT KINASE C;2	CDKC;2
GH_D10G1845	AT5G64960	CYCLIN-DEPENDENT KINASE C;2	CDKC;2
GH_A11G2888	AT5G64960	CYCLIN-DEPENDENT KINASE C;2	CDKC;2
GH_A13G1999	AT5G64960	CYCLIN-DEPENDENT KINASE C;2	CDKC;2
GH_D13G1958	AT5G64960	CYCLIN-DEPENDENT KINASE C;2	CDKC;2
GH_A10G1040	AT5G64960	CYCLIN-DEPENDENT KINASE C;2	CDKC;2
GH_D08G2416	AT5G64960	CYCLIN-DEPENDENT KINASE C;2	CDKC;2
GH_D09G2613	AT5G64960	CYCLIN-DEPENDENT KINASE C;2	CDKC;2
GH_A08G2410	AT5G64960	CYCLIN-DEPENDENT KINASE C;2	CDKC;2
GH_D09G2564	AT5G64960	CYCLIN-DEPENDENT KINASE C;2	CDKC;2
GH_A03G0816	AT5G64960	CYCLIN-DEPENDENT KINASE C;2	CDKC;2
GH_D04G1578	AT5G64960	CYCLIN-DEPENDENT KINASE C;2	CDKC;2
GH_A08G2622	AT5G64960	CYCLIN-DEPENDENT KINASE C;2	CDKC;2
GH_A09G2642	AT5G64960	CYCLIN-DEPENDENT KINASE C;2	CDKC;2
GH_A09G2693	AT5G64960	CYCLIN-DEPENDENT KINASE C;2	CDKC;2
GH_A03G1789	AT5G64960	CYCLIN-DEPENDENT KINASE C;2	CDKC;2
GH_D03G1082	AT5G64960	CYCLIN-DEPENDENT KINASE C;2	CDKC;2
GH_A04G1244	AT5G64960	CYCLIN-DEPENDENT KINASE C;2	CDKC;2
GH_D02G1949	AT5G64960	CYCLIN-DEPENDENT KINASE C;2	CDKC;2
GH_A01G1468	AT5G64960	CYCLIN-DEPENDENT KINASE C;2	CDKC;2
GH_D12G0452	AT5G64960	CYCLIN-DEPENDENT KINASE C;2	CDKC;2
GH_A12G0440	AT5G64960	CYCLIN-DEPENDENT KINASE C;2	CDKC;2
GH_D01G1562	AT5G64960	CYCLIN-DEPENDENT KINASE C;2	CDKC;2
GH_A09G0126	AT5G64960	CYCLIN-DEPENDENT KINASE C;2	CDKC;2
GH_A04G1629	AT5G64960	CYCLIN-DEPENDENT KINASE C;2	CDKC;2
GH_A13G1388	AT5G64960	CYCLIN-DEPENDENT KINASE C;2	CDKC;2
GH_D09G0129	AT5G64960	CYCLIN-DEPENDENT KINASE C;2	CDKC;2
GH_D04G1979	AT5G64960	CYCLIN-DEPENDENT KINASE C;2	CDKC;2
GH_A03G1486	AT5G64960	CYCLIN-DEPENDENT KINASE C;2	CDKC;2
GH_D02G1660	AT5G64960	CYCLIN-DEPENDENT KINASE C;2	CDKC;2
GH_D12G1049	AT5G64960	CYCLIN-DEPENDENT KINASE C;2	CDKC;2
GH_A12G0984	AT5G64960	CYCLIN-DEPENDENT KINASE C;2	CDKC;2
GH_A06G1246	AT5G64960	CYCLIN-DEPENDENT KINASE C;2	CDKC;2
GH_D06G1269	AT5G64960	CYCLIN-DEPENDENT KINASE C;2	CDKC;2
GH_A04G1676	AT5G64960	CYCLIN-DEPENDENT KINASE C;2	CDKC;2
GH_D04G2023	AT5G64960	CYCLIN-DEPENDENT KINASE C;2	CDKC;2
GH_A12G2074	AT5G64960	CYCLIN-DEPENDENT KINASE C;2	CDKC;2
GH_A07G0007	AT5G64960	CYCLIN-DEPENDENT KINASE C;2	CDKC;2
GH_D07G0011	AT5G64960	CYCLIN-DEPENDENT KINASE C;2	CDKC;2
GH_D07G0598	AT5G64960	CYCLIN-DEPENDENT KINASE C;2	CDKC;2
GH_A06G1291	AT5G64960	CYCLIN-DEPENDENT KINASE C;2	CDKC;2
GH_D06G1203	AT5G64960	CYCLIN-DEPENDENT KINASE C;2	CDKC;2
GH_A07G0593	AT5G64960	CYCLIN-DEPENDENT KINASE C;2	CDKC;2
GH_D09G1866	AT5G64960	CYCLIN-DEPENDENT KINASE C;2	CDKC;2
GH_D09G0621	AT5G64960	CYCLIN-DEPENDENT KINASE C;2	CDKC;2
GH_D06G1518	AT5G64960	CYCLIN-DEPENDENT KINASE C;2	CDKC;2
GH_A09G1912	AT5G64960	CYCLIN-DEPENDENT KINASE C;2	CDKC;2
GH_A09G0686	AT5G64960	CYCLIN-DEPENDENT KINASE C;2	CDKC;2
GH_A01G0989	AT5G64960	CYCLIN-DEPENDENT KINASE C;2	CDKC;2
GH_D01G1019	AT5G64960	CYCLIN-DEPENDENT KINASE C;2	CDKC;2
GH_D04G0434	AT5G64960	CYCLIN-DEPENDENT KINASE C;2	CDKC;2
GH_A05G3938	AT5G64960	CYCLIN-DEPENDENT KINASE C;2	CDKC;2
GH_A08G0254	AT5G64960	CYCLIN-DEPENDENT KINASE C;2	CDKC;2
GH_D13G0119	AT5G64960	CYCLIN-DEPENDENT KINASE C;2	CDKC;2
GH_A13G0120	AT5G64960	CYCLIN-DEPENDENT KINASE C;2	CDKC;2
GH_A09G2045	AT5G64960	CYCLIN-DEPENDENT KINASE C;2	CDKC;2
GH_D09G1988	AT5G64960	CYCLIN-DEPENDENT KINASE C;2	CDKC;2
GH_A03G0301	AT5G64960	CYCLIN-DEPENDENT KINASE C;2	CDKC;2
GH_D02G1138	AT5G64960	CYCLIN-DEPENDENT KINASE C;2	CDKC;2
GH_A03G0991	AT5G64960	CYCLIN-DEPENDENT KINASE C;2	CDKC;2
GH_D03G1674	AT5G64960	CYCLIN-DEPENDENT KINASE C;2	CDKC;2
GH_D05G1003	AT5G64960	CYCLIN-DEPENDENT KINASE C;2	CDKC;2
GH_A05G1016	AT5G64960	CYCLIN-DEPENDENT KINASE C;2	CDKC;2
GH_D03G0121	AT5G64960	CYCLIN-DEPENDENT KINASE C;2	CDKC;2
GH_A02G1941	AT5G64960	CYCLIN-DEPENDENT KINASE C;2	CDKC;2
GH_D12G2528	AT5G64960	CYCLIN-DEPENDENT KINASE C;2	CDKC;2
GH_A12G2509	AT5G64960	CYCLIN-DEPENDENT KINASE C;2	CDKC;2
GH_D12G1242	AT5G64960	CYCLIN-DEPENDENT KINASE C;2	CDKC;2
GH_A10G1578	AT5G64960	CYCLIN-DEPENDENT KINASE C;2	CDKC;2
GH_A08G1584	AT5G64960	CYCLIN-DEPENDENT KINASE C;2	CDKC;2
GH_A12G1238	AT5G64960	CYCLIN-DEPENDENT KINASE C;2	CDKC;2
GH_A07G1527	AT5G64960	CYCLIN-DEPENDENT KINASE C;2	CDKC;2
GH_D08G1602	AT5G64960	CYCLIN-DEPENDENT KINASE C;2	CDKC;2
GH_D10G0991	AT5G64960	CYCLIN-DEPENDENT KINASE C;2	CDKC;2
GH_D03G1517	AT5G64960	CYCLIN-DEPENDENT KINASE C;2	CDKC;2
GH_A02G0275	AT5G64960	CYCLIN-DEPENDENT KINASE C;2	CDKC;2
GH_D10G1310	AT5G64960	CYCLIN-DEPENDENT KINASE C;2	CDKC;2
GH_A02G0087	AT5G64960	CYCLIN-DEPENDENT KINASE C;2	CDKC;2
GH_A11G3305	AT5G64960	CYCLIN-DEPENDENT KINASE C;2	CDKC;2
GH_D02G0095	AT5G64960	CYCLIN-DEPENDENT KINASE C;2	CDKC;2
GH_D11G3316	AT5G64960	CYCLIN-DEPENDENT KINASE C;2	CDKC;2
GH_A05G1909	AT5G64960	CYCLIN-DEPENDENT KINASE C;2	CDKC;2
GH_D02G1572	AT5G64960	CYCLIN-DEPENDENT KINASE C;2	CDKC;2
GH_D12G0641	AT5G64960	CYCLIN-DEPENDENT KINASE C;2	CDKC;2
GH_D01G1729	AT5G64960	CYCLIN-DEPENDENT KINASE C;2	CDKC;2
GH_A11G1474	AT5G64960	CYCLIN-DEPENDENT KINASE C;2	CDKC;2
GH_D01G0406	AT5G64960	CYCLIN-DEPENDENT KINASE C;2	CDKC;2
GH_A10G0966	AT5G64960	CYCLIN-DEPENDENT KINASE C;2	CDKC;2
GH_D02G0300	AT5G64960	CYCLIN-DEPENDENT KINASE C;2	CDKC;2
GH_D11G0483	AT5G64960	CYCLIN-DEPENDENT KINASE C;2	CDKC;2
GH_A03G0460	AT5G64960	CYCLIN-DEPENDENT KINASE C;2	CDKC;2
GH_D05G1947	AT5G64960	CYCLIN-DEPENDENT KINASE C;2	CDKC;2
GH_D11G1501	AT5G64960	CYCLIN-DEPENDENT KINASE C;2	CDKC;2
GH_A11G0461	AT5G64960	CYCLIN-DEPENDENT KINASE C;2	CDKC;2
GH_D07G2190	AT5G64960	CYCLIN-DEPENDENT KINASE C;2	CDKC;2
GH_A03G1420	AT5G64960	CYCLIN-DEPENDENT KINASE C;2	CDKC;2
GH_A04G0506	AT5G64960	CYCLIN-DEPENDENT KINASE C;2	CDKC;2
GH_D02G0986	AT5G64960	CYCLIN-DEPENDENT KINASE C;2	CDKC;2
GH_A01G0415	AT5G64960	CYCLIN-DEPENDENT KINASE C;2	CDKC;2
GH_D05G3548	AT5G64960	CYCLIN-DEPENDENT KINASE C;2	CDKC;2
GH_A07G2249	AT5G64960	CYCLIN-DEPENDENT KINASE C;2	CDKC;2
GH_A03G0932	AT5G64960	CYCLIN-DEPENDENT KINASE C;2	CDKC;2
GH_A12G2888	AT5G64960	CYCLIN-DEPENDENT KINASE C;2	CDKC;2
GH_D05G0996	AT5G64960	CYCLIN-DEPENDENT KINASE C;2	CDKC;2
GH_A05G1009	AT5G64960	CYCLIN-DEPENDENT KINASE C;2	CDKC;2
GH_D07G1531	AT5G64960	CYCLIN-DEPENDENT KINASE C;2	CDKC;2
GH_D12G2911	AT5G64960	CYCLIN-DEPENDENT KINASE C;2	CDKC;2
GH_D04G0382	AT5G64960	CYCLIN-DEPENDENT KINASE C;2	CDKC;2
GH_A05G3992	AT5G64960	CYCLIN-DEPENDENT KINASE C;2	CDKC;2
GH_A11G0035	AT5G64960	CYCLIN-DEPENDENT KINASE C;2	CDKC;2
GH_D11G0040	AT5G64960	CYCLIN-DEPENDENT KINASE C;2	CDKC;2
GH_D12G2076	AT5G64960	CYCLIN-DEPENDENT KINASE C;2	CDKC;2
GH_D09G0077	AT5G64960	CYCLIN-DEPENDENT KINASE C;2	CDKC;2
GH_D08G1781	AT5G64960	CYCLIN-DEPENDENT KINASE C;2	CDKC;2
GH_A08G1762	AT5G64960	CYCLIN-DEPENDENT KINASE C;2	CDKC;2
GH_D03G1957	AT5G64960	CYCLIN-DEPENDENT KINASE C;2	CDKC;2
GH_A12G0624	AT5G64960	CYCLIN-DEPENDENT KINASE C;2	CDKC;2
GH_D12G2246	AT5G64960	CYCLIN-DEPENDENT KINASE C;2	CDKC;2
GH_A12G2228	AT5G64960	CYCLIN-DEPENDENT KINASE C;2	CDKC;2
GH_A03G0005	AT5G64960	CYCLIN-DEPENDENT KINASE C;2	CDKC;2
GH_D12G1404	AT5G64960	CYCLIN-DEPENDENT KINASE C;2	CDKC;2
GH_D11G0919	AT5G64960	CYCLIN-DEPENDENT KINASE C;2	CDKC;2
GH_A01G1558	AT5G64960	CYCLIN-DEPENDENT KINASE C;2	CDKC;2
GH_D11G3110	AT5G64960	CYCLIN-DEPENDENT KINASE C;2	CDKC;2
GH_A11G3082	AT5G64960	CYCLIN-DEPENDENT KINASE C;2	CDKC;2
GH_A11G0884	AT5G64960	CYCLIN-DEPENDENT KINASE C;2	CDKC;2
GH_A08G0368	AT5G64960	CYCLIN-DEPENDENT KINASE C;2	CDKC;2
GH_A12G1388	AT5G64960	CYCLIN-DEPENDENT KINASE C;2	CDKC;2
GH_A06G2275	AT5G64960	CYCLIN-DEPENDENT KINASE C;2	CDKC;2
GH_D06G2314	AT5G64960	CYCLIN-DEPENDENT KINASE C;2	CDKC;2
GH_A12G0434	AT5G64960	CYCLIN-DEPENDENT KINASE C;2	CDKC;2
GH_D12G0446	AT5G64960	CYCLIN-DEPENDENT KINASE C;2	CDKC;2
GH_D01G2103	AT5G64960	CYCLIN-DEPENDENT KINASE C;2	CDKC;2
GH_A01G2007	AT5G64960	CYCLIN-DEPENDENT KINASE C;2	CDKC;2
GH_A09G0071	AT5G64960	CYCLIN-DEPENDENT KINASE C;2	CDKC;2
GH_A09G0934	AT5G64960	CYCLIN-DEPENDENT KINASE C;2	CDKC;2
GH_D09G0889	AT5G64960	CYCLIN-DEPENDENT KINASE C;2	CDKC;2
GH_A09G0935	AT5G64960	CYCLIN-DEPENDENT KINASE C;2	CDKC;2
GH_D09G0890	AT5G64960	CYCLIN-DEPENDENT KINASE C;2	CDKC;2
GH_D08G1574	AT5G64960	CYCLIN-DEPENDENT KINASE C;2	CDKC;2
GH_A08G1556	AT5G64960	CYCLIN-DEPENDENT KINASE C;2	CDKC;2
GH_D08G0391	AT5G64960	CYCLIN-DEPENDENT KINASE C;2	CDKC;2
GH_D07G1534	AT5G64960	CYCLIN-DEPENDENT KINASE C;2	CDKC;2
GH_D09G0671	AT5G64960	CYCLIN-DEPENDENT KINASE C;2	CDKC;2
GH_A09G0733	AT5G64960	CYCLIN-DEPENDENT KINASE C;2	CDKC;2
GH_D04G0314	AT5G64960	CYCLIN-DEPENDENT KINASE C;2	CDKC;2
GH_A11G2968	AT5G64960	CYCLIN-DEPENDENT KINASE C;2	CDKC;2
GH_D11G3000	AT5G64960	CYCLIN-DEPENDENT KINASE C;2	CDKC;2
GH_D12G0958	AT5G64960	CYCLIN-DEPENDENT KINASE C;2	CDKC;2
GH_A03G1878	AT5G64960	CYCLIN-DEPENDENT KINASE C;2	CDKC;2
GH_A01G0155	AT5G64960	CYCLIN-DEPENDENT KINASE C;2	CDKC;2
GH_D01G0144	AT5G64960	CYCLIN-DEPENDENT KINASE C;2	CDKC;2
GH_D02G2044	AT5G64960	CYCLIN-DEPENDENT KINASE C;2	CDKC;2
GH_A05G4055	AT5G64960	CYCLIN-DEPENDENT KINASE C;2	CDKC;2
GH_D11G0510	AT5G64960	CYCLIN-DEPENDENT KINASE C;2	CDKC;2
GH_D12G0007	AT5G64960	CYCLIN-DEPENDENT KINASE C;2	CDKC;2
GH_A12G0008	AT5G64960	CYCLIN-DEPENDENT KINASE C;2	CDKC;2
GH_A11G0489	AT5G64960	CYCLIN-DEPENDENT KINASE C;2	CDKC;2
GH_D13G1946	AT5G64960	CYCLIN-DEPENDENT KINASE C;2	CDKC;2
GH_A11G2856	AT5G64960	CYCLIN-DEPENDENT KINASE C;2	CDKC;2
GH_A05G2001	AT5G64960	CYCLIN-DEPENDENT KINASE C;2	CDKC;2
GH_D12G1525	AT5G64960	CYCLIN-DEPENDENT KINASE C;2	CDKC;2
GH_D09G1356	AT5G64960	CYCLIN-DEPENDENT KINASE C;2	CDKC;2
GH_A09G1407	AT5G64960	CYCLIN-DEPENDENT KINASE C;2	CDKC;2
GH_A12G1516	AT5G64960	CYCLIN-DEPENDENT KINASE C;2	CDKC;2
GH_D01G2220	AT5G64960	CYCLIN-DEPENDENT KINASE C;2	CDKC;2
GH_A07G0052	AT5G64960	CYCLIN-DEPENDENT KINASE C;2	CDKC;2
GH_A05G4298	AT5G64960	CYCLIN-DEPENDENT KINASE C;2	CDKC;2
GH_D04G0075	AT5G64960	CYCLIN-DEPENDENT KINASE C;2	CDKC;2
GH_D05G2036	AT5G64960	CYCLIN-DEPENDENT KINASE C;2	CDKC;2
GH_D12G0716	AT5G64960	CYCLIN-DEPENDENT KINASE C;2	CDKC;2
GH_D07G0075	AT5G64960	CYCLIN-DEPENDENT KINASE C;2	CDKC;2
GH_D02G0740	AT5G64960	CYCLIN-DEPENDENT KINASE C;2	CDKC;2
GH_A08G2094	AT5G64960	CYCLIN-DEPENDENT KINASE C;2	CDKC;2
GH_D08G2111	AT5G64960	CYCLIN-DEPENDENT KINASE C;2	CDKC;2
GH_A02G0726	AT5G64960	CYCLIN-DEPENDENT KINASE C;2	CDKC;2
GH_A12G0711	AT5G64960	CYCLIN-DEPENDENT KINASE C;2	CDKC;2
GH_D03G0276	AT5G64960	CYCLIN-DEPENDENT KINASE C;2	CDKC;2
GH_A02G1784	AT5G64960	CYCLIN-DEPENDENT KINASE C;2	CDKC;2
GH_A01G2128	AT5G64960	CYCLIN-DEPENDENT KINASE C;2	CDKC;2
GH_A02G1783	AT5G64960	CYCLIN-DEPENDENT KINASE C;2	CDKC;2
GH_D03G0277	AT5G64960	CYCLIN-DEPENDENT KINASE C;2	CDKC;2
GH_A09G0508	AT5G64960	CYCLIN-DEPENDENT KINASE C;2	CDKC;2
GH_D09G0514	AT5G64960	CYCLIN-DEPENDENT KINASE C;2	CDKC;2
GH_A10G0906	AT5G64960	CYCLIN-DEPENDENT KINASE C;2	CDKC;2
GH_A10G0931	AT5G64960	CYCLIN-DEPENDENT KINASE C;2	CDKC;2
GH_D10G1031	AT5G64960	CYCLIN-DEPENDENT KINASE C;2	CDKC;2
GH_A08G0167	AT5G64960	CYCLIN-DEPENDENT KINASE C;2	CDKC;2
GH_D11G2150	AT5G64960	CYCLIN-DEPENDENT KINASE C;2	CDKC;2
GH_D10G1057	AT5G64960	CYCLIN-DEPENDENT KINASE C;2	CDKC;2
GH_A11G2297	AT5G64960	CYCLIN-DEPENDENT KINASE C;2	CDKC;2
GH_A13G1854	AT5G64960	CYCLIN-DEPENDENT KINASE C;2	CDKC;2
GH_D13G0735	AT5G64960	CYCLIN-DEPENDENT KINASE C;2	CDKC;2
GH_D11G0533	AT5G64960	CYCLIN-DEPENDENT KINASE C;2	CDKC;2
GH_A11G0513	AT5G64960	CYCLIN-DEPENDENT KINASE C;2	CDKC;2
GH_D13G1807	AT5G64960	CYCLIN-DEPENDENT KINASE C;2	CDKC;2
GH_A13G0553	AT5G64960	CYCLIN-DEPENDENT KINASE C;2	CDKC;2
GH_D12G1965	AT5G62430	CYCLING DOF FACTOR 1	CDF1
GH_A12G1967	AT5G62430	CYCLING DOF FACTOR 1	CDF1
GH_D11G0751	AT5G62430	CYCLING DOF FACTOR 1	CDF1
GH_A11G0718	AT5G62430	CYCLING DOF FACTOR 1	CDF1
GH_A09G0145	AT5G62430	CYCLING DOF FACTOR 1	CDF1
GH_A12G1838	AT5G62430	CYCLING DOF FACTOR 1	CDF1
GH_D12G1834	AT5G62430	CYCLING DOF FACTOR 1	CDF1
GH_D04G2112	AT5G62430	CYCLING DOF FACTOR 1	CDF1
GH_A04G1763	AT5G62430	CYCLING DOF FACTOR 1	CDF1
GH_D11G2575	AT5G62430	CYCLING DOF FACTOR 1	CDF1
GH_D09G0153	AT5G62430	CYCLING DOF FACTOR 1	CDF1
GH_A11G2519	AT5G62430	CYCLING DOF FACTOR 1	CDF1
GH_A08G2481	AT5G62430	CYCLING DOF FACTOR 1	CDF1
GH_D08G2489	AT5G62430	CYCLING DOF FACTOR 1	CDF1
GH_D05G1586	AT5G62430	CYCLING DOF FACTOR 1	CDF1
GH_A05G1558	AT5G62430	CYCLING DOF FACTOR 1	CDF1
GH_D10G0406	AT5G62430	CYCLING DOF FACTOR 1	CDF1
GH_A10G0388	AT5G62430	CYCLING DOF FACTOR 1	CDF1
GH_A06G1506	AT5G62430	CYCLING DOF FACTOR 1	CDF1
GH_D06G1547	AT5G62430	CYCLING DOF FACTOR 1	CDF1
GH_A10G0937	AT5G62430	CYCLING DOF FACTOR 1	CDF1
GH_D10G1025	AT5G62430	CYCLING DOF FACTOR 1	CDF1
GH_D06G1499	AT5G62430	CYCLING DOF FACTOR 1	CDF1
GH_D12G0788	AT5G62430	CYCLING DOF FACTOR 1	CDF1
GH_A12G1036	AT5G62430	CYCLING DOF FACTOR 1	CDF1
GH_A06G1409	AT5G62430	CYCLING DOF FACTOR 1	CDF1
GH_D07G1251	AT5G62430	CYCLING DOF FACTOR 1	CDF1
GH_A05G1613	AT5G62430	CYCLING DOF FACTOR 1	CDF1
GH_D05G1641	AT5G62430	CYCLING DOF FACTOR 1	CDF1
GH_A12G0700	AT5G62430	CYCLING DOF FACTOR 1	CDF1
GH_D12G0707	AT5G62430	CYCLING DOF FACTOR 1	CDF1
GH_A07G1267	AT5G62430	CYCLING DOF FACTOR 1	CDF1
GH_D09G0152	AT5G62430	CYCLING DOF FACTOR 1	CDF1
GH_A10G0936	AT5G62430	CYCLING DOF FACTOR 1	CDF1
GH_A02G1712	AT5G62430	CYCLING DOF FACTOR 1	CDF1
GH_A05G1991	AT5G62430	CYCLING DOF FACTOR 1	CDF1
GH_D05G2026	AT5G62430	CYCLING DOF FACTOR 1	CDF1
GH_D10G1027	AT5G62430	CYCLING DOF FACTOR 1	CDF1
GH_D03G1120	AT5G62430	CYCLING DOF FACTOR 1	CDF1
GH_D10G0299	AT5G62430	CYCLING DOF FACTOR 1	CDF1
GH_A10G0287	AT5G62430	CYCLING DOF FACTOR 1	CDF1
GH_D03G0350	AT5G62430	CYCLING DOF FACTOR 1	CDF1
GH_A03G0857	AT5G62430	CYCLING DOF FACTOR 1	CDF1
GH_D12G0699	AT5G62430	CYCLING DOF FACTOR 1	CDF1
GH_D10G0264	AT5G62430	CYCLING DOF FACTOR 1	CDF1
GH_A12G0690	AT5G62430	CYCLING DOF FACTOR 1	CDF1
GH_A07G0659	AT5G62430	CYCLING DOF FACTOR 1	CDF1
GH_A05G1357	AT5G62430	CYCLING DOF FACTOR 1	CDF1
GH_A08G0117	AT5G62430	CYCLING DOF FACTOR 1	CDF1
GH_A13G0207	AT5G62430	CYCLING DOF FACTOR 1	CDF1
GH_D12G2701	AT5G62430	CYCLING DOF FACTOR 1	CDF1
GH_A05G1629	AT5G62430	CYCLING DOF FACTOR 1	CDF1
GH_D08G0122	AT5G62430	CYCLING DOF FACTOR 1	CDF1
GH_D13G0203	AT5G62430	CYCLING DOF FACTOR 1	CDF1
GH_D12G1316	AT5G62430	CYCLING DOF FACTOR 1	CDF1
GH_A12G1297	AT5G62430	CYCLING DOF FACTOR 1	CDF1
GH_D05G1660	AT5G62430	CYCLING DOF FACTOR 1	CDF1
GH_D08G1191	AT5G62430	CYCLING DOF FACTOR 1	CDF1
GH_A10G0251	AT5G62430	CYCLING DOF FACTOR 1	CDF1
GH_A12G2675	AT5G62430	CYCLING DOF FACTOR 1	CDF1
GH_A08G1171	AT5G62430	CYCLING DOF FACTOR 1	CDF1
GH_A07G1480	AT5G62430	CYCLING DOF FACTOR 1	CDF1
GH_D11G0383	AT5G62430	CYCLING DOF FACTOR 1	CDF1
GH_A04G1008	AT5G62430	CYCLING DOF FACTOR 1	CDF1
GH_D07G1477	AT5G62430	CYCLING DOF FACTOR 1	CDF1
GH_A09G2043	AT5G62430	CYCLING DOF FACTOR 1	CDF1
GH_A10G2405	AT5G62430	CYCLING DOF FACTOR 1	CDF1
GH_A09G1735	AT5G62430	CYCLING DOF FACTOR 1	CDF1
GH_D07G0655	AT5G62430	CYCLING DOF FACTOR 1	CDF1
GH_D05G1362	AT5G62430	CYCLING DOF FACTOR 1	CDF1
GH_D10G2493	AT5G62430	CYCLING DOF FACTOR 1	CDF1
GH_D09G1681	AT5G62430	CYCLING DOF FACTOR 1	CDF1
GH_A08G0042	AT5G62430	CYCLING DOF FACTOR 1	CDF1
GH_A03G1361	AT5G62430	CYCLING DOF FACTOR 1	CDF1
GH_A02G1075	AT5G62430	CYCLING DOF FACTOR 1	CDF1
GH_D02G0953	AT5G62430	CYCLING DOF FACTOR 1	CDF1
GH_D05G0765	AT5G62430	CYCLING DOF FACTOR 1	CDF1
GH_A11G0366	AT5G62430	CYCLING DOF FACTOR 1	CDF1
GH_A05G3065	AT5G62430	CYCLING DOF FACTOR 1	CDF1
GH_D04G1340	AT5G62430	CYCLING DOF FACTOR 1	CDF1
GH_D10G0661	AT5G62430	CYCLING DOF FACTOR 1	CDF1
GH_D12G2597	AT5G62430	CYCLING DOF FACTOR 1	CDF1
GH_A10G0619	AT5G62430	CYCLING DOF FACTOR 1	CDF1
GH_A12G2579	AT5G62430	CYCLING DOF FACTOR 1	CDF1
GH_A10G0286	AT5G62430	CYCLING DOF FACTOR 1	CDF1
GH_D03G0979	AT5G62430	CYCLING DOF FACTOR 1	CDF1
GH_D05G1642	AT5G62430	CYCLING DOF FACTOR 1	CDF1
GH_A05G1614	AT5G62430	CYCLING DOF FACTOR 1	CDF1
GH_D03G1443	AT5G62430	CYCLING DOF FACTOR 1	CDF1
GH_D12G2973	AT5G62430	CYCLING DOF FACTOR 1	CDF1
GH_D03G0202	AT5G62430	CYCLING DOF FACTOR 1	CDF1
GH_A03G0525	AT5G62430	CYCLING DOF FACTOR 1	CDF1
GH_D05G0957	AT5G62430	CYCLING DOF FACTOR 1	CDF1
GH_A12G2950	AT5G62430	CYCLING DOF FACTOR 1	CDF1
GH_A09G2657	AT5G62430	CYCLING DOF FACTOR 1	CDF1
GH_D08G0043	AT5G62430	CYCLING DOF FACTOR 1	CDF1
GH_A05G0970	AT5G62430	CYCLING DOF FACTOR 1	CDF1
GH_D09G1828	AT5G62430	CYCLING DOF FACTOR 1	CDF1
GH_D05G3074	AT5G62430	CYCLING DOF FACTOR 1	CDF1
GH_A02G1855	AT5G62430	CYCLING DOF FACTOR 1	CDF1
GH_A13G1061	AT5G62430	CYCLING DOF FACTOR 1	CDF1
GH_A09G1876	AT5G62430	CYCLING DOF FACTOR 1	CDF1
GH_D10G0298	AT5G62430	CYCLING DOF FACTOR 1	CDF1
GH_D05G2440	AT5G62430	CYCLING DOF FACTOR 1	CDF1
GH_A09G1497	AT5G62430	CYCLING DOF FACTOR 1	CDF1
GH_D07G1054	AT5G62430	CYCLING DOF FACTOR 1	CDF1
GH_A07G1067	AT5G62430	CYCLING DOF FACTOR 1	CDF1
GH_D09G1450	AT5G62430	CYCLING DOF FACTOR 1	CDF1
GH_D09G2579	AT5G62430	CYCLING DOF FACTOR 1	CDF1
GH_A05G0767	AT5G62430	CYCLING DOF FACTOR 1	CDF1
GH_D01G2267	AT5G62430	CYCLING DOF FACTOR 1	CDF1
GH_A01G2184	AT5G62430	CYCLING DOF FACTOR 1	CDF1
GH_A06G1443	AT5G62430	CYCLING DOF FACTOR 1	CDF1
GH_D09G1986	AT5G62430	CYCLING DOF FACTOR 1	CDF1
GH_D06G1463	AT5G62430	CYCLING DOF FACTOR 1	CDF1
GH_D06G0414	AT5G62430	CYCLING DOF FACTOR 1	CDF1
GH_A02G0706	AT5G62430	CYCLING DOF FACTOR 1	CDF1
GH_D02G0721	AT5G62430	CYCLING DOF FACTOR 1	CDF1
GH_A05G2422	AT5G62430	CYCLING DOF FACTOR 1	CDF1
GH_A05G1433	AT3G19140	DAY NEUTRAL FLOWERING	DNF
GH_D05G1448	AT3G19140	DAY NEUTRAL FLOWERING	DNF
GH_D04G1665	AT4G10180	DE-ETIOLATED 1 , FUSCA 2	DET1, FUS2
GH_A04G1326	AT4G10180	DE-ETIOLATED 1 , FUSCA 2	DET1, FUS2
GH_D07G1445	AT1G01040	DICER-LIKE 1	DCL1
GH_A07G1452	AT1G01040	DICER-LIKE 1	DCL1
GH_D06G0869	AT1G01040	DICER-LIKE 1	DCL1
GH_A06G0883	AT1G01040	DICER-LIKE 1	DCL1
GH_D05G3677	AT1G01040	DICER-LIKE 1	DCL1
GH_D01G1357	AT1G01040	DICER-LIKE 1	DCL1
GH_A04G0389	AT1G01040	DICER-LIKE 1	DCL1
GH_A04G0390	AT1G01040	DICER-LIKE 1	DCL1
GH_A01G1320	AT1G01040	DICER-LIKE 1	DCL1
GH_A05G0514	AT1G01040	DICER-LIKE 1	DCL1
GH_D05G0515	AT1G01040	DICER-LIKE 1	DCL1
GH_D13G2157	AT1G01040	DICER-LIKE 1	DCL1
GH_D05G3941	AT1G01040	DICER-LIKE 1	DCL1
GH_A04G0119	AT1G01040	DICER-LIKE 1	DCL1
GH_A11G1612	AT1G01040	DICER-LIKE 1	DCL1
GH_A07G2078	AT1G01040	DICER-LIKE 1	DCL1
GH_D07G2056	AT1G01040	DICER-LIKE 1	DCL1
GH_D08G0296	AT1G01040	DICER-LIKE 1	DCL1
GH_D11G1644	AT1G01040	DICER-LIKE 1	DCL1
GH_A08G0282	AT1G01040	DICER-LIKE 1	DCL1
GH_A09G1091	AT5G20320	DICER-LIKE 4	DCL4
GH_A06G1977	AT3G44110	DNAJ HOMOLOG 3	ATJ3
GH_D07G1218	AT3G44110	DNAJ HOMOLOG 3	ATJ3
GH_D06G2009	AT3G44110	DNAJ HOMOLOG 3	ATJ3
GH_A07G1238	AT3G44110	DNAJ HOMOLOG 3	ATJ3
GH_D05G2907	AT3G44110	DNAJ HOMOLOG 3	ATJ3
GH_A09G1182	AT3G44110	DNAJ HOMOLOG 3	ATJ3
GH_D09G1142	AT3G44110	DNAJ HOMOLOG 3	ATJ3
GH_A05G2887	AT3G44110	DNAJ HOMOLOG 3	ATJ3
GH_D11G0825	AT3G44110	DNAJ HOMOLOG 3	ATJ3
GH_A11G0792	AT3G44110	DNAJ HOMOLOG 3	ATJ3
GH_D08G1443	AT3G44110	DNAJ HOMOLOG 3	ATJ3
GH_A08G1419	AT3G44110	DNAJ HOMOLOG 3	ATJ3
GH_D11G1184	AT3G44110	DNAJ HOMOLOG 3	ATJ3
GH_A11G1157	AT3G44110	DNAJ HOMOLOG 3	ATJ3
GH_A12G0141	AT3G44110	DNAJ HOMOLOG 3	ATJ3
GH_D04G1445	AT3G44110	DNAJ HOMOLOG 3	ATJ3
GH_D03G0386	AT3G44110	DNAJ HOMOLOG 3	ATJ3
GH_A06G1178	AT3G44110	DNAJ HOMOLOG 3	ATJ3
GH_D05G1627	AT3G44110	DNAJ HOMOLOG 3	ATJ3
GH_A02G1675	AT3G44110	DNAJ HOMOLOG 3	ATJ3
GH_A05G1599	AT3G44110	DNAJ HOMOLOG 3	ATJ3
GH_D01G2534	AT3G44110	DNAJ HOMOLOG 3	ATJ3
GH_A04G1102	AT3G44110	DNAJ HOMOLOG 3	ATJ3
GH_A01G2458	AT3G44110	DNAJ HOMOLOG 3	ATJ3
GH_D06G0482	AT3G44110	DNAJ HOMOLOG 3	ATJ3
GH_D06G1352	AT3G44110	DNAJ HOMOLOG 3	ATJ3
GH_D12G0150	AT3G44110	DNAJ HOMOLOG 3	ATJ3
GH_A06G0514	AT3G44110	DNAJ HOMOLOG 3	ATJ3
GH_A05G0108	AT3G44110	DNAJ HOMOLOG 3	ATJ3
GH_D01G0199	AT3G44110	DNAJ HOMOLOG 3	ATJ3
GH_A03G0778	AT3G44110	DNAJ HOMOLOG 3	ATJ3
GH_D02G1314	AT3G44110	DNAJ HOMOLOG 3	ATJ3
GH_D08G0594	AT3G44110	DNAJ HOMOLOG 3	ATJ3
GH_A08G0596	AT3G44110	DNAJ HOMOLOG 3	ATJ3
GH_D05G0111	AT3G44110	DNAJ HOMOLOG 3	ATJ3
GH_A01G0205	AT3G44110	DNAJ HOMOLOG 3	ATJ3
GH_D06G0331	AT3G44110	DNAJ HOMOLOG 3	ATJ3
GH_D12G0758	AT3G44110	DNAJ HOMOLOG 3	ATJ3
GH_A06G0346	AT3G44110	DNAJ HOMOLOG 3	ATJ3
GH_A06G0498	AT3G44110	DNAJ HOMOLOG 3	ATJ3
GH_D02G1838	AT3G44110	DNAJ HOMOLOG 3	ATJ3
GH_A03G1673	AT3G44110	DNAJ HOMOLOG 3	ATJ3
GH_D06G0469	AT3G44110	DNAJ HOMOLOG 3	ATJ3
GH_A03G1064	AT3G44110	DNAJ HOMOLOG 3	ATJ3
GH_A05G2365	AT3G44110	DNAJ HOMOLOG 3	ATJ3
GH_D03G1040	AT3G44110	DNAJ HOMOLOG 3	ATJ3
GH_D01G0051	AT3G44110	DNAJ HOMOLOG 3	ATJ3
GH_D05G2386	AT3G44110	DNAJ HOMOLOG 3	ATJ3
GH_A01G0052	AT3G44110	DNAJ HOMOLOG 3	ATJ3
GH_D05G1765	AT4G22140	EARLY BOLTING IN SHORT DAYS	EBS
GH_A05G1734	AT4G22140	EARLY BOLTING IN SHORT DAYS	EBS
GH_A06G1759	AT4G22140	EARLY BOLTING IN SHORT DAYS	EBS
GH_A09G0866	AT4G22140	EARLY BOLTING IN SHORT DAYS	EBS
GH_D09G0820	AT4G22140	EARLY BOLTING IN SHORT DAYS	EBS
GH_D06G1786	AT4G22140	EARLY BOLTING IN SHORT DAYS	EBS
GH_D07G2061	AT4G22140	EARLY BOLTING IN SHORT DAYS	EBS
GH_A07G2084	AT4G22140	EARLY BOLTING IN SHORT DAYS	EBS
GH_A03G2220	AT4G22140	EARLY BOLTING IN SHORT DAYS	EBS
GH_D02G2390	AT4G22140	EARLY BOLTING IN SHORT DAYS	EBS
GH_D01G0044	AT4G22140	EARLY BOLTING IN SHORT DAYS	EBS
GH_A13G0309	AT4G22140	EARLY BOLTING IN SHORT DAYS	EBS
GH_D13G0308	AT4G22140	EARLY BOLTING IN SHORT DAYS	EBS
GH_A01G0044	AT4G22140	EARLY BOLTING IN SHORT DAYS	EBS
GH_A07G0243	AT2G25930	EARLY FLOWERING 3	ELF3
GH_D07G0250	AT2G25930	EARLY FLOWERING 3	ELF3
GH_D07G0249	AT2G25930	EARLY FLOWERING 3	ELF3
GH_A07G0242	AT2G25930	EARLY FLOWERING 3	ELF3
GH_D05G1351	AT2G25930	EARLY FLOWERING 3	ELF3
GH_D09G0947	AT2G25930	EARLY FLOWERING 3	ELF3
GH_A09G0995	AT2G25930	EARLY FLOWERING 3	ELF3
GH_A05G1345	AT2G25930	EARLY FLOWERING 3	ELF3
GH_A10G2613	AT2G40080	EARLY FLOWERING 4	ELF4
GH_A06G1886	AT2G40080	EARLY FLOWERING 4	ELF4
GH_D06G1920	AT2G40080	EARLY FLOWERING 4	ELF4
GH_D10G2718	AT2G40080	EARLY FLOWERING 4	ELF4
GH_A10G2614	AT2G40080	EARLY FLOWERING 4	ELF4
GH_D05G0884	AT2G40080	EARLY FLOWERING 4	ELF4
GH_A05G0893	AT2G40080	EARLY FLOWERING 4	ELF4
GH_D07G0156	AT2G40080	EARLY FLOWERING 4	ELF4
GH_A07G0148	AT2G40080	EARLY FLOWERING 4	ELF4
GH_A13G2207	AT2G40080	EARLY FLOWERING 4	ELF4
GH_D05G1433	AT2G40080	EARLY FLOWERING 4	ELF4
GH_A05G1418	AT2G40080	EARLY FLOWERING 4	ELF4
GH_D13G2191	AT2G40080	EARLY FLOWERING 4	ELF4
GH_D06G0805	AT2G40080	EARLY FLOWERING 4	ELF4
GH_A10G0539	AT2G40080	EARLY FLOWERING 4	ELF4
GH_A06G0824	AT2G40080	EARLY FLOWERING 4	ELF4
GH_D05G3014	AT5G04240	EARLY FLOWERING 6	ELF6
GH_A05G3007	AT5G04240	EARLY FLOWERING 6	ELF6
GH_A09G2664	AT5G04240	EARLY FLOWERING 6	ELF6
GH_A07G0604	AT5G04240	EARLY FLOWERING 6	ELF6
GH_D07G0609	AT5G04240	EARLY FLOWERING 6	ELF6
GH_D09G2588	AT5G04240	EARLY FLOWERING 6	ELF6
GH_A03G0027	AT5G04240	EARLY FLOWERING 6	ELF6
GH_D03G1936	AT5G04240	EARLY FLOWERING 6	ELF6
GH_A12G2267	AT5G04240	EARLY FLOWERING 6	ELF6
GH_D12G2283	AT5G04240	EARLY FLOWERING 6	ELF6
GH_D08G1820	AT5G04240	EARLY FLOWERING 6	ELF6
GH_A05G1124	AT5G04240	EARLY FLOWERING 6	ELF6
GH_A08G1797	AT5G04240	EARLY FLOWERING 6	ELF6
GH_D10G0052	AT5G04240	EARLY FLOWERING 6	ELF6
GH_D05G1120	AT5G04240	EARLY FLOWERING 6	ELF6
GH_A10G0050	AT5G04240	EARLY FLOWERING 6	ELF6
GH_D13G1916	AT5G04240	EARLY FLOWERING 6	ELF6
GH_D11G2810	AT5G04240	EARLY FLOWERING 6	ELF6
GH_A11G2783	AT5G04240	EARLY FLOWERING 6	ELF6
GH_A08G2084	AT5G04240	EARLY FLOWERING 6	ELF6
GH_D08G2097	AT5G04240	EARLY FLOWERING 6	ELF6
GH_D13G2645	AT5G04240	EARLY FLOWERING 6	ELF6
GH_A13G1951	AT5G04240	EARLY FLOWERING 6	ELF6
GH_D07G1633	AT5G04240	EARLY FLOWERING 6	ELF6
GH_A07G1633	AT5G04240	EARLY FLOWERING 6	ELF6
GH_A09G0999	AT1G79730	EARLY FLOWERING 7	ELF7
GH_D03G0610	AT1G79730	EARLY FLOWERING 7	ELF7
GH_A02G1395	AT1G79730	EARLY FLOWERING 7	ELF7
GH_D09G0951	AT1G79730	EARLY FLOWERING 7	ELF7
GH_D03G0180	AT1G77300	EARLY FLOWERING IN SHORT DAYS , SET DOMAIN GROUP 8	EFS, SDG8
GH_A02G1875	AT1G77300	EARLY FLOWERING IN SHORT DAYS , SET DOMAIN GROUP 8	EFS, SDG8
GH_D03G0181	AT1G77300	EARLY FLOWERING IN SHORT DAYS , SET DOMAIN GROUP 8	EFS, SDG8
GH_A02G1874	AT1G77300	EARLY FLOWERING IN SHORT DAYS , SET DOMAIN GROUP 8	EFS, SDG8
GH_D03G1208	AT1G77300	EARLY FLOWERING IN SHORT DAYS , SET DOMAIN GROUP 8	EFS, SDG8
GH_D11G2598	AT1G77300	EARLY FLOWERING IN SHORT DAYS , SET DOMAIN GROUP 8	EFS, SDG8
GH_A05G0209	AT2G03500	EARLY FLOWERING MYB FLOWERING	EFM
GH_D07G0034	AT2G03500	EARLY FLOWERING MYB FLOWERING	EFM
GH_D05G0213	AT2G03500	EARLY FLOWERING MYB FLOWERING	EFM
GH_A07G0026	AT2G03500	EARLY FLOWERING MYB FLOWERING	EFM
GH_A06G0642	AT2G03500	EARLY FLOWERING MYB FLOWERING	EFM
GH_D12G1886	AT2G03500	EARLY FLOWERING MYB FLOWERING	EFM
GH_A12G1885	AT2G03500	EARLY FLOWERING MYB FLOWERING	EFM
GH_D12G0249	AT2G03500	EARLY FLOWERING MYB FLOWERING	EFM
GH_A13G0537	AT2G03500	EARLY FLOWERING MYB FLOWERING	EFM
GH_A12G0242	AT2G03500	EARLY FLOWERING MYB FLOWERING	EFM
GH_A04G1449	AT2G03500	EARLY FLOWERING MYB FLOWERING	EFM
GH_D04G1792	AT2G03500	EARLY FLOWERING MYB FLOWERING	EFM
GH_D13G0364	AT2G03500	EARLY FLOWERING MYB FLOWERING	EFM
GH_A13G0372	AT2G03500	EARLY FLOWERING MYB FLOWERING	EFM
GH_A12G0705	AT2G03500	EARLY FLOWERING MYB FLOWERING	EFM
GH_D12G0712	AT2G03500	EARLY FLOWERING MYB FLOWERING	EFM
GH_D13G0720	AT2G03500	EARLY FLOWERING MYB FLOWERING	EFM
GH_A11G0488	AT2G03500	EARLY FLOWERING MYB FLOWERING	EFM
GH_D11G0508	AT2G03500	EARLY FLOWERING MYB FLOWERING	EFM
GH_D03G0206	AT2G03500	EARLY FLOWERING MYB FLOWERING	EFM
GH_A02G1851	AT2G03500	EARLY FLOWERING MYB FLOWERING	EFM
GH_A07G1985	AT2G03500	EARLY FLOWERING MYB FLOWERING	EFM
GH_D07G1984	AT2G03500	EARLY FLOWERING MYB FLOWERING	EFM
GH_D07G0873	AT2G03500	EARLY FLOWERING MYB FLOWERING	EFM
GH_A07G0872	AT2G03500	EARLY FLOWERING MYB FLOWERING	EFM
GH_D10G1892	AT4G15880	EARLY IN SHORT DAYS 4	ESD4
GH_A10G1795	AT4G15880	EARLY IN SHORT DAYS 4	ESD4
GH_A01G0282	AT4G15880	EARLY IN SHORT DAYS 4	ESD4
GH_D01G0268	AT4G15880	EARLY IN SHORT DAYS 4	ESD4
GH_D10G2006	AT4G15880	EARLY IN SHORT DAYS 4	ESD4
GH_D03G1850	AT2G39810	EARLY IN SHORT DAYS 6, HIGH EXPRESSION OF OSMOTICALLY RESPONSIVE GENES 1	ESD6, HOS1
GH_A12G2358	AT2G39810	EARLY IN SHORT DAYS 6, HIGH EXPRESSION OF OSMOTICALLY RESPONSIVE GENES 1	ESD6, HOS1
GH_D12G2373	AT2G39810	EARLY IN SHORT DAYS 6, HIGH EXPRESSION OF OSMOTICALLY RESPONSIVE GENES 1	ESD6, HOS1
GH_A03G0113	AT2G39810	EARLY IN SHORT DAYS 6, HIGH EXPRESSION OF OSMOTICALLY RESPONSIVE GENES 1	ESD6, HOS1
GH_D03G1852	AT2G39810	EARLY IN SHORT DAYS 6, HIGH EXPRESSION OF OSMOTICALLY RESPONSIVE GENES 1	ESD6, HOS1
GH_D03G1854	AT2G39810	EARLY IN SHORT DAYS 6, HIGH EXPRESSION OF OSMOTICALLY RESPONSIVE GENES 1	ESD6, HOS1
GH_A05G0844	AT1G08260	EARLY IN SHORT DAYS 7 , TILTED 1 , ABA OVERLY SENSITIVE 4	ESD7, TIL1, ABO4
GH_D05G0837	AT1G08260	EARLY IN SHORT DAYS 7 , TILTED 1 , ABA OVERLY SENSITIVE 4	ESD7, TIL1, ABO4
GH_D02G1536	AT1G08260	EARLY IN SHORT DAYS 7 , TILTED 1 , ABA OVERLY SENSITIVE 4	ESD7, TIL1, ABO4
GH_A07G0273	AT5G11530	EMBRYONIC FLOWER 1	EMF1
GH_D07G0285	AT5G11530	EMBRYONIC FLOWER 1	EMF1
GH_A07G0272	AT5G11530	EMBRYONIC FLOWER 1	EMF1
GH_D07G0284	AT5G11530	EMBRYONIC FLOWER 1	EMF1
GH_D03G1213	AT5G51230	EMBRYONIC FLOWER 2, CYTOKININ RESISTANT 1	EMF2, CYR1
GH_A03G0728	AT5G51230	EMBRYONIC FLOWER 2, CYTOKININ RESISTANT 1	EMF2, CYR1
GH_A07G0502	AT5G51230	EMBRYONIC FLOWER 2, CYTOKININ RESISTANT 1	EMF2, CYR1
GH_D07G0506	AT5G51230	EMBRYONIC FLOWER 2, CYTOKININ RESISTANT 1	EMF2, CYR1
GH_A03G0105	AT5G51230	EMBRYONIC FLOWER 2, CYTOKININ RESISTANT 1	EMF2, CYR1
GH_D03G1861	AT5G51230	EMBRYONIC FLOWER 2, CYTOKININ RESISTANT 1	EMF2, CYR1
GH_D09G2152	AT5G23150	ENHANCER OF AG-4 2	HUA2
GH_A09G2219	AT5G23150	ENHANCER OF AG-4 2	HUA2
GH_D10G1529	AT5G23150	ENHANCER OF AG-4 2	HUA2
GH_A10G1362	AT5G23150	ENHANCER OF AG-4 2	HUA2
GH_A11G1264	AT5G23150	ENHANCER OF AG-4 2	HUA2
GH_D11G1292	AT5G23150	ENHANCER OF AG-4 2	HUA2
GH_A11G1262	AT5G23150	ENHANCER OF AG-4 2	HUA2
GH_D11G1290	AT5G23150	ENHANCER OF AG-4 2	HUA2
GH_D10G1991	AT4G16280	FCA	FCA
GH_A10G1899	AT4G16280	FCA	FCA
GH_D07G1391	AT4G16280	FCA	FCA
GH_A07G1404	AT4G16280	FCA	FCA
GH_A12G0073	AT4G16280	FCA	FCA
GH_D12G0076	AT4G16280	FCA	FCA
GH_D11G1266	AT4G16280	FCA	FCA
GH_A11G1237	AT4G16280	FCA	FCA
GH_D10G1009	AT4G16280	FCA	FCA
GH_A10G0950	AT4G16280	FCA	FCA
GH_D07G1827	AT4G16280	FCA	FCA
GH_A07G1851	AT4G16280	FCA	FCA
GH_D06G0185	AT4G16280	FCA	FCA
GH_A06G1800	AT4G16280	FCA	FCA
GH_D06G1830	AT4G16280	FCA	FCA
GH_D03G0066	AT4G35900	FD	FD
GH_A02G1997	AT4G35900	FD	FD
GH_A11G1806	AT4G35900	FD	FD
GH_D11G1843	AT4G35900	FD	FD
GH_D05G1878	AT4G35900	FD	FD
GH_A01G1073	AT4G35900	FD	FD
GH_D01G1115	AT4G35900	FD	FD
GH_A05G1841	AT4G35900	FD	FD
GH_D05G2588	AT4G35900	FD	FD
GH_D05G2895	AT4G35900	FD	FD
GH_A05G2876	AT4G35900	FD	FD
GH_D05G2894	AT4G35900	FD	FD
GH_A05G2875	AT4G35900	FD	FD
GH_D12G0329	AT2G21070	FIONA 1	FIO1
GH_A12G0376	AT2G21070	FIONA 1	FIO1
GH_D01G1656	AT1G68050	FLAVIN-BINDING, KELCH REPEAT, F BOX 1 , ADAGIO 3	FKF1, ADO3
GH_A01G1617	AT1G68050	FLAVIN-BINDING, KELCH REPEAT, F BOX 1 , ADAGIO 3	FKF1, ADO3
GH_A12G1715	AT1G68050	FLAVIN-BINDING, KELCH REPEAT, F BOX 1 , ADAGIO 3	FKF1, ADO3
GH_D12G1711	AT1G68050	FLAVIN-BINDING, KELCH REPEAT, F BOX 1 , ADAGIO 3	FKF1, ADO3
GH_D08G0249	AT1G68050	FLAVIN-BINDING, KELCH REPEAT, F BOX 1 , ADAGIO 3	FKF1, ADO3
GH_A08G0235	AT1G68050	FLAVIN-BINDING, KELCH REPEAT, F BOX 1 , ADAGIO 3	FKF1, ADO3
GH_A05G0037	AT1G68050	FLAVIN-BINDING, KELCH REPEAT, F BOX 1 , ADAGIO 3	FKF1, ADO3
GH_D05G0041	AT1G68050	FLAVIN-BINDING, KELCH REPEAT, F BOX 1 , ADAGIO 3	FKF1, ADO3
GH_D10G0030	AT1G68050	FLAVIN-BINDING, KELCH REPEAT, F BOX 1 , ADAGIO 3	FKF1, ADO3
GH_A10G0028	AT1G68050	FLAVIN-BINDING, KELCH REPEAT, F BOX 1 , ADAGIO 3	FKF1, ADO3
GH_D03G1511	AT1G68050	FLAVIN-BINDING, KELCH REPEAT, F BOX 1 , ADAGIO 3	FKF1, ADO3
GH_A03G0465	AT1G68050	FLAVIN-BINDING, KELCH REPEAT, F BOX 1 , ADAGIO 3	FKF1, ADO3
GH_A05G1007	AT1G68050	FLAVIN-BINDING, KELCH REPEAT, F BOX 1 , ADAGIO 3	FKF1, ADO3
GH_A12G0110	AT1G68050	FLAVIN-BINDING, KELCH REPEAT, F BOX 1 , ADAGIO 3	FKF1, ADO3
GH_D12G0117	AT1G68050	FLAVIN-BINDING, KELCH REPEAT, F BOX 1 , ADAGIO 3	FKF1, ADO3
GH_D11G3647	AT1G68050	FLAVIN-BINDING, KELCH REPEAT, F BOX 1 , ADAGIO 3	FKF1, ADO3
GH_A13G0667	AT1G68050	FLAVIN-BINDING, KELCH REPEAT, F BOX 1 , ADAGIO 3	FKF1, ADO3
GH_D13G0598	AT1G68050	FLAVIN-BINDING, KELCH REPEAT, F BOX 1 , ADAGIO 3	FKF1, ADO3
GH_D03G1114	AT1G68050	FLAVIN-BINDING, KELCH REPEAT, F BOX 1 , ADAGIO 3	FKF1, ADO3
GH_A03G0848	AT1G68050	FLAVIN-BINDING, KELCH REPEAT, F BOX 1 , ADAGIO 3	FKF1, ADO3
GH_A12G2027	AT1G68050	FLAVIN-BINDING, KELCH REPEAT, F BOX 1 , ADAGIO 3	FKF1, ADO3
GH_D12G2027	AT1G68050	FLAVIN-BINDING, KELCH REPEAT, F BOX 1 , ADAGIO 3	FKF1, ADO3
GH_A11G3072	AT1G68050	FLAVIN-BINDING, KELCH REPEAT, F BOX 1 , ADAGIO 3	FKF1, ADO3
GH_D12G1016	AT1G68050	FLAVIN-BINDING, KELCH REPEAT, F BOX 1 , ADAGIO 3	FKF1, ADO3
GH_A08G2326	AT1G68050	FLAVIN-BINDING, KELCH REPEAT, F BOX 1 , ADAGIO 3	FKF1, ADO3
GH_D08G2334	AT1G68050	FLAVIN-BINDING, KELCH REPEAT, F BOX 1 , ADAGIO 3	FKF1, ADO3
GH_A05G1094	AT2G30120	FLC EXPRESSOR	FLX
GH_D05G1085	AT2G30120	FLC EXPRESSOR	FLX
GH_D01G0411	AT2G30120	FLC EXPRESSOR	FLX
GH_A01G0420	AT2G30120	FLC EXPRESSOR	FLX
GH_D05G3551	AT2G30120	FLC EXPRESSOR	FLX
GH_A04G0502	AT2G30120	FLC EXPRESSOR	FLX
GH_D10G0645	AT2G30120	FLC EXPRESSOR	FLX
GH_A10G0609	AT2G30120	FLC EXPRESSOR	FLX
GH_A02G1375	AT2G30120	FLC EXPRESSOR	FLX
GH_D03G0593	AT2G30120	FLC EXPRESSOR	FLX
GH_A07G0800	AT2G30120	FLC EXPRESSOR	FLX
GH_D07G0803	AT2G30120	FLC EXPRESSOR	FLX
GH_A13G1421	AT1G35460	FLOWERING BHLH 1	FBH1
GH_D13G1353	AT1G35460	FLOWERING BHLH 1	FBH1
GH_D01G2214	AT1G35460	FLOWERING BHLH 1	FBH1
GH_A01G2122	AT1G35460	FLOWERING BHLH 1	FBH1
GH_D09G1366	AT1G35460	FLOWERING BHLH 1	FBH1
GH_D05G0693	AT1G35460	FLOWERING BHLH 1	FBH1
GH_A05G0693	AT1G35460	FLOWERING BHLH 1	FBH1
GH_D10G1419	AT1G35460	FLOWERING BHLH 1	FBH1
GH_A10G1472	AT1G35460	FLOWERING BHLH 1	FBH1
GH_A08G0313	AT1G35460	FLOWERING BHLH 1	FBH1
GH_D08G0331	AT1G35460	FLOWERING BHLH 1	FBH1
GH_A09G1417	AT1G35460	FLOWERING BHLH 1	FBH1
GH_D06G1987	AT3G10390	FLOWERING LOCUS D , REDUCED SYSTEMIC IMMUNITY 1	FLD, RSI1
GH_A06G1959	AT3G10390	FLOWERING LOCUS D , REDUCED SYSTEMIC IMMUNITY 1	FLD, RSI1
GH_A05G2966	AT3G10390	FLOWERING LOCUS D , REDUCED SYSTEMIC IMMUNITY 1	FLD, RSI1
GH_D05G2984	AT3G10390	FLOWERING LOCUS D , REDUCED SYSTEMIC IMMUNITY 1	FLD, RSI1
GH_A05G1809	AT3G10390	FLOWERING LOCUS D , REDUCED SYSTEMIC IMMUNITY 1	FLD, RSI1
GH_D05G1844	AT3G10390	FLOWERING LOCUS D , REDUCED SYSTEMIC IMMUNITY 1	FLD, RSI1
GH_A13G1692	AT3G10390	FLOWERING LOCUS D , REDUCED SYSTEMIC IMMUNITY 1	FLD, RSI1
GH_D13G1648	AT3G10390	FLOWERING LOCUS D , REDUCED SYSTEMIC IMMUNITY 1	FLD, RSI1
GH_A05G3942	AT3G10390	FLOWERING LOCUS D , REDUCED SYSTEMIC IMMUNITY 1	FLD, RSI1
GH_D04G0429	AT3G10390	FLOWERING LOCUS D , REDUCED SYSTEMIC IMMUNITY 1	FLD, RSI1
GH_A03G0942	AT3G10390	FLOWERING LOCUS D , REDUCED SYSTEMIC IMMUNITY 1	FLD, RSI1
GH_D02G0999	AT3G10390	FLOWERING LOCUS D , REDUCED SYSTEMIC IMMUNITY 1	FLD, RSI1
GH_A12G1054	AT3G10390	FLOWERING LOCUS D , REDUCED SYSTEMIC IMMUNITY 1	FLD, RSI1
GH_D12G1028	AT3G10390	FLOWERING LOCUS D , REDUCED SYSTEMIC IMMUNITY 1	FLD, RSI1
GH_D08G0438	AT3G10390	FLOWERING LOCUS D , REDUCED SYSTEMIC IMMUNITY 1	FLD, RSI1
GH_A08G0417	AT3G10390	FLOWERING LOCUS D , REDUCED SYSTEMIC IMMUNITY 1	FLD, RSI1
GH_A08G0613	AT3G10390	FLOWERING LOCUS D , REDUCED SYSTEMIC IMMUNITY 1	FLD, RSI1
GH_D08G0611	AT3G10390	FLOWERING LOCUS D , REDUCED SYSTEMIC IMMUNITY 1	FLD, RSI1
GH_A08G1697	AT3G10390	FLOWERING LOCUS D , REDUCED SYSTEMIC IMMUNITY 1	FLD, RSI1
GH_D08G1708	AT3G10390	FLOWERING LOCUS D , REDUCED SYSTEMIC IMMUNITY 1	FLD, RSI1
GH_D08G2439	AT3G04610	FLOWERING LOCUS KH DOMAIN	FLK
GH_A08G2429	AT3G04610	FLOWERING LOCUS KH DOMAIN	FLK
GH_D11G2841	AT3G04610	FLOWERING LOCUS KH DOMAIN	FLK
GH_A11G2810	AT3G04610	FLOWERING LOCUS KH DOMAIN	FLK
GH_A11G1329	AT3G04610	FLOWERING LOCUS KH DOMAIN	FLK
GH_D11G1363	AT3G04610	FLOWERING LOCUS KH DOMAIN	FLK
GH_D05G0020	AT3G04610	FLOWERING LOCUS KH DOMAIN	FLK
GH_A05G0018	AT3G04610	FLOWERING LOCUS KH DOMAIN	FLK
GH_D08G0230	AT3G04610	FLOWERING LOCUS KH DOMAIN	FLK
GH_A08G0218	AT3G04610	FLOWERING LOCUS KH DOMAIN	FLK
GH_D06G0264	AT3G04610	FLOWERING LOCUS KH DOMAIN	FLK
GH_A06G0281	AT3G04610	FLOWERING LOCUS KH DOMAIN	FLK
GH_D10G0032	AT3G04610	FLOWERING LOCUS KH DOMAIN	FLK
GH_A10G0030	AT3G04610	FLOWERING LOCUS KH DOMAIN	FLK
GH_D09G0143	AT3G04610	FLOWERING LOCUS KH DOMAIN	FLK
GH_D13G0784	AT3G04610	FLOWERING LOCUS KH DOMAIN	FLK
GH_A13G0819	AT3G04610	FLOWERING LOCUS KH DOMAIN	FLK
GH_A05G3882	AT3G04610	FLOWERING LOCUS KH DOMAIN	FLK
GH_D09G0144	AT3G04610	FLOWERING LOCUS KH DOMAIN	FLK
GH_A09G0138	AT3G04610	FLOWERING LOCUS KH DOMAIN	FLK
GH_D13G0502	AT3G04610	FLOWERING LOCUS KH DOMAIN	FLK
GH_D04G0485	AT3G04610	FLOWERING LOCUS KH DOMAIN	FLK
GH_A13G0509	AT3G04610	FLOWERING LOCUS KH DOMAIN	FLK
GH_D09G0914	AT3G04610	FLOWERING LOCUS KH DOMAIN	FLK
GH_D12G2709	AT3G04610	FLOWERING LOCUS KH DOMAIN	FLK
GH_A09G0958	AT3G04610	FLOWERING LOCUS KH DOMAIN	FLK
GH_A12G2683	AT3G04610	FLOWERING LOCUS KH DOMAIN	FLK
GH_A08G0658	AT3G04610	FLOWERING LOCUS KH DOMAIN	FLK
GH_D11G1741	AT3G04610	FLOWERING LOCUS KH DOMAIN	FLK
GH_D08G0656	AT3G04610	FLOWERING LOCUS KH DOMAIN	FLK
GH_D05G0665	AT5G24860	FLOWERING PROMOTING FACTOR 1	FPF1
GH_A05G0665	AT5G24860	FLOWERING PROMOTING FACTOR 1	FPF1
GH_D06G1188	AT5G24860	FLOWERING PROMOTING FACTOR 1	FPF1
GH_A06G1306	AT5G24860	FLOWERING PROMOTING FACTOR 1	FPF1
GH_D09G2531	AT5G24860	FLOWERING PROMOTING FACTOR 1	FPF1
GH_A09G2604	AT5G24860	FLOWERING PROMOTING FACTOR 1	FPF1
GH_D10G1881	AT5G24860	FLOWERING PROMOTING FACTOR 1	FPF1
GH_A10G1782	AT5G24860	FLOWERING PROMOTING FACTOR 1	FPF1
GH_D02G0524	AT5G24860	FLOWERING PROMOTING FACTOR 1	FPF1
GH_A01G0279	AT5G24860	FLOWERING PROMOTING FACTOR 1	FPF1
GH_D01G0265	AT5G24860	FLOWERING PROMOTING FACTOR 1	FPF1
GH_D07G1069	AT5G24860	FLOWERING PROMOTING FACTOR 1	FPF1
GH_A07G1080	AT5G24860	FLOWERING PROMOTING FACTOR 1	FPF1
GH_A08G0045	AT5G24860	FLOWERING PROMOTING FACTOR 1	FPF1
GH_D08G1173	AT4G25530	FLOWERING WAGENINGEN, HOMEODOMAIN GLABROUS 6	FWA, HDG6
GH_A08G1198	AT4G25530	FLOWERING WAGENINGEN, HOMEODOMAIN GLABROUS 6	FWA, HDG6
GH_A07G1561	AT4G25530	FLOWERING WAGENINGEN, HOMEODOMAIN GLABROUS 6	FWA, HDG6
GH_D07G1566	AT4G25530	FLOWERING WAGENINGEN, HOMEODOMAIN GLABROUS 6	FWA, HDG6
GH_D12G1216	AT4G25530	FLOWERING WAGENINGEN, HOMEODOMAIN GLABROUS 6	FWA, HDG6
GH_D11G0918	AT4G25530	FLOWERING WAGENINGEN, HOMEODOMAIN GLABROUS 6	FWA, HDG6
GH_A11G0883	AT4G25530	FLOWERING WAGENINGEN, HOMEODOMAIN GLABROUS 6	FWA, HDG6
GH_A12G1208	AT4G25530	FLOWERING WAGENINGEN, HOMEODOMAIN GLABROUS 6	FWA, HDG6
GH_A09G0531	AT4G25530	FLOWERING WAGENINGEN, HOMEODOMAIN GLABROUS 6	FWA, HDG6
GH_A13G1090	AT4G25530	FLOWERING WAGENINGEN, HOMEODOMAIN GLABROUS 6	FWA, HDG6
GH_D12G1749	AT4G25530	FLOWERING WAGENINGEN, HOMEODOMAIN GLABROUS 6	FWA, HDG6
GH_D13G0915	AT4G25530	FLOWERING WAGENINGEN, HOMEODOMAIN GLABROUS 6	FWA, HDG6
GH_D02G1464	AT4G25530	FLOWERING WAGENINGEN, HOMEODOMAIN GLABROUS 6	FWA, HDG6
GH_A12G1753	AT4G25530	FLOWERING WAGENINGEN, HOMEODOMAIN GLABROUS 6	FWA, HDG6
GH_A06G1710	AT4G25530	FLOWERING WAGENINGEN, HOMEODOMAIN GLABROUS 6	FWA, HDG6
GH_D06G1732	AT4G25530	FLOWERING WAGENINGEN, HOMEODOMAIN GLABROUS 6	FWA, HDG6
GH_A03G1278	AT4G25530	FLOWERING WAGENINGEN, HOMEODOMAIN GLABROUS 6	FWA, HDG6
GH_A12G2928	AT4G25530	FLOWERING WAGENINGEN, HOMEODOMAIN GLABROUS 6	FWA, HDG6
GH_D12G2952	AT4G25530	FLOWERING WAGENINGEN, HOMEODOMAIN GLABROUS 6	FWA, HDG6
GH_A10G0141	AT4G25530	FLOWERING WAGENINGEN, HOMEODOMAIN GLABROUS 6	FWA, HDG6
GH_D10G0151	AT4G25530	FLOWERING WAGENINGEN, HOMEODOMAIN GLABROUS 6	FWA, HDG6
GH_D05G1314	AT4G25530	FLOWERING WAGENINGEN, HOMEODOMAIN GLABROUS 6	FWA, HDG6
GH_A05G1312	AT4G25530	FLOWERING WAGENINGEN, HOMEODOMAIN GLABROUS 6	FWA, HDG6
GH_D03G1933	AT4G25530	FLOWERING WAGENINGEN, HOMEODOMAIN GLABROUS 6	FWA, HDG6
GH_A03G0028	AT4G25530	FLOWERING WAGENINGEN, HOMEODOMAIN GLABROUS 6	FWA, HDG6
GH_D03G1934	AT4G25530	FLOWERING WAGENINGEN, HOMEODOMAIN GLABROUS 6	FWA, HDG6
GH_A03G0029	AT4G25530	FLOWERING WAGENINGEN, HOMEODOMAIN GLABROUS 6	FWA, HDG6
GH_D01G0736	AT4G25530	FLOWERING WAGENINGEN, HOMEODOMAIN GLABROUS 6	FWA, HDG6
GH_D01G0737	AT4G25530	FLOWERING WAGENINGEN, HOMEODOMAIN GLABROUS 6	FWA, HDG6
GH_scaffold594_subseq_5166255_5247739_objG0001	AT4G25530	FLOWERING WAGENINGEN, HOMEODOMAIN GLABROUS 6	FWA, HDG6
GH_D01G0735	AT4G25530	FLOWERING WAGENINGEN, HOMEODOMAIN GLABROUS 6	FWA, HDG6
GH_scaffold29929_objG0001	AT4G25530	FLOWERING WAGENINGEN, HOMEODOMAIN GLABROUS 6	FWA, HDG6
GH_A07G2316	AT4G25530	FLOWERING WAGENINGEN, HOMEODOMAIN GLABROUS 6	FWA, HDG6
GH_D07G2261	AT4G25530	FLOWERING WAGENINGEN, HOMEODOMAIN GLABROUS 6	FWA, HDG6
GH_D12G0527	AT4G25530	FLOWERING WAGENINGEN, HOMEODOMAIN GLABROUS 6	FWA, HDG6
GH_D07G0414	AT5G61920	FLX-LIKE 4, FLOWERING LOCUS C EXPRESSOR-LIKE 4	FLX4, FLL4
GH_A07G0408	AT5G61920	FLX-LIKE 4, FLOWERING LOCUS C EXPRESSOR-LIKE 4	FLX4, FLL4
GH_D02G0130	AT2G43410	FPA	FPA
GH_A02G0124	AT2G43410	FPA	FPA
GH_D10G1370	AT2G43410	FPA	FPA
GH_A10G1522	AT2G43410	FPA	FPA
GH_D08G0550	AT2G43410	FPA	FPA
GH_A08G0546	AT2G43410	FPA	FPA
GH_D03G1275	AT4G00650	FRIGIDA	FRI
GH_A03G0674	AT4G00650	FRIGIDA	FRI
GH_A07G0516	AT4G00650	FRIGIDA	FRI
GH_D07G0520	AT4G00650	FRIGIDA	FRI
GH_A13G1586	AT5G16320	FRIGIDA LIKE 1, SUPPRESSOR OF FRI 8	FRL1, SUF8
GH_A13G1587	AT5G16320	FRIGIDA LIKE 1, SUPPRESSOR OF FRI 8	FRL1, SUF8
GH_D13G1544	AT5G16320	FRIGIDA LIKE 1, SUPPRESSOR OF FRI 8	FRL1, SUF8
GH_D10G1053	AT5G16320	FRIGIDA LIKE 1, SUPPRESSOR OF FRI 8	FRL1, SUF8
GH_A10G0909	AT5G16320	FRIGIDA LIKE 1, SUPPRESSOR OF FRI 8	FRL1, SUF8
GH_D07G0978	AT5G16320	FRIGIDA LIKE 1, SUPPRESSOR OF FRI 8	FRL1, SUF8
GH_A07G0072	AT5G16320	FRIGIDA LIKE 1, SUPPRESSOR OF FRI 8	FRL1, SUF8
GH_A07G0990	AT5G16320	FRIGIDA LIKE 1, SUPPRESSOR OF FRI 8	FRL1, SUF8
GH_D07G0053	AT5G16320	FRIGIDA LIKE 1, SUPPRESSOR OF FRI 8	FRL1, SUF8
GH_D07G2159	AT5G16320	FRIGIDA LIKE 1, SUPPRESSOR OF FRI 8	FRL1, SUF8
GH_A07G2223	AT5G16320	FRIGIDA LIKE 1, SUPPRESSOR OF FRI 8	FRL1, SUF8
GH_D11G2665	AT5G16320	FRIGIDA LIKE 1, SUPPRESSOR OF FRI 8	FRL1, SUF8
GH_A11G2614	AT5G16320	FRIGIDA LIKE 1, SUPPRESSOR OF FRI 8	FRL1, SUF8
GH_D11G2664	AT5G16320	FRIGIDA LIKE 1, SUPPRESSOR OF FRI 8	FRL1, SUF8
GH_A09G2367	AT5G16320	FRIGIDA LIKE 1, SUPPRESSOR OF FRI 8	FRL1, SUF8
GH_D09G2308	AT5G16320	FRIGIDA LIKE 1, SUPPRESSOR OF FRI 8	FRL1, SUF8
GH_D13G1135	AT5G16320	FRIGIDA LIKE 1, SUPPRESSOR OF FRI 8	FRL1, SUF8
GH_D02G0363	AT5G16320	FRIGIDA LIKE 1, SUPPRESSOR OF FRI 8	FRL1, SUF8
GH_D11G2668	AT5G16320	FRIGIDA LIKE 1, SUPPRESSOR OF FRI 8	FRL1, SUF8
GH_A11G2617	AT5G16320	FRIGIDA LIKE 1, SUPPRESSOR OF FRI 8	FRL1, SUF8
GH_A02G0337	AT5G16320	FRIGIDA LIKE 1, SUPPRESSOR OF FRI 8	FRL1, SUF8
GH_A13G1188	AT5G16320	FRIGIDA LIKE 1, SUPPRESSOR OF FRI 8	FRL1, SUF8
GH_A06G2300	AT2G33835	FRIGIDA-ESSENTIAL 1	FES1
GH_A05G1607	AT2G33835	FRIGIDA-ESSENTIAL 1	FES1
GH_D06G2338	AT2G33835	FRIGIDA-ESSENTIAL 1	FES1
GH_D05G1634	AT2G33835	FRIGIDA-ESSENTIAL 1	FES1
GH_D09G1373	AT5G06850	FT-INTERACTING PROTEIN 1	FTIP1
GH_A09G1426	AT5G06850	FT-INTERACTING PROTEIN 1	FTIP1
GH_A08G1725	AT5G06850	FT-INTERACTING PROTEIN 1	FTIP1
GH_D08G1741	AT5G06850	FT-INTERACTING PROTEIN 1	FTIP1
GH_D09G1375	AT5G06850	FT-INTERACTING PROTEIN 1	FTIP1
GH_A09G1428	AT5G06850	FT-INTERACTING PROTEIN 1	FTIP1
GH_A13G2434	AT5G06850	FT-INTERACTING PROTEIN 1	FTIP1
GH_D13G2425	AT5G06850	FT-INTERACTING PROTEIN 1	FTIP1
GH_D06G1235	AT5G06850	FT-INTERACTING PROTEIN 1	FTIP1
GH_D08G2089	AT5G06850	FT-INTERACTING PROTEIN 1	FTIP1
GH_A08G2079	AT5G06850	FT-INTERACTING PROTEIN 1	FTIP1
GH_A06G1275	AT5G06850	FT-INTERACTING PROTEIN 1	FTIP1
GH_A08G1568	AT5G06850	FT-INTERACTING PROTEIN 1	FTIP1
GH_D08G1587	AT5G06850	FT-INTERACTING PROTEIN 1	FTIP1
GH_D11G0941	AT5G06850	FT-INTERACTING PROTEIN 1	FTIP1
GH_A11G0906	AT5G06850	FT-INTERACTING PROTEIN 1	FTIP1
GH_A05G2753	AT5G06850	FT-INTERACTING PROTEIN 1	FTIP1
GH_D07G1672	AT5G06850	FT-INTERACTING PROTEIN 1	FTIP1
GH_A07G1673	AT5G06850	FT-INTERACTING PROTEIN 1	FTIP1
GH_A10G1491	AT5G06850	FT-INTERACTING PROTEIN 1	FTIP1
GH_A03G2424	AT5G06850	FT-INTERACTING PROTEIN 1	FTIP1
[truncated: 2,654 more rows]
