# Supplementary material for: Population-Scale Polymorphic Short Tandem Repeat Provides an Alternative Strategy for Allele Mining in Cotton
Source: Front Plant Sci. 2022 May 6;13:916830. doi: 10.3389/fpls.2022.916830 (PMC9120961; doi:10.3389/fpls.2022.916830)
Supplement: Supplementary file 4 [file Table_4.XLSX]

## Sheet: S4
Table S4. The list of 911 cotton accessions used in this study and their sequenced information
Code	Name	Purpose in this study	Raw Base(bp)	Mapping rate (%)	Average depth (×)	Group source
L044	Meiduomao	GWAS	13533124500	99.72	5.7	P3
F016	CC28	GWAS	16904322000	99.74	6.85	P3
L017	Fandimian	GWAS	13690440000	99.83	5.37	P3
D077	Yumian1	GWAS	18901414800	99.66	7.78	P3
L087	Wan3396	GWAS	19026529800	99.54	7.48	P3
L099	Tangmian7401	GWAS	16362913800	99.46	6.75	P3
D019	Jimian8	GWAS	18882897900	99.65	7.42	P3
L014	Dazemian*	GWAS	17562681000	99.27	7.32	P3
D038	Lumian1*	GWAS	16286835900	99.57	6.53	P3
D081	Yun'an4	GWAS	17877930000	99.3	7.34	P3
L057	Xin547	GWAS	15349466700	99.2	6.48	P3
F079	Daihongdai	GWAS	15361891500	99.25	6.46	P3
L123	Xiangxuan2	GWAS	19580535000	99.67	7.75	P3
D005	Dongting3	GWAS	19985905800	99.44	7.64	P3
L047	Nanguamian	GWAS	21514203900	99.85	8.52	P3
L073	Zaoyangbuluolei	GWAS	17333549700	99.69	7.03	P3
L012	Chuilingmian	GWAS	22308335400	99.7	9.02	P3
D072	Xuzhou1818	GWAS	17572355100	98.83	6.54	P3
D014	Humian204	GWAS	18715150800	99.83	7.42	P3
L001	70-1437	GWAS	15608395800	99.59	6.34	P3
D002	Cimian9	GWAS	18928882200	99.74	7.36	P3
D041	Pengze4	GWAS	16070767500	99.27	6.76	P3
L002	70-24	GWAS	17101515000	99.67	7.53	P3
L056	Shaoyangdatao	GWAS	13842421200	99.55	6.08	P3
L069	Yan64-1	GWAS	15806880000	99.57	6.99	P3
D090	Zhong521*	GWAS	13567551900	99.53	5.82	P3
L075	Zhi6705	GWAS	14404185600	99.45	6.29	P3
L100	Xianmian858	GWAS	15631388400	99.43	6.66	P3
D008	Esha28	GWAS	17514386100	99.63	7.76	P3
D073	Xuzhou514	GWAS	17330353200	99.64	7.63	P3
D071	Xuzhou142	GWAS	15988319100	99.35	6.93	P3
D050	Simian2*	GWAS	14349765300	99.46	6.25	P3
L065	Xiaoxian133changrong	GWAS	17270666700	99.78	7.15	P3
L109	Shaandaixi	GWAS	16635896100	99.41	7.18	P3
L007	Baoshandatao	GWAS	18177975600	99.41	7.71	P3
B065	Bao6716*	GWAS	17906773800	99.48	7.57	P3
D097	CCRI12*	GWAS	15192997200	99.22	6.42	P3
L062	Wujiyizhihua	GWAS	15464019600	99.44	6.4	P3
D016	Jimian12*	GWAS	17649075600	99.66	6.8	P3
D007	Emian12	GWAS	14943528600	99.29	6.23	P3
L015	Deltapine15×Yapengmian	GWAS	15114396900	99.37	6.37	P3
D100	CCRI19*	GWAS	18802659900	99.62	7.78	P3
D093	Zhong85271*	GWAS	13360199400	99.77	5.94	P3
D031	Keyuan1	GWAS	19226163900	99.73	7.54	P3
D032	Keyuan4	GWAS	15936606000	99.84	6.48	P3
L103	Linqing201*	GWAS	14618481300	99.71	6.12	P3
L088	Wanzao686	GWAS	14550022500	98.94	5.94	P3
L086	Wan231	GWAS	18146263500	99.61	7.21	P3
D101	CCRI23	GWAS	18013588500	99.63	7.32	P3
L045	Nandanbadidahua	GWAS	17028113700	99.76	7.19	P3
L079	208H-1	GWAS	15464725800	99.4	5.18	P3
D052	Sumian1	GWAS	15349800000	99.3	6.22	P3
D026	Jinyuan1081	GWAS	16381834200	99.71	6.68	P3
L005	Banong212	GWAS	18569387700	99.75	7.43	P3
L059	Tu71-113	GWAS	15177009600	98.75	6.15	P3
L010	Bu3363*	GWAS	16184009400	99.66	6.57	P3
B070	ZhongzhiBD13*	GWAS	18059616300	99.7	7.55	P3
L040	Linqing2350	GWAS	20795039700	99.61	6.59	P3
L126	Huazhong106	GWAS	17002890000	99.53	5.82	P3
D096	CCRI10*	GWAS	14919846900	99.64	6.32	P3
L021	Heishanmian1	GWAS	14686227300	99.12	6.09	P3
D022	Jinmian2	GWAS	14618025300	99.27	6.13	P3
L094	Liao113	GWAS	15214486500	99.47	6.65	P3
F019	Chirpan996	GWAS	14928381600	99.44	6.5	P3
D036	Liaomian9	GWAS	14928774900	99.44	6.61	P3
D098	CCRI16*	GWAS	13160665200	99.3	5.87	P3
L072	Yuzhishi84-1	GWAS	15544586700	97.86	6.74	P3
L093	Liao7334-7728	GWAS	14919693000	99.24	6.31	P3
B015	Ji91-28	GWAS	14019910800	99.66	6.28	P3
D044	Shaan2754	GWAS	16244645100	99.33	7.06	P3
D045	Shaan2812	GWAS	16160779800	99.42	7	P3
D003	Damian20	GWAS	12256835400	99.87	5.67	P3
B075	Jihekangyan	GWAS	15003065700	99.32	6.58	P3
L090	EQ872	GWAS	15578002200	99.25	6.87	P3
B081	Yuzao275	GWAS	16681558200	99.63	7.41	P3
D082	Yunzao219	GWAS	15191412000	99.67	6.82	P3
D079	Yun93kang354	GWAS	15068475300	99.68	6.68	P3
D080	Yun94H-32	GWAS	12293426100	99.63	5.67	P3
D035	Liaojinmian3	GWAS	12393711600	99.76	5.56	P3
L032	Kuche96515	GWAS	15812340300	99.68	5.76	P3
L031	Kashi736	GWAS	12507393900	99.61	5.6	P3
L033	KucheT94-4*	GWAS	14919693000	99.29	5.81	P3
D012	Han241	GWAS	13639035300	99.6	5.94	P3
D076	Yumian19	GWAS	17943892800	99.57	7.54	P3
L034	Kuitunxi353	GWAS	15530826900	99.63	6.68	P3
B073	Han284	GWAS	16059344400	99.58	6.76	P3
B034	Shuangjia321	GWAS	15045884700	99.57	6.59	P3
D063	Xinluzao10	GWAS	16484754000	99.59	7.04	P3
L036	Laoyangmian	GWAS	14494082400	99.64	6.54	P3
L042	Lingbaomian	GWAS	15707499000	99.67	6.95	P3
L105	Zhengzhou-385	GWAS	18854930400	99.66	7.83	P3
L043	Luodiantiezi	GWAS	18397764600	98.78	6.99	P3
L053	Shalu1	GWAS	18865826700	99.15	7.95	P3
D042	Qinli514*	GWAS	22175265900	99.69	9.23	P3
L125	YunK1505	GWAS	17578739700	99.7	7.56	P3
L121	Ningmian18	GWAS	15469140600	99.69	5.94	P3
L018	Guidu'anxianbaizi	GWAS	17048730600	99.76	7.03	P3
L019	Guiluochengdamian	GWAS	19820633400	99.63	7.74	P3
L016	Dianlijiangxianmiaohua	GWAS	16706365800	99.58	6.93	P3
D069	Xinluzhong5	GWAS	16895056800	99.12	6.88	P3
B079	Sukang310	GWAS	15664737000	98.77	6.13	P3
D075	Yumian18	GWAS	17574695700	99.66	7.28	P3
B013	Guoxinmian3	GWAS	17787368400	99.83	7.27	P3
B021	Jinmian38	GWAS	16759995300	99.7	7.08	P3
B060	Zhongzhi86-6	GWAS	13188930300	99.19	5.74	P3
L023	Hongshi5	GWAS	15630665400	99.58	6.36	P3
L028	Jianyang303	GWAS	11384224800	99.71	4.98	P3
L122	Nianmian9	GWAS	14320719900	99.36	6.31	P3
D067	Xinluzao36	GWAS	15428753700	99.68	6.63	P3
L111	Bole34	GWAS	14099357100	99.62	6.23	P3
D046	Shaan4080	GWAS	13995930900	99.49	5.04	P3
D010	Ganmian12	GWAS	13269908700	99.44	5.87	P3
L089	Zhongyihong2	GWAS	14133386100	99.4	6.57	P3
D059	Suyuan04-3	GWAS	11977053000	99.68	5.39	P3
D057	Suyuan04-129	GWAS	17909273100	98.46	7.5	P3
L082	J02508*	GWAS	15780207000	99.59	6.85	P3
B049	ZhongR1052	GWAS	13937894400	99.65	6.16	P3
B050	ZhongR2058	GWAS	13210955700	99.75	5.88	P3
B025	Liao4853*	GWAS	15887686200	99.75	6.91	P3
L095	Lu890	GWAS	15526693500	99.63	6.7	P3
L102	Liao2277	GWAS	15215504100	99.8	6.67	P3
L115	Taiyuan4	GWAS	14348213100	99.55	6.37	P3
B055	CCRI49*	GWAS	13188004800	99.83	5.74	P3
D013	Henan79	GWAS	16096158000	99.81	7.06	P3
D027	Jiumian2	GWAS	12543263700	99.76	5.62	P3
B020	Jinmian36	GWAS	14504363400	99.76	6.37	P3
D089	Zhong2201*	GWAS	13237602900	99.68	5.87	P3
D064	Xinluzao21	GWAS	17474176200	99.78	6.95	P3
D065	Xinluzao28	GWAS	15393948900	99.66	5.8	P3
D023	Jin7	GWAS	20324074200	99.74	8.08	P3
D068	Xinluzhong34	GWAS	18835072500	99.65	6.85	P3
L071	Yishuhong	GWAS	16162988400	99.56	6.68	P3
L081	73-782	GWAS	18987075900	99.75	7.57	P3
L030	Jinzhoutuihuamian	GWAS	15042358800	99.71	6.23	P3
D048	Shaan689	GWAS	15985749900	99.74	6.77	P3
L112	Heda65-125	GWAS	17840599200	99.73	7.27	P3
D049	Shaan954	GWAS	16440265500	99.61	6.74	P3
L052	Rendong67-86	GWAS	15253784100	99.31	6.24	P3
D021	Jiangsumian1	GWAS	13922997000	99.38	5.78	P3
L054	Shaansanyuan78-782	GWAS	14627811300	99.41	6.01	P3
L050	Pingtanglaoyanghua	GWAS	14437883700	99.69	6.13	P3
L003	73-184	GWAS	16063319100	99.57	5.75	P3
L009	Beijing432	GWAS	18508063200	99.52	6.67	P3
L008	Beichugongshemian	GWAS	17994951900	99.51	6.25	P3
B076	Kang5	GWAS	15036440400	98.19	5.48	P3
L067	XingtaiW-2	GWAS	14643448200	99.51	5.32	P3
D011	Ganzao032	GWAS	12814883700	99.75	6.03	P3
D091	Zhong5765	GWAS	14854660500	99.71	6.66	P3
D092	Zhong6331	GWAS	13970162700	99.42	6.44	P3
D020	Jinong355	GWAS	15582511800	99.72	7.15	P3
B007	Chuan169-6	GWAS	17004084300	99.69	7.87	P3
D006	E82-6078	GWAS	16000593900	99.8	7.25	P3
D029	Junmian1	GWAS	13891083000	99.69	6.48	P3
L055	Shanghai368	GWAS	13399229700	99.53	6.2	P3
B008	Dai4554	GWAS	12063783600	99.78	5.67	P3
L024	Hunanmayangyangmianhua	GWAS	15899191500	99.82	7.1	P3
L006	Bamanaliangdamian	GWAS	15775904400	99.78	7.11	P3
L117	Chuan206	GWAS	15187565100	99.52	6.78	P3
L046	Nandanlihudamian	GWAS	16464671100	99.75	7.47	P3
D061	Suyuan7252	GWAS	17203118700	99.83	7.74	P3
L113	Huazhongyuan91-230	GWAS	13107295500	99.7	5.79	P3
B071	E901	GWAS	17574529800	99.76	7.27	P3
L098	Sanhu84-1	GWAS	15036693000	99.74	6.45	P3
L118	Chuan3593	GWAS	15594130200	99.78	5.94	P3
B011	Emian19	GWAS	17512533600	99.43	5.71	P3
L119	E4396	GWAS	16342842300	99.69	6.66	P3
L092	Liao7003	GWAS	13338392100	99.81	5.3	P3
L029	Jin417	GWAS	16726418100	99.62	6.42	P3
L048	Nantong87-598	GWAS	15571348500	99.65	6.8	P3
L060	Tu83-161*	GWAS	17218617600	99.27	5.73	P3
D094	ZhonghuzhiPI3910a	GWAS	16710892500	99.4	5.62	P3
B012	Emian21	GWAS	17167075800	99.65	5.97	P3
L066	Xiao2168	GWAS	15569304300	99.76	6.82	P3
B051	CCRI30	GWAS	17436422400	99.69	7.48	P3
F037	JCG82	GWAS	17650385700	99.72	7.53	P3
L114	Shihezi913	GWAS	20036263200	99.64	6.64	P3
D086	Zhong203016	GWAS	20023087800	99.75	8.78	P3
B042	Xinyan96-48	GWAS	15707703600	99.66	6.58	P3
D030	Keyi7	GWAS	15271209300	99.76	6.48	P3
D070	Xinluzhong8	GWAS	17018036700	99.79	7.14	P3
L022	Hongjijiaoyebairong	GWAS	16943529600	99.7	6.57	P3
B033	Shiyuan345	GWAS	17674368300	99.69	6.78	P3
L083	Bamian1	GWAS	12697244400	99.65	5.94	P3
D004	Dongting1	GWAS	16139323500	99.66	7.28	P3
F007	VI3221	GWAS	15740701800	99.64	6.92	P3
L039	Liaoyanglvrongmian	GWAS	20829495900	99.48	7.08	P3
B078	Siyang630	GWAS	14289038100	99.69	6.33	P3
L080	70xuanxi733	GWAS	14644860600	99.68	6.47	P3
B024	Jing55173	GWAS	13527419700	99.64	6.09	P3
L104	Luyuan343	GWAS	14460960000	99.65	6.38	P3
D058	Suyuan04-162*	GWAS	13761631200	99.82	5.69	P3
B056	CCRI50*	GWAS	15968596800	99.73	7.07	P3
D066	Xinluzao31	GWAS	11996839500	99.49	5.64	P3
D104	Zhongyuan0114	GWAS	12500155800	99.56	5.77	P3
D095	ZhonghuzhiPI9321	GWAS	14532674700	99.24	5.19	P3
L020	Henandalingdasimian	GWAS	17676975600	99.75	7.73	P3
L026	Huixianyiwohou	GWAS	11976853200	99.67	5.65	P3
L013	Dataomian*	GWAS	16175160600	99.59	5.66	P3
L124	Yun1812	GWAS	12674605200	99.62	6.02	P3
B045	Xuzhou6	GWAS	12213385200	99.71	5.8	P3
F082	Deltapine-duanguozhi	GWAS	12739822500	99.67	6.02	P3
B039	Xinluzao7	GWAS	14674279500	99.73	6.74	P3
L070	Yibabian	GWAS	15014450700	99.63	6.81	P3
D039	Lumian2	GWAS	15364523400	99.69	7.01	P3
D099	CCRI17*	GWAS	13623329100	98.97	6.24	P3
B026	Lu1138	GWAS	13444500300	99.75	6.33	P3
D105	Zhongzhi86-1*	GWAS	11922082500	99.48	5.66	P3
B010	Ekangmian8	GWAS	13723996800	99.45	6.3	P3
D047	Shaan416	GWAS	13521174600	99.58	6.15	P3
D040	Lumian6	GWAS	15451332000	99.74	7.03	P3
B066	CCRI35*	GWAS	14262586500	99.72	6.02	P3
B041	Xinmian33B*	GWAS	13481793600	99.67	5.94	P3
B083	Simian3	GWAS	14726647800	99.69	6.26	P3
B043	Sumian9108*	GWAS	14733369300	99.6	6.32	P3
B053	CCRI41*	GWAS	14552786400	99.75	6.3	P3
B077	Si168*	GWAS	15572288700	99.67	6.46	P3
L041	Linqing2352	GWAS	12929582400	99.54	5.98	P3
L074	Chad3*	GWAS	19671488700	99.71	7.86	P3
D087	Zhong206	GWAS	17736135900	99.78	7.39	P3
L049	Nongguang1	GWAS	15000495900	99.45	6.8	P3
F102	Tukumanludimian	GWAS	14280760200	99.69	6.08	P3
D028	Jiumian8	GWAS	16139672700	99.74	6.76	P3
B022	Jinmian46	GWAS	14202214200	99.71	5.96	P3
F014	BJA592	GWAS	15487042200	99.6	6.49	P3
F101	Sulianmian78	GWAS	17945016000	99.64	7.95	P3
F046	MAR-7A-3	GWAS	20377687200	99.59	7.4	P3
F089	Express	GWAS	19214960700	99.32	7.76	P3
F039	King	GWAS	16390076100	99.43	6.82	P3
F092	B-35	GWAS	18077058600	99.81	6.9	P3
F068	C1835	GWAS	17833402500	99.73	6.72	P3
B064	Bao2367	GWAS	22260003900	99.63	9.15	P3
D062	Wufen1	GWAS	16857180600	99.76	6.53	P3
B031	Nongdamian8	GWAS	15769795800	99.66	6.65	P3
B023	Jinmian49	GWAS	21315464400	99.8	7.84	P3
F086	E-40	GWAS	18745252200	99.64	8.4	P3
F032	GP203	GWAS	17681719800	99.58	6.03	P3
F099	Sulianmian156	GWAS	14001238200	99.68	6.57	P3
F083	Dezhou973	GWAS	14031789900	99.69	6.45	P3
F073	AusV2/757	GWAS	12046360200	99.67	6.28	P3
F028	F281	GWAS	11905417500	99.67	5.99	P3
B029	Luxu1	GWAS	15213524400	99.44	6.71	P3
B057	CCRI60	GWAS	15158550000	99.5	6.66	P3
F047	Miscot7803-52*	GWAS	13067018400	99.42	5.87	P3
B016	Jifeng908	GWAS	14640456300	99.8	5.98	P3
B028	Lumianyan28	GWAS	12878589900	99.56	5.59	P3
F031	GP135	GWAS	14806815300	99.55	6.47	P3
B082	E0908	GWAS	14714416800	99.49	6.51	P3
F070	Arkansas971	GWAS	13808014800	99.59	5.9	P3
B063	Zongxu1	GWAS	17246731800	99.49	7.51	P3
B019	Jinmian34	GWAS	13509170100	99.7	6.15	P3
F081	Deltapine16	GWAS	14913067500	99.31	6.75	P3
F072	AusSiV2	GWAS	12256364400	98.92	5.53	P3
F022	Delcot277-5	GWAS	15758526900	99.73	6.31	P3
B062	Zong2-63	GWAS	12659919000	99.54	5.82	P3
F094	C6524	GWAS	14921608800	99.43	6.81	P3
F035	GZNn	GWAS	12003157800	99.48	5.48	P3
B037	Xiangmian13	GWAS	13855454400	99.39	6.31	P3
F071	Acala1517-70	GWAS	13084483500	99.61	5.9	P3
F008	AC321	GWAS	14548704000	99.54	7.27	P3
F065	V1	GWAS	13878352200	99.37	6.24	P3
F015	BP52	GWAS	14068296000	99.37	6.14	P3
F078	Chaojijiaodezimian	GWAS	12176227200	99.69	5.58	P3
B038	Xiangmian18	GWAS	15337702500	99.69	6.91	P3
F052	PD2165	GWAS	13987308300	99.68	6.39	P3
B032	Shikang39	GWAS	15069786300	99.68	6.8	P3
L064	XixuH10	GWAS	12894044400	99.52	6.02	P3
B046	Yinmian1	GWAS	17125617900	99.56	7.37	P3
D055	Suyou6036	GWAS	14509221000	99.45	6.36	P3
L025	Huabanye	GWAS	13951564800	99.51	6.38	P3
B030	Nongdamian7	GWAS	13566081900	99.52	5.47	P3
L110	Bole07-11	GWAS	15632640000	99.57	6.74	P3
B058	CCRI81	GWAS	14245787100	99.61	6.22	P3
F024	DES926*	GWAS	12070311000	99.54	5.41	P3
F053	PD3246	GWAS	13318986600	99.31	5.67	P3
F050	N74-250*	GWAS	17235266700	99.44	7.15	P3
F045	M-8124-1159*	GWAS	16325130600	99.53	7.05	P3
F104	ZhongRI015	GWAS	15475734000	99.42	6.64	P3
F054	PD6186	GWAS	14694940500	99.25	6.14	P3
F090	M28114-313	GWAS	15435135900	99.61	6.28	P3
F004	93Guowaiyin-14	GWAS	15081100500	99.57	5.99	P3
F036	HF5RUP	GWAS	14219755200	99.48	6.12	P3
F069	С3210	GWAS	15477462000	99.66	6.45	P3
F088	Colombia	GWAS	14522976600	99.24	6.19	P3
F084	Delfos2404	GWAS	13304688000	99.61	6.08	P3
F056	Pilose-3	GWAS	13597506600	99.58	6.24	P3
F057	Qik*	GWAS	14634306000	99.69	6.61	P3
D037	Liaowu1201	GWAS	15396109800	99.57	6.84	P3
F018	CF-43/2	GWAS	13288644900	99.59	5.98	P3
F076	Buhala6	GWAS	12943094100	99.58	5.89	P3
F077	Chaojijiao	GWAS	13981079400	99.06	6.11	P3
F044	M-8114-0224	GWAS	13121573700	99.03	6.02	P3
F067	Z37less	GWAS	15625308000	99.11	6.95	P3
F013	Babshaw1	GWAS	14799799200	98.94	6.64	P3
B035	SuBR6202Bt	GWAS	14947554900	98.96	6.62	P3
F055	PD97072	GWAS	13290754800	99.06	6.11	P3
F002	149Х	GWAS	13538304900	99.53	6.17	P3
F023	Delfos9169A	GWAS	13681111800	99.8	6.34	P3
F025	Desmotada	GWAS	14313126300	99.42	5.83	P3
L120	Jinnongdayuan3-1	GWAS	14195274900	99.38	6.12	P3
F100	Sulianmian35	GWAS	14646467400	99.71	6.65	P3
F005	93guowaiyin-17	GWAS	13814821500	99.75	5.87	P3
F091	M87-2	GWAS	15658677000	99.47	6.75	P3
F062	St213RNR	GWAS	15623011800	99.49	6.73	P3
L051	Qunkemian	GWAS	14070972900	99.4	6.13	P3
F040	L-5F45	GWAS	13172657400	99.48	5.79	P3
F048	MSCO-8	GWAS	15711304800	99.49	6.77	P3
L004	Anjiyan-60	GWAS	15060406800	99.38	6.46	P3
F026	DP90	GWAS	12768258900	99.34	5.67	P3
F093	misikete8711ne	GWAS	12129750300	99.49	5.42	P3
F027	EmpireStrN2-4	GWAS	15026729400	99.52	6.45	P3
F066	V83-013	GWAS	15908423400	99.38	6.67	P3
F017	Cestam86-1	GWAS	16213580100	99.71	6.96	P3
F051	PD0113	GWAS	12953699400	99.64	6.15	P3
F097	Sulianmian118	GWAS	15296213700	99.43	6.71	P3
B061	Zhongzhimian2	GWAS	13289458500	99.75	6.08	P3
F060	Rowden	GWAS	16579170300	99.66	6.95	P3
F087	Feiergan175	GWAS	14932707900	99.72	5.63	P3
F006	93guowaiyin-4	GWAS	14616736800	99.72	6.54	P3
F074	Baxi006	GWAS	13908498300	99.47	6.16	P3
D102	Zhongwu372	GWAS	13682749200	99.34	6.03	P3
F020	Cook1627	GWAS	12744150000	99.62	5.85	P3
F034	Greenlint	GWAS	15905001300	99.69	7	P3
B040	Xinluzhong35	GWAS	17051235600	99.29	7.31	P3
L097	Nonglin1	GWAS	15197999700	99.6	6.79	P3
L096	Ning523	GWAS	14493871500	99.71	6.49	P3
F043	Local Cotton-1	GWAS	16842044700	99.63	7.38	P3
F098	Sulianmian12	GWAS	13775095500	99.53	6.27	P3
L038	Liaoyangduomaomian	GWAS	15615905100	99.61	6.99	P3
L084	Caike510	GWAS	14275314600	99.57	6.32	P3
L027	Jijiaohongyemian	GWAS	14684303700	99.57	6.5	P3
D034	Li771-436	GWAS	12647937000	99.62	5.73	P3
F003	41B006	GWAS	12435555900	99.51	5.65	P3
F085	DengenHS120	GWAS	13697485800	99.37	5.96	P3
F096	Sulian8909	GWAS	16212628500	99.3	6.86	P3
B006	Baimian1	GWAS	17146157400	99.53	7.1	P3
F064	TYJ-98-35	GWAS	16791382500	99.71	6.46	P3
F033	GP81	GWAS	13325359500	99.75	6.12	P3
F080	Deltapine15*	GWAS	15601224300	99.4	6.67	P3
F041	Lambright GL-N	GWAS	15065920500	99.67	6.41	P3
F001	108F*	GWAS	15420211800	99.69	6.88	P3
F075	Bomian3	GWAS	14011735800	99.7	6.1	P3
F095	Stoneville453	GWAS	14247057900	99.46	6.21	P3
F030	gL2gl3	GWAS	13831730100	99.61	6.02	P3
L076	Ziheludimian	GWAS	14123504700	99.64	6.44	P3
F029	FH682	GWAS	12041711100	99.43	5.63	P3
F049	N73DeltapineNGF*	GWAS	13830784200	99.77	5.58	P3
F042	Local cotton-2	GWAS	18752206200	99.57	8.04	P3
D088	Zhong21371	GWAS	14041075200	99.23	6.42	P3
B014	Ji169	GWAS	17535935400	99.7	7.57	P3
F009	Ari1327	GWAS	15751499400	99.59	7.08	P3
F012	Ari971	GWAS	14873263200	99.66	6.48	P3
B002	A41772Bt	GWAS	12507356700	99.59	5.38	P3
B005	SGK9708	GWAS	13302442500	99.62	5.52	P3
L085	Dalingmian69*	GWAS	13798732200	99.62	5.64	P3
L037	Liaoyangduomao	GWAS	14480933400	99.71	6.17	P3
B067	Zhong Arc73	GWAS	14504836500	99.55	5.96	P3
F058	R01sandu85	GWAS	13679004000	99.55	5.72	P3
F061	SA1064B1	GWAS	13631713800	99.64	6.05	P3
F038	K8J508	GWAS	17244073200	99.65	7.07	P3
B068	ZhongR773-310	GWAS	14362487700	99.53	6.16	P3
B069	ZhongR773-314	GWAS	15053727000	99.3	5.91	P3
D083	Zhong1138E24	GWAS	13266732000	99.63	5.83	P3
F059	R8166S91	GWAS	12947299200	99.7	5.72	P3
B054	CCRI43	GWAS	12721404900	99.75	5.63	P3
D056	Suyou6108	GWAS	13272200700	99.66	5.88	P3
L061	Wangjiangchangrongmian*	GWAS	13264109700	99.67	5.89	P3
L101	Yuan247-31	GWAS	15309961200	99.74	6.73	P3
F010	Ari3696	GWAS	13268766600	99.7	5.92	P3
D054	Suyou6003	GWAS	15358357500	99.65	6.74	P3
D043	Qinyuan93089	GWAS	14926318500	99.73	6.28	P3
B003	A971Bt	GWAS	18542658300	99.69	7.93	P3
L107	RTbaixu*	GWAS	16014736500	99.55	6.93	P3
D060	Suyuan7235*	GWAS	12863434800	99.76	5.87	P3
L063	Wusanchangrong	GWAS	14596379700	99.61	6.66	P3
L106	RTN78	GWAS	15421598400	99.46	6.66	P3
F011	Ari3697	GWAS	14412151500	99.48	6.67	P3
D084	Zhong1421	GWAS	16241152500	99.71	7.2	P3
B001	4133Bt	GWAS	14830456800	99.7	6.57	P3
D085	Zhong1441	GWAS	14115422100	99.63	6.36	P3
F105	Zong1-61	GWAS	12234270000	99.51	5.6	P3
L116	Zong128	GWAS	16716654300	99.64	7.28	P3
B059	CCRI82	GWAS	14897373300	99.6	6.65	P3
L077	ZhongS9B11	GWAS	16155164700	99.47	6.08	P3
L078	ZhongS9B12	GWAS	13146539400	99.53	6	P3
B017	Jimian668	GWAS	15769806900	99.58	5.64	P3
D033	Xinluzao3	GWAS	13312077300	99.56	6.01	P3
L035	LanghuangF10(bai xu)	GWAS	15088050600	99.6	5.48	P3
D051	Sumian12	GWAS	13290480600	99.47	5.96	P3
F103	Uganda3	GWAS	17278461600	99.47	6.6	P3
L011	Changkangmian*	GWAS	14868391200	99.58	6.79	P3
D001	86-1(72-100)*	GWAS	13703359800	99.61	6.46	P3
D103	Zhongwu378	GWAS	14874633000	99.45	6.75	P3
B044	Xuzhou553	GWAS	14322859200	99.73	6.88	P3
L091	Eguangmian	GWAS	17877142200	99.73	7.18	P3
D015	Jimian11*	GWAS	14795781300	99.69	6.54	P3
F063	TM-1	GWAS	16649016300	99.68	7.2	P3
L058	Shuangtaomian	GWAS	15507470700	99.62	6.19	P3
L068	YahuangLi	GWAS	13574024100	99.46	6.46	P3
D074	Yumian1	GWAS	17579140200	99.57	7.04	P3
L108	LanghuangF10(zong xu)*	GWAS	14151469200	99.69	6.3	P3
D018	Jimian 20	GWAS	14968203000	99.83	5.56	P3
B004	J02-247*	GWAS	12986401500	99.69	6.33	P3
F021	CZA(70)33	GWAS	17908893900	99.78	6.64	P3
B074	Handan333*	GWAS	16867281000	99.81	6.18	P3
B018	Jinmian33	GWAS	17516863200	99.64	7.83	P3
B052	CCRI36	GWAS	14697732600	99.7	5.45	P3
D078	Yumian8	GWAS	17483298300	99.82	6.4	P3
B080	Yumian21	GWAS	14261163600	99.78	6.11	P3
D024	Jinmian20	GWAS	14881785900	99.6	6.94	P3
D009	Ganmian11	GWAS	12717334500	99.63	6.12	P3
B036	Sumian22	GWAS	18087962400	99.49	8.26	P3
D053	Sumian9	GWAS	16788837300	99.68	7.23	P3
B047	Yinshan6	GWAS	15282314400	99.71	6.84	P3
B027	Luyanmian16	GWAS	15903739200	99.62	7.2	P3
D025	Jinmian25	GWAS	17821845600	99.52	7.04	P3
B009	Ekangmian10	GWAS	18113808600	99.7	8.15	P3
B048	Zhong078	GWAS	17266888800	99.7	7.68	P3
D017	Jimian17	GWAS	19348938900	99.75	7.61	P3
B072	Emian20	GWAS	19254450000	99.8	7.97	P3
D100	M-8124-1159	GWAS	13038045556	99.56	8.44232	P1
D101	YuMian９Hao(YuZao1109)	GWAS	3263163952	98.94	2.11487	P1
D102	AoL23/757	GWAS	6462719848	98.8	4.18781	P1
D103	J02-508	GWAS	5682119771	91.48	3.6774	P1
D104	ZhengZhouZhangRongMian	GWAS	4857244290	99.13	3.14367	P1
D105	Zhong07	GWAS	8092552308	98.66	5.25927	P1
D106	YuMian19	GWAS	3124395501	98.74	2.02003	P1
D107	XingTai79-11	GWAS	6627848112	99.67	4.30566	P1
D108	J02-247	GWAS	1627696209	98.57	1.05315	P1
D109	Acala1517-2	GWAS	14504936168	98.68	9.37844	P1
D10	Miscot7803-52	GWAS	3271079069	96.83	2.11818	P1
D110	DP410B	GWAS	2744452803	88.51	1.77984	P1
D111	601ChangRongMian	GWAS	2386653927	99.12	1.54754	P1
D112	ZhaDe3Hao	GWAS	4961907627	97.49	3.43262	P1
D113	NaShangQuDaHua	GWAS	5959391506	98.21	3.85306	P1
D114	Arcot438	GWAS	3125253382	99.09	2.02278	P1
D115	Acala SJ-5	GWAS	5419057204	99.01	3.50469	P1
D116	LinQing201	GWAS	6216584349	99.05	4.02093	P1
D118	Ji91-22	GWAS	4112422780	98.21	2.6644	P1
D119	XiangMian2Hao	GWAS	5512255632	99.72	3.57373	P1
D11	ZhongMianSuo32	GWAS	11033743299	98.21	7.13599	P1
D120	BPA68	GWAS	7032219907	99.21	4.55912	P1
D121	GK99-1	GWAS	5226930835	98.26	3.40217	P1
D122	353DaLingDi3Xi	GWAS	5530473306	99.26	3.58824	P1
D123	MSCO-11	GWAS	3809632407	99.1	2.4697	P1
D124	MM-2	GWAS	7924281454	99.73	5.12905	P1
D125	QinLi514	GWAS	13296476987	99.3	8.75512	P1
D126	ZhongAR-RNX313	GWAS	3681468963	97.11	2.38615	P1
D127	SuMian2Hao(XuZhou553)	GWAS	5898949669	98.8	3.84481	P1
D128	ZhongMianSuo12	GWAS	3801151434	99.53	2.51404	P1
D129	ChengDingDaLing	GWAS	4312719589	98.84	2.79237	P1
D12	ChangRongMuZiMian	GWAS	3795717151	98.69	2.46019	P1
D130	XuShiDaTao	GWAS	8560817285	99.59	5.55731	P1
D131	ZhongMianSuo41(SGK9708)	GWAS	5130948039	97.29	3.31842	P1
D132	0102X-10-1	GWAS	3071916309	99.49	2.01012	P1
D133	ZhongMianSuo16	GWAS	3629939071	99.24	2.35129	P1
D134	LineF	GWAS	8025738800	99.51	5.19932	P1
D135	LiaoMian16	GWAS	3715411150	98.83	2.47752	P1
D136	Liao4853	GWAS	4063766537	97.87	2.63782	P1
D137	Liao4835	GWAS	8389185609	99.32	5.65628	P1
D138	ZhongZi640	GWAS	5101533693	99.52	3.33418	P1
D139	YongJi2Hao	GWAS	6574023142	99.57	4.26568	P1
D13	KangSanXingDaTao	GWAS	2707960076	98.93	1.75568	P1
D140	YongJi1Hao	GWAS	1895721531	84.77	1.22874	P1
D141	LiaoMian18	GWAS	7821400681	99.55	5.08038	P1
D142	LiaoMian17	GWAS	4911776797	99.56	3.18178	P1
D143	ZhongARR40681	GWAS	3529882259	81.21	2.28407	P1
D144	JiHaiLu6(91Han6)	GWAS	3029576724	99.71	1.96666	P1
D145	XinDaLing	GWAS	5527238355	99.29	3.64101	P1
D146	DaLingMian	GWAS	3509929201	99.51	2.31095	P1
D147	MeiFuDaLing	GWAS	6295435750	98.7	4.10259	P1
D148	QiFengDaLing	GWAS	3260548505	85.5	2.12004	P1
D149	NangFenDaTao	GWAS	5726285948	97.02	3.73235	P1
D14	XinXiang89S-210	GWAS	7975978626	99.22	5.17921	P1
D150	XiaoXianDaLing	GWAS	6692750530	94.78	4.33643	P1
D151	Acala(DaLing)B	GWAS	2051960539	99.06	1.33722	P1
D152	DaLingFuZiMian	GWAS	3940962037	93.21	2.55736	P1
D153	ZhongARR40682	GWAS	4054678595	99.58	2.63295	P1
D155	JiangSuDaTao	GWAS	3635772918	99.16	2.35214	P1
D156	NongJiu	GWAS	4032394741	99.42	2.60951	P1
D157	SuXu138(ZaoShu)	GWAS	3497480347	99.56	2.28175	P1
D158	ShiYuan638	GWAS	9188612380	99.17	5.97831	P1
D15	XuZhouBanBanMian	GWAS	5573090911	98.16	3.61317	P1
D160	Ji85-3	GWAS	4228038291	99.21	2.74378	P1
D162	KuChe96518	GWAS	3848255029	99.25	2.49654	P1
D163	Liao96-23-30	GWAS	5372001993	81.14	3.47602	P1
D164	KuiTunXi96-167	GWAS	6712160605	85.66	4.36349	P1
D165	HanDan109	GWAS	6912060911	99.41	4.47656	P1
D166	FB20	GWAS	4714497204	99.48	3.05582	P1
D167	Ji91-12	GWAS	4786136400	82.91	3.10854	P1
D169	Yun93Kang393	GWAS	8074295099	99.64	5.24974	P1
D16	Yu284	GWAS	3405403769	96.71	2.20323	P1
D170	KuCheT94-4	GWAS	3615451557	99.68	2.34379	P1
D171	SuLianMian116Xi	GWAS	5981413273	94.06	3.88297	P1
D173	SuLianMian91Xi	GWAS	6977507609	98.73	4.60433	P1
D174	ST474	GWAS	9266272516	99.84	6.70098	P1
D177	SiMian2Hao	GWAS	3580140112	95.2	2.32111	P1
D178	GK20	GWAS	4337552159	96.71	2.82259	P1
D179	Zhong4612YaH	GWAS	1169757260	99.65	0.75762	P1
D17	ZhongMianSuo12	GWAS	15750129507	98.87	10.1909	P1
D180	SGKShiXuan321	GWAS	4625302551	99.73	3.00345	P1
D181	GP67	GWAS	8257792007	98.98	5.34301	P1
D182	TM1-IPR	GWAS	7816296190	97.67	5.0709	P1
D183	ZhongMianSuo35	GWAS	2439329813	97.05	1.5817	P1
D184	DP33B	GWAS	17022794899	99.06	12.2166	P1
D185	ShenMian5Hao	GWAS	1418825617	99.63	0.919622	P1
D187	SuYuan7235	GWAS	2823522993	97.1	1.83224	P1
D188	L142-9	GWAS	2687557231	97.12	1.74139	P1
D189	HG-BR-8	GWAS	3460329768	94.93	2.24312	P1
D18	ZhaDeMian	GWAS	13085091651	98.12	8.6105	P1
D190	ZhongMianSuo19Hao(Zhong7886)	GWAS	6726568626	95.69	4.35656	P1
D191	KangHuangWei164	GWAS	3684826277	97.71	2.38501	P1
D192	JCG59	GWAS	4756495121	94.56	3.07893	P1
D193	Acala SJ-4	GWAS	8468744666	95.82	5.91538	P1
D194	FeiZhouE40	GWAS	4219462784	99.73	2.73833	P1
D195	Mei8123	GWAS	7964855189	86.92	5.68218	P1
D196	LAPAR45	GWAS	5107204941	75.7	3.30442	P1
D197	Shan960329-2Yuan3	GWAS	2341101389	98.33	1.51506	P1
D198	JiA-7-8(33Xi)	GWAS	6396819272	98.11	4.47128	P1
D199	ZhongMianSuo17Hao（Zhong117）	GWAS	1979009462	99.24	1.28275	P1
D19	Zhong85271	GWAS	8806885544	97.26	5.70102	P1
D1	N73DeltapineNGF	GWAS	6973953432	99.05	4.94402	P1
D201	Arcot402bne	GWAS	6447141768	98.9	4.58891	P1
D202	SuYuan04-129	GWAS	5363355655	98.34	3.48641	P1
D203	Han8901	GWAS	3078664941	96.47	2.00082	P1
D204	Zhong870203	GWAS	6001083065	97.74	3.9017	P1
D205	SiChang2Xi	GWAS	3569782201	98.15	2.31028	P1
D206	Yun3060	GWAS	7628879677	97.9	5.15089	P1
D207	Yun92Kang124	GWAS	1481947295	44.98	0.972136	P1
D208	Zhong31-204	GWAS	9305828493	98.04	6.02257	P1
D209	Lu21	GWAS	5464006677	97.92	3.76425	P1
D20	Mei28114-313	GWAS	7627335562	98.38	4.94051	P1
D210	JinKang157	GWAS	5160575416	98.89	3.3939	P1
D211	HuaiMian4Hao	GWAS	7668900266	98.14	5.00134	P1
D212	ZhongZhiBD13	GWAS	6574560663	98.93	4.26676	P1
D213	Zhong961716	GWAS	6878837881	98.97	4.69896	P1
D214	DP2156	GWAS	4189913607	98.31	2.7108	P1
D215	Ji91-33	GWAS	7197774122	99.53	4.79805	P1
D216	KuKe310-5110	GWAS	7215445035	89.55	4.73357	P1
D217	XuZhou261	GWAS	6516457171	98.48	4.527	P1
D218	Bu3363	GWAS	4402585620	99.58	2.85338	P1
D219	Si168	GWAS	3391322330	94.53	2.1957	P1
D21	Zhong5913-2	GWAS	3419372443	98.69	2.21663	P1
D220	GP70	GWAS	5856064931	87.91	3.80149	P1
D221	DaTaoMian(Yu)	GWAS	3485764371	99.7	2.25985	P1
D222	XuZhou244	GWAS	12031542839	99.75	7.80057	P1
D223	LuMian11Hao(3389)	GWAS	13515685696	97.35	8.75135	P1
D224	ShanNong3Hao	GWAS	9275437374	98.87	7.52	P1
D225	Zhong521	GWAS	5301069847	97.87	3.43052	P1
D226	ZiSeMeiMian	GWAS	2924909796	98.31	1.8939	P1
D227	ZhongYuan9116	GWAS	3371614755	97.71	2.18294	P1
D228	86-1（72-100）	GWAS	7890872306	96.97	5.25081	P1
D229	JiZi123（JiMian25）	GWAS	3527226126	95.41	2.28406	P1
D22	AnJiYan6Hao	GWAS	6816653302	96.04	4.41097	P1
D230	ZhongYuan9115	GWAS	3544649656	96.76	2.29789	P1
D231	ChangKangMian	GWAS	2090557750	97.82	1.35324	P1
D232	ZhongYuanHAS-1	GWAS	4272476259	98.41	2.81305	P1
D233	JiYuan55(91Han14)	GWAS	2593018991	97.64	1.68034	P1
D234	ZhongYuanHST1	GWAS	11263104873	98.57	7.55534	P1
D235	ZhongYuan9114	GWAS	4324356218	93.71	2.79826	P1
D236	HuaZhong91-0102	GWAS	1799095279	98.11	1.18904	P1
D237	Han8959	GWAS	6402667122	99.51	4.15177	P1
D238	ZhongYuan9112	GWAS	19741973974	99.49	12.8289	P1
D239	RTBaiXu	GWAS	1833601434	95.37	1.18612	P1
D23	SuLianMian21Xi(91-133)	GWAS	3257488360	99.48	2.11335	P1
D240	Bao6716	GWAS	3623576458	87.77	2.35218	P1
D241	Sha24-3	GWAS	7286942668	98.3	4.74651	P1
D242	BaZhou5628	GWAS	6125403996	99.36	4.1078	P1
D243	QingKang1Hao	GWAS	1672538800	93.34	1.08289	P1
D244	LiaoMian-5Hao	GWAS	7494901015	98.09	5.23418	P1
D245	MianYang73-39	GWAS	11884365587	98.99	7.72961	P1
D246	Jin444	GWAS	2897139270	97.98	1.87696	P1
D247	70-29-5	GWAS	10958501936	98.58	7.17281	P1
D248	KuiTun80-2056W(XinLuZao-3Hao)	GWAS	7652335104	98.57	4.97759	P1
D249	Hu749513	GWAS	6713614525	98.3	4.35187	P1
D24	KuCheT94-6	GWAS	7036830086	98.29	4.55958	P1
D250	YaHuang9103	GWAS	6267548396	97.87	4.24318	P1
D251	ChangRong67-12	GWAS	15493034123	99.61	10.2076	P1
D252	ZaoShuChangRong7	GWAS	3406578180	99.86	2.47338	P1
D253	Ji91-31	GWAS	4054963399	95.87	2.64884	P1
D254	YangFen31Hao	GWAS	2495035151	97.46	1.64286	P1
D255	AoSiv2	GWAS	5118291226	99.42	3.36991	P1
D256	WanJiu828	GWAS	1906368533	98.58	1.26039	P1
D257	GP83	GWAS	4550917534	95.08	2.97165	P1
D258	ZhongYuan911	GWAS	5626251794	99.38	4.21649	P1
D259	Zhong89-1	GWAS	5344335829	98.42	3.51539	P1
D25	JiFeng197	GWAS	4979801029	99.67	3.32372	P1
D260	Arcot436	GWAS	3572668219	99.63	2.36658	P1
D261	Miscot78-27	GWAS	7237898516	99.1	4.77896	P1
D262	Coker139	GWAS	2666135000	99.61	1.75795	P1
D263	E408	GWAS	6026748519	99.39	3.96739	P1
D264	SuLian8911	GWAS	2544695238	98.67	1.6843	P1
D265	KuCheT94-1	GWAS	2240826425	98.33	1.4768	P1
D266	GP137	GWAS	5420810649	91.69	3.52192	P1
D267	Su7036YuanYuan	GWAS	3900236668	97.46	2.66782	P1
D268	AC239	GWAS	9141196387	99.42	6.04463	P1
D269	GP138	GWAS	9855655642	98.62	6.51025	P1
D26	DaLingMian69Hao	GWAS	10220857448	99.32	6.67581	P1
D27	Han8944	GWAS	3441822330	99.36	2.26426	P1
D29	Liao61107	GWAS	9874533532	99.44	6.5119	P1
D2	Qik	GWAS	6014858302	98.08	3.88901	P1
D30	ZhaoYang70Hao	GWAS	2391699231	99.36	1.57961	P1
D31	ZhongＲ773-72	GWAS	1562800842	99.58	1.05438	P1
D32	YanCheng1115	GWAS	7187099979	99.57	4.77111	P1
D33	BeiErSiNuo	GWAS	3208315787	97.38	2.10743	P1
D34	Shan3184	GWAS	2767866089	99.66	1.82605	P1
D35	JiHan2HaoXuanXi	GWAS	4611745703	99.4	3.0893	P1
D36	BaZhou7416	GWAS	3900052662	99.52	2.58115	P1
D37	Zhong1276	GWAS	3172479338	98.85	2.13122	P1
D38	Tu188	GWAS	7706792694	99.47	5.05398	P1
D39	Arcot-1	GWAS	8207189800	99.28	5.5077	P1
D3	YuMian2Hao(YuWu302)	GWAS	4000763338	99.72	2.68257	P1
D40	GP95	GWAS	5366194066	97.79	3.51759	P1
D41	KuChe93551	GWAS	5877165782	99.33	3.87872	P1
D42	Acala SJ-1	GWAS	4744188169	99.58	3.09917	P1
D43	ZhongArc-308	GWAS	4010709920	99.17	2.63744	P1
D44	JCG94	GWAS	2162388064	99.72	1.45281	P1
D45	SuTKH-1	GWAS	3063356475	98.79	2.05244	P1
D46	ZhongMianSuo50	GWAS	2391421356	99.72	1.71656	P1
D47	ZhongAR40772	GWAS	6791181975	99.15	4.46503	P1
D48	Ji91-18	GWAS	2336940041	99.6	1.57699	P1
D49	ZhongMianSuo49	GWAS	4695121249	97.21	3.08146	P1
D4	DES926	GWAS	13824883187	99.66	9.1402	P1
D50	Liao96-63-70	GWAS	7222506330	98.98	4.71865	P1
D51	N74-250	GWAS	2326293728	99.24	1.53427	P1
D52	AcalaSJ-1-9	GWAS	7341456947	98.92	4.83372	P1
D53	ZhongG5	GWAS	8636829835	99.18	5.70194	P1
D54	LiaoMian19	GWAS	4173575386	99.55	2.72857	P1
D55	HanDan568	GWAS	2617592504	98.85	1.76852	P1
D56	YuMian2067	GWAS	3899402966	99.64	2.61522	P1
D57	WangJiangChangRongMian	GWAS	6620021484	99.56	4.44229	P1
D58	DaZeMian	GWAS	2217416209	95.29	1.45615	P1
D59	MSCO-12	GWAS	4432124250	96.83	2.91727	P1
D5	MeiG-82	GWAS	1282934152	98.29	0.862252	P1
D60	EKangMian9Hao	GWAS	5635257328	97.81	3.68403	P1
D61	Ji668	GWAS	1265729648	99.7	0.848345	P1
D62	HanDanChangRong	GWAS	7622504404	99.63	5.0418	P1
D63	M11	GWAS	6000294025	99.35	3.95838	P1
D64	QinYuan4Hao(QinYuan91406)	GWAS	7604773812	99.49	5.01757	P1
D65	upland	GWAS	4845869596	99.41	3.24197	P1
D66	Ao152	GWAS	1562387178	99.85	1.10836	P1
D67	AoC	GWAS	4191923254	99.66	2.76839	P1
D68	HanDan333	GWAS	3515216848	99.41	2.30331	P1
D69	LuMianYan21(Lu1138)	GWAS	4660569837	99.37	3.04715	P1
D6	ShanNong6Hao	GWAS	2212040334	99.61	1.44934	P1
D70	Lu458	GWAS	6484266862	96.67	4.27168	P1
D71	LangHuangF10(ZongXu)	GWAS	2294778548	96.6	1.49445	P1
D72	SuQ1	GWAS	4813377634	97.8	3.15331	P1
D73	MeiF-19	GWAS	6854961144	99.68	4.49234	P1
D74	HongTao	GWAS	2018245420	98.23	1.32998	P1
D75	MeiF-18	GWAS	6088435504	98.36	4.01298	P1
D76	SuYuan04-162	GWAS	6122233469	99.15	4.01618	P1
D77	SuMian9108	GWAS	2484854152	99.29	1.66806	P1
D78	JiA-1-7（33Xi）	GWAS	4483078061	99.16	2.94134	P1
D79	99633	GWAS	1892340728	99.14	1.24746	P1
D7	GP93	GWAS	7152665002	99.67	4.75937	P1
D80	LuNong9648	GWAS	2226569182	98.17	1.46272	P1
D81	JiYuan12-13	GWAS	5509012898	99.37	3.61503	P1
D82	Zhong2201	GWAS	12552908221	98.68	8.28165	P1
D83	MeiD#1	GWAS	4051946763	99.66	2.70788	P1
D84	PAR-51	GWAS	3923012434	99.7	2.58005	P1
D85	ZhongZi4480	GWAS	4997945313	99.43	3.27593	P1
D86	Jin90Kang282	GWAS	2789158528	98.96	1.83874	P1
D87	ZhongZi9196（JiGuang）	GWAS	3857640987	99.14	2.59597	P1
D88	r-3149	GWAS	6798915490	99.56	4.5459	P1
D89	Zhong932906	GWAS	1872059370	99.32	1.23572	P1
D8	MeiG-84	GWAS	4855936288	99.46	3.21422	P1
D90	Han109	GWAS	3330044511	98.52	2.18582	P1
D91	Jing55263	GWAS	4639401747	98.11	3.04826	P1
D92	JiMian12Hao（HanDan177）	GWAS	3523645342	97.41	2.31164	P1
D93	NeiHuangDaZi	GWAS	4898043582	98.58	3.23421	P1
D94	Ejing55173	GWAS	2212711043	99.49	1.45399	P1
D95	Jing55168	GWAS	1675017416	99.38	1.1242	P1
D96	GaoYiMian	GWAS	4249683799	99.79	2.79913	P1
D97	JiMian11（CK）	GWAS	3500461263	98.99	2.29684	P1
D98	Bao6722	GWAS	4976594404	98.88	3.26422	P1
D99	Tu83-161	GWAS	2936130066	99.56	1.92889	P1
D9	S-050031	GWAS	1782985698	99.77	1.20317	P1
L100	Jinmian28	GWAS	2745583154	99.9	0.97	P2
L101	Jinmian29	GWAS	5139917340	99.61	1.84	P2
L102	Jinmian36	GWAS	3794385704	99.67	1.29	P2
L103	Shanmian5	GWAS	4712598332	98.66	1.66	P2
L104	Shanmian6	GWAS	3263356731	99.56	1.18	P2
L105	Xuzhou58	GWAS	2349177929	99.56	0.84	P2
L106	Xuzhou209	GWAS	4488782851	98.86	1.51	P2
L107	Sumian4	GWAS	3694219202	99.52	1.34	P2
L108	Sumian7	GWAS	4289073155	99.7	1.43	P2
L109	Sumian8	GWAS	4774660023	99.61	1.71	P2
L10	Simian3	GWAS	2400577167	99.85	0.87	P2
L110	Sumian11	GWAS	3169827041	98.74	1.07	P2
L111	Sumian15	GWAS	1973622795	99.79	0.7	P2
L112	Sumian20	GWAS	6321305852	99.48	2.08	P2
L113	Sumian22	GWAS	2888750846	99.71	0.96	P2
L114	Simian1	GWAS	297053796	99.29	0.05	P2
L115	Siyang331	GWAS	6241906624	99.65	2.27	P2
L116	Nantong5	GWAS	3052215029	99.89	1.02	P2
L118	Eguangmian	GWAS	800650734	99.82	0.28	P2
L119	Emian4	GWAS	3818266046	99.56	1.32	P2
L11	Esha28	GWAS	4945588490	99.79	1.69	P2
L120	Emian6	GWAS	3423042297	99.81	1.19	P2
L121	Emian7	GWAS	3830618732	99.18	1.32	P2
L122	Emian9	GWAS	5057468092	98.94	1.59	P2
L123	Emian12	GWAS	5241978839	99.71	1.83	P2
L124	Emian13	GWAS	2835002963	99.42	1.01	P2
L125	Emian17	GWAS	358370336	96.14	0.07	P2
L126	Emian18	GWAS	3331190563	97.11	1.12	P2
L127	Emian20	GWAS	4005414402	99.52	1.44	P2
L128	Emian21	GWAS	3833284477	99.74	1.37	P2
L129	Emian23	GWAS	2382182936	99.41	0.85	P2
L12	Jimian12	GWAS	1672571687	99.91	0.61	P2
L130	Ekangmian2	GWAS	1531556044	99.79	0.51	P2
L131	Ekangmian3	GWAS	3836583430	98.58	1.35	P2
L132	Ekangmian8	GWAS	5201542481	99.51	1.87	P2
L133	Ekangmian9	GWAS	9005241064	99.56	3.21	P2
L134	Ekangmian10	GWAS	3861876222	99.6	1.36	P2
L135	Huakangmian1	GWAS	590264670	99.77	0.21	P2
L136	Yishuhong	GWAS	3648023001	99.83	1.3	P2
L137	Xiangmian11	GWAS	5367187071	99.49	1.89	P2
L138	Xiangmian12	GWAS	3303296151	99.81	1.18	P2
L139	Xiangmian13	GWAS	4076735117	99.66	1.43	P2
L13	Foster6	GWAS	3340916808	99.79	1.17	P2
L140	Xiang4108	GWAS	5043760432	99.09	1.76	P2
L142	Chuanmian45	GWAS	2469751660	99.79	0.88	P2
L143	Chuanmian239	GWAS	10067628218	97.21	3.44	P2
L144	Shumian1	GWAS	4346096585	99.6	1.55	P2
L145	Wanmian17	GWAS	5303346629	99.68	1.89	P2
L146	Wanmian73-10	GWAS	1476147929	99.74	0.49	P2
L147	Zhemian11	GWAS	1879730740	99.81	0.68	P2
L148	Xinluzao1	GWAS	3651865943	99.81	1.26	P2
L149	Xinluzao3	GWAS	3446043839	97.94	1.18	P2
L14	Sumian12	GWAS	545803869	99.46	0.11	P2
L150	Xinluzao5	GWAS	2636651671	99.71	0.95	P2
L151	Xinluzao7	GWAS	1091415457	99.78	0.37	P2
L152	Xinluzao8	GWAS	8355894596	99.51	3.01	P2
L153	Xinluzao9	GWAS	9034804635	99.66	3.26	P2
L154	Xinluzao12	GWAS	7159399022	99.57	2.59	P2
L155	Xinluzao13	GWAS	5108699854	99.77	1.81	P2
L156	Xinluzao20	GWAS	3824570920	99.88	1.31	P2
L157	Xinluzao22	GWAS	3915617521	99.77	1.33	P2
L158	Xinluzao26	GWAS	4339024069	99.66	1.43	P2
L15	Shan1155	GWAS	6410146711	99.57	2.21	P2
L160	Xinluzao30	GWAS	2717028679	99.68	0.98	P2
L161	Xinluzao32	GWAS	4702535765	99.79	1.63	P2
L162	Xinluzhong2	GWAS	1207399412	99.66	0.43	P2
L163	Xinluzhong8	GWAS	1827222845	98.01	0.62	P2
L164	Xinluzhong21	GWAS	3228850968	99.73	1.06	P2
L165	Guannong1	GWAS	17073437413	99.61	6.14	P2
L166	Heishanmian1	GWAS	1594570571	99.46	0.57	P2
L167	Liaomian1	GWAS	3287436506	99.33	1.04	P2
L168	Liaomian3	GWAS	1704063659	99.33	0.58	P2
L169	Liaomian6	GWAS	3131069195	99.44	1.11	P2
L16	Shiyuan321	GWAS	6867507820	99.74	2.34	P2
L170	Liaomian9	GWAS	4715215877	94.61	1.52	P2
L171	Liaomian13	GWAS	7019514047	96.69	2.3	P2
L172	Liaomian14	GWAS	8386921325	99.46	2.95	P2
L173	Liaomian16	GWAS	2685365707	99.23	0.85	P2
L174	Liaomian17	GWAS	7267511270	99.85	2.52	P2
L175	Liaomian19	GWAS	20572371750	99.51	7.2	P2
L176	Jinyu5	GWAS	1623577812	99.82	0.55	P2
L178	Jinmian6	GWAS	2023042748	99.83	0.68	P2
L179	Chaoyangmian1	GWAS	1835966792	99.43	0.62	P2
L17	Zhongmiansuo12	GWAS	1630690996	99.85	0.38	P2
L180	DP99B	GWAS	4033916431	99.89	1.41	P2
L181	Baimian1	GWAS	3806065162	99.85	1.36	P2
L182	Yinshan4	GWAS	2947340187	99.82	0.99	P2
L183	NC20B	GWAS	3079951658	99.75	0.96	P2
L184	Zhengnongmian4	GWAS	3512606036	99.54	1.18	P2
L185	Yinshan6	GWAS	4210813307	99.84	1.53	P2
L186	sGK958	GWAS	4203887672	99.69	1.49	P2
L187	Yinshan7	GWAS	4967744148	99.8	1.72	P2
L189	Jinke178	GWAS	2215653656	99.31	0.78	P2
L18	Xiangmian16	GWAS	3480494274	99.8	1.17	P2
L190	Kelin9828	GWAS	2508600949	96.03	0.78	P2
L191	Jinkemian9	GWAS	3858507021	97.51	1.24	P2
L192	Xinmumian5	GWAS	1810144587	97.52	0.6	P2
L193	Yinshan8	GWAS	1251260544	93.27	0.37	P2
L194	Zhongmiansuo78	GWAS	9198794326	99.72	3.4	P2
L195	Fumian289	GWAS	5073360918	99.75	1.79	P2
L196	Aomian618	GWAS	4770938822	98.64	1.64	P2
L197	Baimian5	GWAS	10375331920	98.86	3.48	P2
L198	Baimian2	GWAS	6459484170	98.57	2.09	P2
L199	Jinxiumian1	GWAS	3680961027	99.84	1.34	P2
L19	Simian2	GWAS	3170802722	99.79	1.06	P2
L1	Sumian9	GWAS	2370169709	99.21	0.72	P2
L200	Kekangmian2	GWAS	7599913408	97.8	2.49	P2
L201	Xinkang4	GWAS	1778389693	98.48	0.58	P2
L203	Ji122	GWAS	9740142527	99.57	3.22	P2
L204	Han7860	GWAS	6024273398	99.53	2.17	P2
L206	Hanmian103	GWAS	7956912010	99.31	2.94	P2
L207	Han685	GWAS	7263084583	99.77	2.46	P2
L208	Jimian169	GWAS	11034386049	98.69	3.8	P2
L209	Ji151	GWAS	730707651	98.71	0.15	P2
L210	Ji3927	GWAS	3241312629	97.75	1.05	P2
L211	Ji1516	GWAS	2628782137	99.77	0.91	P2
L212	Han5158	GWAS	292497823	96.92	0.05	P2
L213	Hanmian559	GWAS	491289341	98.33	0.1	P2
L214	Hanmian802	GWAS	650972069	99.06	0.11	P2
L215	Jimian958	GWAS	524364316	99.11	0.09	P2
L216	Guoxinmian3	GWAS	3627525479	99.6	1.32	P2
L218	Guoxinmian11	GWAS	4988745082	99.86	1.29	P2
L21	Zhongmiansuo19	GWAS	2680060422	99.55	0.9	P2
L220	Lumianyan27	GWAS	669238821	99.55	0.14	P2
L221	Shengmian1	GWAS	2530441548	99.44	0.9	P2
L222	Jinmian38	GWAS	2766905644	99.61	0.99	P2
L223	Lumianyan29	GWAS	6223430357	98.51	2.04	P2
L224	Lumianyan28	GWAS	5064445837	99.06	1.76	P2
L225	Guanmian4	GWAS	3766413722	98.52	1.21	P2
L226	Lumianyan32	GWAS	6514165603	98.83	2.11	P2
L227	sGK958	GWAS	3866406848	99.16	1.06	P2
L228	Shuihumian72-8	GWAS	2306196012	99.52	0.5	P2
L229	Lukenmian33	GWAS	2180417166	95.63	0.71	P2
L22	52-128	GWAS	1829189799	99.86	0.68	P2
L230	Xinqiu4	GWAS	1085855432	99.27	0.22	P2
L231	Lumianyan36	GWAS	4079299993	97.92	1.34	P2
L232	Lumianyan37	GWAS	4020941359	98.56	1.37	P2
L233	Yinxingmian4	GWAS	5268577546	98.26	1.79	P2
L235	Huamian5	GWAS	4526690389	94.71	1.46	P2
L236	Shannongmian8	GWAS	2641611002	97.43	0.84	P2
L237	GK164	GWAS	675455879	98.66	0.14	P2
L238	Delinong5	GWAS	545299750	99.76	0.09	P2
L239	Lumianyan21	GWAS	4700485829	96.36	1.46	P2
L23	Zhongmiansuo23	GWAS	1652668031	99.39	0.53	P2
L240	Lumianyan22	GWAS	8760191350	91.84	2.48	P2
L242	Yinrui361	GWAS	678064680	99.24	0.14	P2
L243	Xinqiu1	GWAS	3956836726	97.14	1.26	P2
L244	sGKmianxiang69	GWAS	6618662163	99.69	2.33	P2
L245	Zhengmian18	GWAS	6850833130	99.18	2.22	P2
L246	Liumian2	GWAS	5257199694	97.24	1.7	P2
L247	xinluzao33	GWAS	3004228731	99.73	0.75	P2
L248	xinluhzhong26	GWAS	3517275191	99.52	1.11	P2
L249	xinluzhong35	GWAS	2131287224	99.79	0.55	P2
L250	xinluzhong44	GWAS	5406563278	99.64	1.82	P2
L25	Zhongmiansuo9409	GWAS	963762879	99.78	0.34	P2
L26	Lumian6	GWAS	3503359073	99.63	1.26	P2
L27	Emian14	GWAS	656360142	99.66	0.24	P2
L28	Zhongmiansuo41	GWAS	961110048	99.81	0.23	P2
L29	Yanmian48	GWAS	3215410775	99.81	0.95	P2
L2	Xuzhou142	GWAS	3644582629	99.74	1.32	P2
L30	King	GWAS	4285735659	99.79	1.42	P2
L31	Shiduan5	GWAS	574334146	99.39	0.11	P2
L32	Sumian5	GWAS	2836737182	99.87	0.95	P2
L33	Zhongmiansuo5	GWAS	492710635	98.86	0.16	P2
L34	Sumian3	GWAS	3311760618	99.61	1.2	P2
L35	Keyi2	GWAS	6326660992	99.5	2.34	P2
L36	Xiangmian10	GWAS	6926711368	99.49	2.38	P2
L37	DPL15	GWAS	7745165192	99.53	2.81	P2
L38	Lumian2	GWAS	6006840406	99.65	2.2	P2
L39	Dongting1	GWAS	3162335569	99.53	1.14	P2
L3	Jimian8	GWAS	3078939827	99.82	1.1	P2
L40	Chuanmian56	GWAS	3222683248	99.83	1.12	P2
L41	Zhongmiansuo17	GWAS	2935734554	99.27	0.99	P2
L42	Jingsimian	GWAS	6696151181	99.69	2.4	P2
L43	Yumian1	GWAS	6604219639	99.69	2.34	P2
L44	Stoneville2B	GWAS	524750646	99.41	0.11	P2
L45	Hua101	GWAS	3006064314	99.76	1.02	P2
L46	Sumian2	GWAS	5687756873	99.34	1.89	P2
L47	Ganmian8	GWAS	1356711665	99.72	0.47	P2
L48	86-1	GWAS	2691760817	99.63	0.9	P2
L49	Shan401	GWAS	3442534773	99.71	1.24	P2
L4	Liaomian4	GWAS	2276316854	99.84	0.82	P2
L50	Jimian7	GWAS	6605618170	99.51	2.31	P2
L51	Zhongmiansuo45	GWAS	4127507398	99.85	1.4	P2
L52	Ejing92	GWAS	2831975346	99.67	0.92	P2
L53	Yumian5	GWAS	4388502356	99.42	1.43	P2
L54	Yanmian1	GWAS	3830202333	99.86	1.37	P2
L55	DPL16	GWAS	7959562445	99.78	2.81	P2
L56	Zhongmiansuo9	GWAS	3046872657	99.76	1.11	P2
L57	Zhongmiansuo24	GWAS	5796951000	99.82	2.11	P2
L58	Zhongmiansuo25	GWAS	1390009228	99.66	0.5	P2
L59	Zhongmiansuo27	GWAS	2149149861	99.74	0.78	P2
L5	Ejing1	GWAS	5018654965	99.57	1.84	P2
L60	Zhongmiansuo30	GWAS	2411946563	99.88	0.88	P2
L61	Zhongmiansuo40	GWAS	3414714305	99.75	1.24	P2
L62	Zhongmiansuo43	GWAS	3110528829	99.84	1.13	P2
L63	Zhongmiansuo44	GWAS	4262213036	99.74	1.55	P2
L64	Zhongmiansuo49	GWAS	6795095442	99.77	2.26	P2
L65	Zhongmiansuo50	GWAS	5123578232	99.74	1.71	P2
L66	Zhongzhimian2	GWAS	3411952858	99.72	1.26	P2
L67	Henan69	GWAS	5287961443	99.71	1.62	P2
L68	Yumian8	GWAS	4751568863	99.61	1.7	P2
L6	Daihongdai	GWAS	1633854152	99.68	0.54	P2
L70	Yumian11	GWAS	2871713828	99.84	0.97	P2
L71	Yumian15	GWAS	4414544707	99.66	1.46	P2
L72	Yumian17	GWAS	6512030690	99.76	2.34	P2
L73	Yumian18	GWAS	6406349194	99.76	2.31	P2
L74	Yumian19	GWAS	8107625874	99.6	3	P2
L75	Yumian20	GWAS	3097978728	99.82	1.09	P2
L76	Yumian112	GWAS	397167029	95.71	0.06	P2
L77	Yuzao73	GWAS	5391438557	99.67	1.97	P2
L79	Wanmian3	GWAS	869510406	99.72	0.32	P2
L7	Lumian1	GWAS	4551598722	99.79	1.56	P2
L80	Jimian10	GWAS	2566569501	99.6	0.92	P2
L81	Jimian11	GWAS	4756843093	99.79	1.74	P2
L82	Jimian15	GWAS	6105726179	99.69	2.23	P2
L83	Jimian20	GWAS	4431413920	99.6	1.64	P2
L84	Jimian27	GWAS	4621789496	99.64	1.69	P2
L85	Jifeng106	GWAS	6567500757	99.68	2.4	P2
L86	Jihan3hao	GWAS	2361223984	99.64	0.86	P2
L87	SGK321	GWAS	713351294	99.68	0.26	P2
L88	Handan109	GWAS	1405977775	99.82	0.47	P2
L89	GK99-1	GWAS	1878900329	99.76	0.64	P2
L8	Zhongmiansuo3	GWAS	1935264432	99.76	0.68	P2
L90	Han4849	GWAS	1334622625	99.67	0.48	P2
L91	Lumian9	GWAS	3675477805	99.75	1.2	P2
L92	Lumian10	GWAS	8529057514	99.78	2.55	P2
L93	Lumian11	GWAS	4143745744	99.73	1.51	P2
L94	Lumianyan16	GWAS	1969006268	99.73	0.72	P2
L95	Lumianyan18	GWAS	7071387999	99.73	2.58	P2
L96	Jinmian12	GWAS	3079593658	99.86	1.03	P2
L98	Jinmian21	GWAS	2975731337	99.63	1.07	P2
L99	Jinmian25	GWAS	1388792461	99.42	0.5	P2
L9	Zhongmiansuo16	GWAS	2725812206	99.83	0.94	P2
