# Supplementary material for: Population-Scale Polymorphic Short Tandem Repeat Provides an Alternative Strategy for Allele Mining in Cotton
Source: Front Plant Sci. 2022 May 6;13:916830. doi: 10.3389/fpls.2022.916830 (PMC9120961; doi:10.3389/fpls.2022.916830)
Supplement: Supplementary file 5 [file Table_5.XLSX]

## Sheet: S5
Table S5. Genome wide identification of 556,426 polymorphic STRs in G. hirsutum
Chromosome	STR position	Reference sequence	Altered sequence	Variation type	Group source
A01	A01:5947	AAATAAATAAATAAATAA	AAATAAATAAATAACTAA	SNP/Indel	P3
A01	A01:6466	GAGAGAGAGAGA	GAGAGAGAGAGA	SNP/Indel	P3
A01	A01:7298	CACAAAAAAAAAAA	CAAAAAAAAAAAAAA,CAAAAAAAAAAAAAAA,CCAAAAAAAAAAAAAA,CCACAAAAAAAAAAAA	Canonical SSR	P3
A01	A01:13835	AAAAAAAAAAA	AAAAAAAAAAA	SNP/Indel	P3
A01	A01:14740	TTATTATTTTATTATTAT	TTATTATTTTATTATTAT	SNP/Indel	P3
A01	A01:14973	ATATATAATATATAT	ATATATAATATATAT	SNP/Indel	P3
A01	A01:20023	TTTTTTTTTTTT	TTTTTTTTTTTT	SNP/Indel	P3
A01	A01:23880	TTCTTCTTCTTCTTCTTCTTCTTCTTCTTCTTCTTCTTTTTTG	TTCTTCTTCTTCTTCTTCTTCTTCTTCTTCTTCTTCTTTTTTT,TTCTTCTTCTTCTTCTTCTTCTTCTTCTTCTTCTTCTTCTTTTTTG	SNP/Indel	P3
A01	A01:25166	TTTTGTTTTTTTTTTTTTTGCTG	TTTTGTTTTTTTTTTTTTTGCTT,TTTTGTTTTTTTTTTTTTTTCTG,TTTTGTTTTTTTTTTTTTTTCTT	SNP/Indel	P3
A01	A01:25282	TTTTGTTTTTTTTTTTTTGCTG	TTTTGTTTTTTTTTTTTTTGCTG,TTTTGTTTTTTTTTTTTTTGCTT,TTTTGTTTTTTTTTTTTTTTCTG,TTTTGTTTTTTTTTTTTTTTCTT,TTTTGTTTTTTTTTTTTTTTTTT	Canonical SSR	P3
A01	A01:30145	AAAAAAAAAAGAAAAAAA	AAAAAAAAAAAGAAAAAAA	SNP/Indel	P3
A01	A01:31102	ATACATACATACATACATAC	ATACATACATACATACATAC	SNP/Indel	P3
A01	A01:33666	TTTTATTTTATTTTATTT	TTTTATTTTATTTTATTT	SNP/Indel	P3
A01	A01:39761	GGCTTTTTTTTTTTTA	GGCTTTTTTTTTTTA,GGCTTTTTTTTTTTTT,GTCTTTTTTTTTTTTA	Canonical SSR	P3
A01	A01:42577	TTTTTTTTTTTTTT	TTTATTTTTTTTTT	SNP/Indel	P3
A01	A01:50076	AGTGAAAAAAAAAAAAA	AGTGAAAAAAAAAAA,AGTGAAAAAAAAAAAA,AAAAAAAAAAAAAAAAA,AGTAAAAAAAAAAAAAA,AGTGAAAAAAAAAAAAAA	Canonical SSR	P3
A01	A01:52816	TGATGATGATGATAGATATGAGGTGATGATGA	TGATGATGATGATAGATATGAGGTGATGATGA	SNP/Indel	P3
A01	A01:53312	AAATTAATAAATAAATAAAT	AAATTAATAAATAAATAAAT	SNP/Indel	P3
A01	A01:58930	TCTTCTTCTTCTTCTTC	TCTTCTTCTTCTTCTTC	SNP/Indel	P3
A01	A01:59815	CCAAAAAGAAAAAAAAA	CAAAAAAAAAAAAAAAA,CCAAAAAAAAAAAAAAA	SNP/Indel	P3
A01	A01:60008	TTTCTTTCTCTCTTTCTTT	TTTCTTTCTCTCTTTCTTT	SNP/Indel	P3
A01	A01:63057	TAGGTCTTTTTTTTTTTGGTTG	TAGGTCTTTTTTTTTTTTGTTG,TAGGTCTTTTTTTTTTTTTTTT,TGGGTCTTTTTTTTTTTGGTTG,TAGGTCTTTTTTTTTTTTGGTTG	Canonical SSR	P3
A01	A01:64593	CATTCCCCCCCCCCC	CATTCCCCCCCCCC,CCTTCCCCCCCCCCC,CATTCCCCCCCCCCCC,CCTTCCCCCCCCCCCC	Canonical SSR	P3
A01	A01:65189	TTTTTTTTTTTCTTTT	TTTTTTTTTTCTTTT,TTTTTTTTTTTTTTTT,TTTTTTTTTTTTCTTTT,TTTTTTTTTTTTTTTTT	Canonical SSR	P3
A01	A01:66085	TATTATTATTATCATTATTATTAT	TATTATTATTATCATTATTATTAT	SNP/Indel	P3
A01	A01:66881	ATATAATATATATATA	ATATAATATATATA	SNP/Indel	P3
A01	A01:68854	TATATATATATATA	TATATATATATATATA	Canonical SSR	P3
A01	A01:69198	TTGGCACTTGGCATTGGCATTGGCA	TTGGCACTTGGCATTGGCATTGGCA	SNP/Indel	P3
A01	A01:70588	TTTTTTTTTTCTTTTCTTTTTT	TTTTTTTTTCTTTTCTTTTTT,TTTTTTTTTTTTTTTTTTTTTT,TTTTTTTTTTTCTTTTCTTTTTT	SNP/Indel	P3
A01	A01:70821	CAGTTTTTTTTTTTTGAGA	CAGTTTTTTTTTTTTGAGT,CAGTTTTTTTTTTTTTAGA,CATTTTTTTTTTTTTGAGA,CTGTTTTTTTTTTTTGAGA,CTTTTTTTTTTTTTTGAGA,CATTTTTTTTTTTTTTGAGA,CTGTTTTTTTTTTTTTGAGA	Canonical SSR	P3
A01	A01:73890	AAATAAATAAATAAAA	AAATAAATAAATAAA,AAATAAAAAAAAAAAA,AAATAAATAAAAAAAA,AAATAAATAAATAAAT	SNP/Indel	P3
A01	A01:78406	ATAAACAAAAAAAAAAA	AAAAAAAAAAAAAAAAA,AAAAACAAAAAAAAAAA	SNP/Indel	P3
A01	A01:78689	TGTTTTTTTTTTTTGA	TGTTTTTTTTTTTGA,TTTTTTTTTTTTTGA,TGTTTTTTTTTTTTTA,TGTTTTTTTTTTTTTT,TTTTTTTTTTTTTTGA,TGTTTTTTTTTTTTTGA	Canonical SSR	P3
A01	A01:78780	ATTTATTTATTAATTTATT	ATTTATTTATTAATTTATT	SNP/Indel	P3
A01	A01:81529	TTTTTTTTTTTTT	TTTTTTTTTTTT,TTTTTTTTTTTTTT,TTTTTTTTTTTTTTT	Canonical SSR	P3
A01	A01:82473	AAAAAAAAGAAAAAAGAAAAAAA	AAAAAAAAGAAAAAAGAAAAAAA	SNP/Indel	P3
A01	A01:86085	TATATATATATATATAT	TATATATATATATAT	Canonical SSR	P3
A01	A01:95945	TCTTTTTTTTTTCTTTTTCTTT	TCTTTTTTTTTTTTTTTTCTTT,TCTTTTTTTTTTTTTTTTTTTT	SNP/Indel	P3
A01	A01:95947	TTTTTTTTTTCTTTTTC	TTTTTTTTTTTTTTTTC,TTTTTTTTTTTTTTTTT,TTTTTTTTTTTCTTTTTC	SNP/Indel	P3
A01	A01:96004	AATCACAATCACAATCACATTCAC	AATCACAATCACAATCACATTCAC	SNP/Indel	P3
A01	A01:102833	ATATATATTTATATATATATATA	ATATATATTTATATATATATATA	SNP/Indel	P3
A01	A01:108807	AAAAAAAAAAAAAAACAGAT	AAAAAAAAAAAAACAGAT,AAAAAAAAAAAAAACAGAT,AAAAAAAAAAAAAAAAAGAA,AAAAAAAAAAAAAAAAAGAT,AAAAAAAAAAAAAAACAAAC,AAAAAAAAAAAAAAACAGAA,AAAAAAAAAAAAAAAACAAAA	Canonical SSR	P3
A01	A01:115145	GATGATTTTTTTTTTTTGCGA	GATGATTTTTTTTTTTGCGA,GATGATTTTTTTTTTTTGCGT,GATGATTTTTTTTTTTTGTGA,GATGATTTTTTTTTTTTTCGA,GATGATTTTTTTTTTTTTTTT,GATGTTTTTTTTTTTTTGCGA,GTTGTTTTTTTTTTTTTGCGA,GATGATTTTTTTTTTTTTGCGA	SNP/Indel	P3
A01	A01:123370	GAAAGAAAGAAAGAA	GAAAGAAAGAAAGAAAGAA	Canonical SSR	P3
A01	A01:124945	TTTTTTATTTTTTTT	TTTTTTATTTTTTTT	SNP/Indel	P3
A01	A01:126146	ATATATATAGTATATAAATATA	AAATATATAGTATATAAATATA	SNP/Indel	P3
A01	A01:135660	ATATATATATATAATC	ATATATATATATAATA	SNP/Indel	P3
A01	A01:135690	TCAAAAAAAAAAAAT	TCAAAAAAAAAAAT,TAAAAAAAAAAAAAT,TCAAAAAAAAAAAAA,TCAAAAAAAAAAAAAT	Canonical SSR	P3
A01	A01:136799	AATATTAATATTAATATTAATATT	AATATTAATATTAATATTAATATT	SNP/Indel	P3
A01	A01:137287	ATAACAATAATAATAATAAAATAA	ATAACAATAATAATAATAAAATAA	SNP/Indel	P3
A01	A01:139521	TATATATATATAT	TATATATATATAT	SNP/Indel	P3
A01	A01:139618	AAAAAAAAAAAA	AAAAAAAAAAA,AAAAAAAAAAAAA	Canonical SSR	P3
A01	A01:140439	TTTTTATTTTTTTGTTTTTTTGTTTTTCTTTTTACCTG	TTTTTATTTTTTTGTTTTTTTGTTTTTCTTTTTACCTT	SNP/Indel	P3
A01	A01:140597	ACCACCACCACCACCACCA	ACCACCACCACCACCACCA	SNP/Indel	P3
A01	A01:145062	AAAAAATAAAAATAAAAAAAA	AAAAAATAAAAATAAAAAAAA	SNP/Indel	P3
A01	A01:147642	ATATATATATAT	ATATATATATAT	SNP/Indel	P3
A01	A01:148116	ACTGTCTTTTTTTTTTTTTC	ACTGTTTTTTTTTTTTTTC,AATGTCTTTTTTTTTTTTTC,ACTGTCTTTTTTTTTTTTTT,ACTGTTTTTTTTTTTTTTAC,ACTGTCTTTTTTTTTTTTTTC,ACTGTTTTTTTTTTTTTTTTC	Canonical SSR	P3
A01	A01:148557	TTTTTTTTTTT	TTTTTTTTTT,TTTTTTTTTTTT	Canonical SSR	P3
A01	A01:150190	ATATATATATATAT	ATATATATATAT,ATATATATATATATAT	Canonical SSR	P3
A01	A01:153738	TCATCCTCATCCTCATCCTCATCCTCATCC	TCATCCTCATCCTCATCCTCATCC,TCATCCTCATCCTCATCCTCATCCTCGTCC	Canonical SSR	P3
A01	A01:159089	GAAGAAGAAGAAGAAGAA	GAAGAAGAAGAAGAAGAA	SNP/Indel	P3
A01	A01:159682	TTATTTTATCTTATTTTATTTCATTT	TTATTTTATCTTATTTTATTTCATTT	SNP/Indel	P3
A01	A01:162024	ATGAAAAAAAAAAA	ATGAAAAAAAAAA,AGGAAAAAAAAAAA	Canonical SSR	P3
A01	A01:164502	TTTTTTTTTTTTGTG	TTTTTTTTTTTTGTT,TTTTTTTTTTTTTTG,TTTTTTTTTTTTTTT,TTTTTTTTTTTTTGTG	Canonical SSR	P3
A01	A01:166548	CCTTTTTTTTTTTTTTGGTC	CCTTTTTTTTTTTTTGGTC,CCTTTTTTTTTTTTTTTGTC,CCTTTTTTTTTTTTTTTGTT,CTTTTTTTTTTTTTTTGGTC,CTTTTTTTTTTTTTTTTGGTC	Canonical SSR	P3
A01	A01:166937	TTTTTTTTTTTTTTAC	TTTTTTTTTTTTTAC,TTTTTTTTTTTTTTTC,TTTTTTTTTTTTTTTT,TTTTTTTTTTTTTTTAC	Canonical SSR	P3
A01	A01:167559	TGAACCAAAAAAAAAAAA	TGAACCAAAAAAAAAAA,TAAACAAAAAAAAAAAAA,TAAACCAAAAAAAAAAAA,TGAACAAAAAAAAAAAAA	Canonical SSR	P3
A01	A01:169044	ATATATATATATA	ATATATATATATA	SNP/Indel	P3
A01	A01:173033	TATGTGTGTATGTATGTAT	TATGTGTGTATGTATGTAT	SNP/Indel	P3
A01	A01:182583	AAAAAAAAAAA	AAAAAAAAAAA	SNP/Indel	P3
A01	A01:185111	TTAAATTTAAATTTAAATT	TTAAATTTAAATTTAAATT	SNP/Indel	P3
A01	A01:185244	AAATAAATAAATAAA	AAATAAATAAATAAA	SNP/Indel	P3
A01	A01:186675	TTTCTTTTCTTTTCTTTCTCTCCTTTTCTTTTCT	TTTCTTTTCTTTTCTTTCTCTCCTTTTCTTTTCT	SNP/Indel	P3
A01	A01:186794	TATATAATATATATATA	TATATAATATATATATA	SNP/Indel	P3
A01	A01:188185	ATATATATATATAT	ATATATATATATAT	SNP/Indel	P3
A01	A01:191095	AAAAAAAAAAA	AAAAAAAAAA	Canonical SSR	P3
A01	A01:191183	AAATAAATAAATAAATAAA	AAATAAATAAATAAATAAA	SNP/Indel	P3
A01	A01:192209	AAATAAAAATAAAAATCTAAAACTAAAAATAAAAATTAAAAA	AAATAAAAATAAAAATCTAAAACTAAAAATAAAAATTAAAAA	SNP/Indel	P3
A01	A01:196126	CCAAAATAAAAAAAAACCAAAAAAAAA	CAAAAAAAAAAAAAAACCAAAAAAAAA,CCAAAAAAAAAAAAAACCAAAAAAAAA,CCAAAATAAAAAAAAAACCAAAAAAAAA	SNP/Indel	P3
A01	A01:199069	CCAAAAAAAAAAAT	CAAAAAAAAAAAT,CCAAAAAAAAAAA,CCAAAAAAAAAAT,CAAAAAAAAAAAAT,CCAAAAAAAAAAAA,CCAAAAAAAAAAAAT	Canonical SSR	P3
A01	A01:201532	CATTTTTTTTCTTTTTTT	CTTTTTTTTTCTTTTTTT,CATTTTTTTTCTTTTTTTT	SNP/Indel	P3
A01	A01:201645	TCTAGAAAAATAAAAATAAAAATAA	TATAGAAAAATAAAAATAAAAATAA	SNP/Indel	P3
A01	A01:204074	AAAAAAAAAATAAAA	AAAAAAAAAATAAAA	SNP/Indel	P3
A01	A01:204822	GTATGTATGTATGTATGTATGTATGTATGTAAGTAT	GTATGTATGTATGTATGTATGTATGTATGTAAGTAT	SNP/Indel	P3
A01	A01:206345	TTATATTATATTATATATATT	TTATATTATATTATATATATT	SNP/Indel	P3
A01	A01:206346	TATATTATATTATATATAT	TATATTATATTATATATAT	SNP/Indel	P3
A01	A01:207018	GATTTTTTTTTTT	GATTTTTTTTTT,GTTTTTTTTTTTT,GATTTTTTTTTTTT	Canonical SSR	P3
A01	A01:208571	ACAAGTAAAAAAAAAAAAA	ACAAGTAAAAAAAAAAAA,AAAAAAAAAAAAAAAAAAA,AAAAGTAAAAAAAAAAAAA,ACAAAAAAAAAAAAAAAAA,ACAAGAAAAAAAAAAAAAA,ACAAGTAAAAAAAAAAAAAA	Canonical SSR	P3
A01	A01:208702	ATATATATATATA	ATATATATATATA	SNP/Indel	P3
A01	A01:216696	TTTTATTTTTATTTTTATTT	TTTTATTTTTATTTTTATTT	SNP/Indel	P3
A01	A01:216709	TTTATTTATTTATTTATTTATTTA	TTTATTTATTTATTTATTTATTTA	SNP/Indel	P3
A01	A01:221461	TTTTATTTTTATTTTTATTT	TTTTATTTTTATTTTTATTT	SNP/Indel	P3
A01	A01:221474	TTTATTTATTTATTTATTTATTTA	TTTATTTATTTATTTATTTA	Canonical SSR	P3
A01	A01:223853	ATATATATGTATATACATATATA	ATATATATGTATATACATATATA	SNP/Indel	P3
A01	A01:228972	AAAAAAAAAAAA	AAAAAAAAAAA,AAAAAAAAAAAAA,AAAAAAAAAAAAAA,AAAAAAAAAAAAAAA,AAAAAAAAAAAAAAAA	Canonical SSR	P3
A01	A01:230407	TTTTTGAAAATAAAAAAAAAAA	TATTTGAAAAAAAAA,TATTTGAAAAAAAAAAA,TATTTGAAAAAAAAAAAA,TTTTTGAAAATAAAAAAAAAA,TTTTTGAAAAAAAAAAAAAAAA	Canonical SSR	P3
A01	A01:231227	AAGAAGAAGAAGAAGATAAAC	AAGAA	SNP/Indel	P3
A01	A01:231368	GAGAGAGAGAGA	GAGAGAGAGAGA	SNP/Indel	P3
A01	A01:233945	GTATGTTTGTATGTATGTATG	GTATGTTTGTATGTATGTATG	SNP/Indel	P3
A01	A01:235340	TTTTTTTTTTTGTTC	TTTTTTTTTTTTTTT,TTTTTTTTTTTTGTTC	Canonical SSR	P3
A01	A01:237677	TTATTATTATTATTAT	TTATTATTATTATTAT	SNP/Indel	P3
A01	A01:241361	TAGTGTATAAAATAAAATAAAATAATATAA	TGGTGTATAAAATAAAATAAAATAAAATAA	SNP/Indel	P3
A01	A01:245122	ATTATTATTATTATTATT	ATTATTATTATT	Canonical SSR	P3
A01	A01:245630	AGAGAGAGAGAGA	AGAGAGAGAGAGA	SNP/Indel	P3
A01	A01:248019	TCTTCTTCTTCTTCTT	TCTTCTTCTTCTTCTT	SNP/Indel	P3
A01	A01:249818	AGGCAAAAAAATAAAAATAAAAAATAAAA	AGGCAAAAAATAAAAATAAAAAATAAAA,AAGCAAAAAAATAAAAATAAAAAATAAAA,AGACAAAAAAATAAAAATAAAAAATAAAA	SNP/Indel	P3
A01	A01:250644	TGCCATTTTTTTTTCTTTGTTTTTTC	TGCCATTTTTTTTTCTTTGTTTTTTT,TGCCTTTTTTTTTTCTTTGTTTTTTC,TTCCATTTTTTTTTCTTTGTTTTTTC	SNP/Indel	P3
A01	A01:258283	TTTTTTTTTTTTTTTG	TTTTTTTTTTTTG,TTTTTTTTTTTTTG,TTTTTTTTTTTTTT,TTTTTTTTTTTTTTG,TTTTTTTTTTTTTTTT,TTTTTTTTTTTTTTTTG,TTTTTTTTTTTTTTTTTG,TTTTTTTTTTTTTTTTTT	Canonical SSR	P3
A01	A01:258467	TGAAAAAGAAAAAAAAAA	TAAAAAAAAAAAAAAAA,TGAAAAAGAAAAAAAAA,TAAAAAAAAAAAAAAAAA,TGAAAAAAAAAAAAAAAA	SNP/Indel	P3
A01	A01:259785	ATATATATATAT	ATATATATAT	Canonical SSR	P3
A01	A01:260370	AGAAGAACAAGAAGAAGAAGAAGAA	AGAAGAACAAGAAGAAGAAGAAGAA	SNP/Indel	P3
A01	A01:261275	AAAAAAAAATAAAAAAGT	AAAAAAAAATAAAAAAGG	SNP/Indel	P3
A01	A01:262214	GTTGGGGGGGGGGGAGT	GTTGGGGGGGGGGAGT,GTTGGGGGGGGGGGGT,GGGGGGGGGGGGGGAGT,GTTGGGGGGGGGGGAGG,GTTGGGGGGGGGGGGGT,GTTGGGGGGGGGGGGAGT,GTTGGGGGGGGGGGGGGT	Canonical SSR	P3
A01	A01:264767	CCGCGACCGCGACAAACGCGACGCGACCGAAAACGCGACCGCGACCGC	CCGCGACCGCGACATACGCGACGCGACCGAAAACGCGACCGCGACCGC	SNP/Indel	P3
A01	A01:265860	TTTTTTTTTCTTTTTCTTTTTTTTTTTCTG	TTTTTTTTTCTTTTTCTTTTTTTTTTCTG,TTTTTTTTTCTTTTTCTTTTTTTTTTTTTG,TTTTTTTTTCTTTTTCTTTTTTTTTTTTTT	SNP/Indel	P3
A01	A01:266032	TGTGTGTGTGTG	TGTGTGTGTGTG	SNP/Indel	P3
A01	A01:266922	CTTCTCTTTTTTTTTTTTTAAA	CTTCTCTTTTTTTTTTTTAAA,CATCTATTTTTTTTTTTTTAAA,CTTCTCTTTTTTTTTTTTTAAT,CTTCTCTTTTTTTTTTTTTTAT,CTTCTTTTTTTTTTTTTTTAAA	Canonical SSR	P3
A01	A01:292779	TTTAATTTAATTTAATTTTATTT	TTTAATTTAATTTAATTTTATTT	SNP/Indel	P3
A01	A01:293214	AAAGAAAGAAAGAAAGAAAGAAA	AAAGAAAGAAAGAAAGAAAGAAA	SNP/Indel	P3
A01	A01:293407	AATGGCAATGGTAATGGCAATG	AATGGCAATGGTAATGGCAATG	SNP/Indel	P3
A01	A01:295045	TTTTTTTTTTT	TTTTTTTTTT,TTTTTTTTTTTT,TTTTTTTTTTTTTT	Canonical SSR	P3
A01	A01:296522	TTTTTTTTTTTTT	TTTTTTTTTTTT,TTTTTTTTTTTTTT	Canonical SSR	P3
A01	A01:297637	TTACAGAAAAAAAAAAA	TAAAAAAAAAAAAAAAA,TTACAGAAAAAAAAAAAA	Canonical SSR	P3
A01	A01:303509	TAAAAATAAAAATAAAAAT	TAAAAATAAAAATAAAAAT	SNP/Indel	P3
A01	A01:304553	TTAATTAATTAATTAATTA	TTAATTAATTAATTAATTA	SNP/Indel	P3
A01	A01:304665	TTAAAAAAAAAAAAA	TTTAAAAAAAAAAA,TTTTAAAAAAAAAA,TAAAAAAAAAAAAAA,TTAAAAAAAAAAAAAA	Canonical SSR	P3
A01	A01:304879	AAAAAAAAAAA	AAAAAAAAAA,AAAAAAAAAAAA	Canonical SSR	P3
A01	A01:306490	TGTTTTTTTTTTTCTA	TGTTTTTTTTTCTA,TGTTTTTTTTTTCTA,TGTTTTTTTTTTTTT,TGTTTTTTTTTTTCTT,TGTTTTTTTTTTTTTA,TTTTTTTTTTTTTCTA,TGTTTTTTTTTTTTCTA	Canonical SSR	P3
A01	A01:308208	AAAAAAGAAAAAAAAAA	AAAAAAGAAAAAATAAA	SNP/Indel	P3
A01	A01:315840	ACAAAAAAAAAAA	AAAAAAAAAAAAA,ACAAAAAAAAAAAA,ACAAAAAAAAAAAT	Canonical SSR	P3
A01	A01:351807	AAAGAAAGAAAGAAA	AAAGAAAGAAAGAAA	SNP/Indel	P3
A01	A01:353758	TTTATATATATATA	TATATATATATATA	SNP/Indel	P3
A01	A01:354093	ATATATATATATATATAT	ATATAT	Canonical SSR	P3
A01	A01:357648	AAAAAAAAAATAAAAAAA	AAAAAAAAATAAAAAAA,AAAAAAAAAATAAAGAAA,AAAAAAAAAAATAAAAAAA	SNP/Indel	P3
A01	A01:357725	AAATCAAATCAAATCAA	AAATCAAATCAAATCAA	SNP/Indel	P3
A01	A01:370914	ATATTATATATATATATATATATGTATATA	ATATTATATATATATATGTATATA,ATATTATATATATATATATGTATGTATATA,ATATTATATATATATATATATATATGTATATA	SNP/Indel	P3
A01	A01:371142	ACTTTATATATATATATATAT	ATTATATATATATAT,ATTATATATATATATAT	Canonical SSR	P3
A01	A01:373130	ATTAAAAAAAAAAAAA	ATTAAAAAAAAAA,AAAAAAAAAAAAAAAA,ATTAAAAAAAAAAAAAA	Canonical SSR	P3
A01	A01:376636	AATAAAATAACAATAATAATAATAATAATAATAATA	AATAAAATAACAATAATAATAATAATAATAATAATA	SNP/Indel	P3
A01	A01:378052	ATGTAAAAAAAAAAAAAAAAACTAAC	ATGTAAAAAAAAAAAACTAAC,ATGTAAAAAAAAAAAAAAAACTAAC,AAAAAAAAAAAAAAAAAAAAACTAAC,ATGAAAAAAAAAAAAAAAAAACTAAC,ATGTAAAAAAAAAAAAAAAAACTAAA,ATGTAAAAAAAAAAAAAAAAAACTAAC	Canonical SSR	P3
A01	A01:378097	AAAAAAAAAAA	AAAAAAAAAAAA	Canonical SSR	P3
A01	A01:379849	TTTTTTTTTTTTTGCTTC	TTTTTTTTTTTTGCTTC,TTTTTTTTTTTTTGTTTT,TTTTTTTTTTTTTTCTTC,TTTTTTTTTTTTTTTTTT,TTTTTTTTTTTTTTGCTTC,TTTTTTTTTTTTTTTCTTC	Canonical SSR	P3
A01	A01:385121	TTTTCTTTTTTTTTTTAAC	TTTTCTTTTTTTTTTAAC,TTTTCTTTTTTTTTTAAT	Canonical SSR	P3
A01	A01:387997	TGGTGGTGGTGGTGATGGTG	TGGTGGTGGTGGTGATGGTG	SNP/Indel	P3
A01	A01:388752	TTTTGTTTTGTTTTGTTTTGTTT	TTTTGTTTTGTTTTGTTT	Canonical SSR	P3
A01	A01:388901	ATATATATATATATATA	ATATATATATATATA	Canonical SSR	P3
A01	A01:389336	TTTTTTTTTTT	TTTTTTTTT,TTTTTTTTTT,TTTTTTTTTTTT	Canonical SSR	P3
A01	A01:390824	TTTTTTTTTTT	TTTTTTTTTT,TTTTTTTTTTTT	Canonical SSR	P3
A01	A01:391375	TTTTTTTTTCTTTTTG	TTTTTTTTTCTTTTTT,TTTTTTTTTTTTTTTG,TTTTTTTTTTCTTTTTG	Canonical SSR	P3
A01	A01:395171	TGTTGTTTTTTTTTTTTTTTTTTTT	TGTTGTTTTTTTTTTTTTTT,TTTTTTTTTTTTTTTTTTTTTTT,TGTTGTTTTTTTTTTTTTTTTTTT,TGTTTTTTTTTTTTTTTTTTTTTTT,TTTTGTTTTTTTTTTTTTTTTTTTT,TTTTTTTTTTTTTTTTTTTTTTTTT,TGTTGTTTTTTTTTTTTTTTTTTTTT,TTTTGTTTTTTTTTTTTTTTTTTTTTT	SNP/Indel	P3
A01	A01:396652	TCTCTCTCTCTCTCTCTCTCTCG	TCTCTCTCTCTCTCTCTCTCG,TCTCTCTCTCTCTCTCTCTCTCT,TCTCTCTCTCTCTCTCTCTCTCTCG	Canonical SSR	P3
A01	A01:397284	TGATTTTTTTTTTTAA	TGATTTTTTTTTTAA,TGATTTTTTTTTTTAT,TGATTTTTTTTTTTTA,TTATTTTTTTTTTTAA,TTTTTTTTTTTTTTAA,TGATTTTTTTTTTTTAA	Canonical SSR	P3
A01	A01:404615	TTCAAAAAAAAAAAAAAAGAAG	TTCAAAAAAAAAAAAAGAAG,TAAAAAAAAAAAAAAAAAGAAG,TTAAAAAAAAAAAAAAAAGAAG,TTCAAAAAAAAAAAAAAAAAAA,TTCAAAAAAAAAAAAAAAAAAG	Canonical SSR	P3
A01	A01:406900	ACATACATACATACAT	ACATACATACATACAT	SNP/Indel	P3
A01	A01:407355	TATACATACACGTACACATATACATATATATATATATATACA	TATACATACACATACACATATACATATATATATATACA,TATACATACACGTACACATATACATATATATATATATACA	SNP/Indel	P3
A01	A01:407372	ATATACATATATATATATATATA	ATATACATATATATATATA,ATATACATATATATATATATA	Canonical SSR	P3
A01	A01:409898	TTTTTTTTTTCTTTTA	TTTTTTTTTCTTTTA,TTTTTTTTTTTTTTTT,TTTTTTTTTTTCTTTTA	Canonical SSR	P3
A01	A01:411804	ATATATATATAT	ATATATATATAT	SNP/Indel	P3
A01	A01:412212	TTTTCTTTTTTTTTTCTAG	TTTGCTTTTTTTTTTCTAG,TTTTCTTTTTTTTTTTTTT	SNP/Indel	P3
A01	A01:413726	TTTTTTTTTTTTGG	TTTTTTTTTTTGG,TTTTTTTTCTTTGG,TTTTTTTTTTTTGT,TTTTTTTTTCTTTGG,TTTTTTTTTTTTTGG,TATTTTTTTTTTTTGG,TTTTTTTTTTTTTTGG,TATTTTTTTTTTTTTGG	Canonical SSR	P3
A01	A01:416080	ATATATATATATATATACATATA	ATATATATATATATACATATA,ATATATATATATATATATACATATA	Canonical SSR	P3
A01	A01:416606	ATATATATATATATATATAT	ATATATATATATATAT,ATATATATATATATATAT	Canonical SSR	P3
A01	A01:417368	ATTGAATTGAATTGAAT	ATTGAATTGAATTGAAT	SNP/Indel	P3
A01	A01:419584	TTTTTTTTTTCTTTTT	TTTTTTTTTCTTTTT,TTTTTTTTTTTCTTTTT	Canonical SSR	P3
A01	A01:421554	TTTTTTTTTTTATA	TTTTTTTTTTATA,TTTTTTTTTTTTTT,TTTTTTTTTTTTATA,TTTTTTTTTTTTTTT,TTTTTTTTTTATTTTA,TTTTTTTTTTTTTATA	Canonical SSR	P3
A01	A01:426609	TTTTTTTTTTTTTTG	TTTTTTTTTTTTTG,TTTTTTTTTTTTTTT,TTTTTTTTTTTTTTTG	Canonical SSR	P3
A01	A01:427103	AGACAAAAAAAAAAAAA	AGACAAAAAAAAAA,AGACAAAAAAAAAAAA,AAAAAAAAAAAAAAAAA,AGAAAAAAAAAAAAAAA	Canonical SSR	P3
A01	A01:427748	ATATGATATATATATA	ATATGATCTATATATA	SNP/Indel	P3
A01	A01:428329	AAAAAAAAAAA	AAAAAAAAAA	Canonical SSR	P3
A01	A01:428558	TCTTAAAAAAAAAAAAA	TCTTAAAAAAAAAA,TCTTAAAAAAAAAAA,TAAAAAAAAAAAAAAA,TCTTAAAAAAAAAAAA,TAAAAAAAAAAAAAAAA,TATTAAAAAAAAAAAAA,TCTTAAAAAAAAAAAAAA	Canonical SSR	P3
A01	A01:431614	GATGATGATGATGGTGATGAT	GATGATGATGATGGTGATGAT	SNP/Indel	P3
A01	A01:435407	ATATATATATTATATAT	ATATATATATTATATAT	SNP/Indel	P3
A01	A01:438780	AAAAAAAAAAAA	AAAAAAATAA,AAAAAAAAAAA,AAAAAAAATAA,AAAAAAAAATAA,AAAAAAAAAAAAA	Canonical SSR	P3
A01	A01:440151	CATCATCATCATCATCATCATCA	CATCATCATCATCATCATCATCA	SNP/Indel	P3
A01	A01:440731	TATAAATATATATATA	TATAAATATATATATA	SNP/Indel	P3
A01	A01:445223	TTTTATTTTTATTTTTATTT	TTTTATTTTTATTTTTTTT	SNP/Indel	P3
A01	A01:445236	TTTATTTATTTATTTATATATTTA	TTTTTTATTTATTTATTTATTTA	SNP/Indel	P3
A01	A01:462066	AAATTGAGAAGAACAAGAAGAAGAA	ACCCGGATTTAATTGAGAAGAACAAGAAGAAGAA	SNP/Indel	P3
A01	A01:462303	ATCACCCCCCCCCCCA	ATCCCCCCCCCCCCC,ACCCCCCCCCCCCCCA,ACCCCCCCCCCCCCCC,ATCACCCCCCCCCCCC,ATCCCCCCCCCCCCCA,ATCCCCCCCCCCCCCC,ACCCCCCCCCCCCCCCC,ATCCCCCCCCCCCCCCA	Canonical SSR	P3
A01	A01:462317	CAAAAAAAAAAAACT	CAAAAAAAAAAAACA,CCAAAAAAAAAAACT,CCAAAAAAAAAAAACT,CCCAAAAAAAAAAACT,CCCAAAAAAAAAAAACT	Canonical SSR	P3
A01	A01:462622	TTTTTTTTTTTTCTC	TTTTTTTTTTTCTC,TTTTTTTTTTTTTTC,TTTTTTTTTTTTTTT,TTTTTTTTTTTTTCTC,TTTTTTTTTTTTTTCTC	Canonical SSR	P3
A01	A01:462665	TGTGTGTGTGTGT	TGTGTGTGTGTGT	SNP/Indel	P3
A01	A01:463038	TTTTTTTTTTT	TTTTTTTTTT,TTTTTTTTTTTT,TTTTTTTTTTTTT	Canonical SSR	P3
A01	A01:464007	TTTAACAAAAAAAAAAA	TTTAACAAAAAAAAA,TTTAACAAAAAAAAAA,TAAAAAAAAAAAAAAAA,TTAAAAAAAAAAAAAAA,TTAAACAAAAAAAAAAA,TTTAAAAAAAAAAAAAA,TTTAACAAAAAAAAAAAA	Canonical SSR	P3
A01	A01:464816	TGAAAAAAAAAAAGGA	TGAAAAAAAAAAAGG,TGAAAAAAAAAAGGA,TAAAAAAAAAAAAGGA,TGAAAAAAAAAAAAGGA	Canonical SSR	P3
A01	A01:473169	TTATTTATTTATTTATTT	TTATTTATTTATTTATTT	SNP/Indel	P3
A01	A01:475146	TTTTTTTTTTTTTTT	TTTTTTTTTTTTT,TTTTTTTTTTTTTT,TTTTTTTTTTTTTTTT,TTTTTTTTTTTTTTTTT	Canonical SSR	P3
A01	A01:475381	ATTTTTATTTTTATTTTT	ATTTTTATTTTTATTTTT	SNP/Indel	P3
A01	A01:476282	CCGAGTTTTTTTTTTTTTGGATA	CCGAGTTTTTTTTTTTTGGATA,CCGAGTTTTTTTTTTTTTTGATA,CCGAGTTTTTTTTTTTTTTGTTT,CCGAGTTTTTTTTTTTTTTTTTT,CCGAGTTTTTTTTTTTTTTGGATA,CGGAGTTTTTTTTTTTTTTTGGATA	Canonical SSR	P3
A01	A01:476966	TTTTTTTTTTTGTTC	TTTTTTTTTTGTTC,TTTTTTTTTTTTTTC,TTTTTTTTTTTTTTT,TTTTTTTTTTTTTGTTC,TTTTTTTTTTTTTTTTT,TTTTTTTTTTTTTTGTTC,TTTTTTTTTTTTTTTTTT	Canonical SSR	P3
A01	A01:477518	AGTTTTTTTTTTT	AGTTTTTTTTTT,ATTTTTTTTTTTT	Canonical SSR	P3
A01	A01:478624	TTTATTTATTTATTTATTTATTT	TTTATTTATTTATTTATTTATTT	SNP/Indel	P3
A01	A01:481879	AACTTTTTTTTTTT	AACTTTTTTTTTTG,ATCTTTTTTTTTTG,ATCTTTTTTTTTTT,AACTTTTTTTTTTTT	Canonical SSR	P3
A01	A01:483006	CACACACACACA	CACACACACACACA	Canonical SSR	P3
A01	A01:485570	CCAAAAAAAAAAAAAAA	CCAAAAAAAAAAAAA,CCAAAAAAAAAAAAAA,CAAAAAAAAAAAAAAAA,CAAAAAAAAAAATAAAA,CCAAAAAAAAAATAAAA	Canonical SSR	P3
A01	A01:485708	AAAAAAAAAAAAAAA	AAAAAAAAAAAAAA,AAAAAAAAAATAAAA,AAAAAAAAAAAAAAAA,AAAAAAAAAAATAAAA	Canonical SSR	P3
A01	A01:488479	AAAAGAAAAAAAAAA	AAAAAAAAAAAAAA,AAAAAAAAAAAAAAA	Canonical SSR	P3
A01	A01:489038	ATTTTTTATTTATTTTATTTATTT	ATTTTTTATTTATTTTATTTATTT	SNP/Indel	P3
A01	A01:490620	TTTTCTTTTTTTTTTT	TTTTCTTCTTTTTTTT,TTTTCTTTTTTTTTTTT	Canonical SSR	P3
A01	A01:490957	ATTTATTTATATATTTATTCATTCATTTATGTATTAATTTA	ATTTATTTATATATTTATTCATTCATTTATGTATTAATTTA	SNP/Indel	P3
A01	A01:492257	ATATATATATAT	ATATATATATAT	SNP/Indel	P3
A01	A01:493305	TTATTTATGTATTTATTCATTCATTTATGTATTAATTTA	TTATTTATGTATTTATTCATTCATTTATGTATTAATTTA	SNP/Indel	P3
A01	A01:494041	AAAAAAAAAAA	AAAAAAAAAA,AAAAAAAAAAAA	Canonical SSR	P3
A01	A01:496836	AGCAAAAAAAAAAAAA	AGCAAAAAAAAAA,AAAAAAAAAAAAAA,AACAAAAAAAAAAA,AGAAAAAAAAAAAA,AGCAAAAAAAAAAA,AAAAAAAAAAAAAAAA,AGAAAAAAAAAAAAAA,AAAAAAAAAAAAAAAAA,AGAAAAAAAAAAAAAAA,AGCAAAAAAAAAAAAAA,AAAAAAAAAAAAAAAAAA	Canonical SSR	P3
A01	A01:497086	ATATATATATTTATATATATAT	ATATATATATTTATATATATAT	SNP/Indel	P3
A01	A01:498057	TATATATATATATATAT	TATATATATATATAT,TATATATATATATATATAT	Canonical SSR	P3
A01	A01:498179	ATATATTTATATATATATATA	ATATATTTATATATATATA	SNP/Indel	P3
A01	A01:502691	ATATATATATATA	ATATATATATA	Canonical SSR	P3
A01	A01:502826	TTTATTTATTTTATTTTATT	TTTATTTATTTTATTTTATA	SNP/Indel	P3
A01	A01:503872	ATATATATATATAT	ATATATATATAT,ATATATATATATT,ATATATATATATATAT	Canonical SSR	P3
A01	A01:520634	AAAAAAAAAAAAAAT	AAAAAAAAAAAAAAA	SNP/Indel	P3
A01	A01:521364	TTTTTTTTTTTTT	TTTTTTTTTTTTTT	Canonical SSR	P3
A01	A01:523004	TTTTTTTTTTTTTTGAA	TTTTTTTTTTTTTTTAA,TTTTTTTTTTTTTTTTA,TTTTTTTTTTTTTTTTT,TTTTTTTTTTTTTTTGAA,TTTTTTTTTTTTTTTTTA	Canonical SSR	P3
A01	A01:529327	ATATATATATAT	ATATATATATAT	SNP/Indel	P3
A01	A01:531163	ATATATATATAT	ATATATATATAT	SNP/Indel	P3
A01	A01:532042	ATTTATTTATTTATTT	ATTTATTTATTTATTT	SNP/Indel	P3
A01	A01:533743	ATAAAAAAAAAAA	ATAAAAAAAAA,ATAAAAAAAAAA,AAAAAAAAAAAAA	Canonical SSR	P3
A01	A01:535151	AAATAAAAATAAAAATAA	AAATAAAAATAAAAATAA	SNP/Indel	P3
A01	A01:535207	ATTCAAATTCGAATTCGAATTC	ATTCAAATTCGAATTCAAATTC	SNP/Indel	P3
A01	A01:536500	ATTTATTTATTTATTTGCC	ATTTATTTATTTATCTGCT	SNP/Indel	P3
A01	A01:542180	GACTTTTTTTTTTTTG	GACTTTTTTTTTTTTT,GCCTTTTTTTTTTTTG,GTCTTTTTTTTTTTTG,GACTTTTTTTTTTTTTG	Canonical SSR	P3
A01	A01:542297	TGTATGTATGTATGTATGTATTTTTGGTAAAATGTATGTATATGTGTTATGTATGTATGCATGCATGTATGTA	TGTATGTATGTATGTATTTTTGGTAAAATGTATGTATATGTGTTATGTATGTATGCATGCATGTATGTA	SNP/Indel	P3
A01	A01:542766	ATTAAAAAAAAAAA	ATTAAAAAAAAAA,AAAAAAAAAAAAAA	Canonical SSR	P3
A01	A01:546091	TTTTTTTCTTTTTTTTTG	TTTTTTTCTTTTTTTTTT,TTTTTTTCTTTTTTTTTTG	SNP/Indel	P3
A01	A01:555568	AAATTTAAATTCAAATTTAACATTTATAATT	AAATTTAAATTCAAATTTAACATTTATAATT	SNP/Indel	P3
A01	A01:556415	ATACATCCATCATACATAACATACATA	ATACATCCATCATACATAACATACATA	SNP/Indel	P3
A01	A01:556580	ATACATACATACATACATACATACATACATAATACATA	ATACATACATACATGCATACATACATACATACATAATACATA	SNP/Indel	P3
A01	A01:556692	TGAATATATATATACATACATACATATATATATATA	TGAATATATATATACATACATACATATATATATA,TTAATATATATATACATACATACATATATATATATA	SNP/Indel	P3
A01	A01:557046	CATACATACATACATA	CATACATACATACATA	SNP/Indel	P3
A01	A01:559761	TTATTATTATTATTATT	TTATTATTATTATTATT	SNP/Indel	P3
A01	A01:561730	AAAAAAACAAAAAAAAAA	AAAAAAAAAAAAAAAAAA,AAAAAAAACAAAAAAAAAAA	SNP/Indel	P3
A01	A01:562071	AAATAAATAAATAAA	AAATAAATAAATAAA	SNP/Indel	P3
A01	A01:564880	CGAAAAAAAAAAA	CGAAAAAAAAAA,CAAAAAAAAAAAA	Canonical SSR	P3
A01	A01:567482	ACCAATTTTTTTTTTTGACT	ATCAATTTTTTTTTTGAC,ACCAATTTTTTTTTTTTTTT,ACCAATTTTTTTTTTTTGACT	Canonical SSR	P3
A01	A01:571270	ATACACAAAAAAAAAAGAAAAAAAGAAAAAAAAAAGAAAA	AAACACAAAAAAAAAAGAAAAAAAGAAAAAAAAAAGAAAA,ATACAAAAAAAAAAAAGAAAAAAAGAAAAAAAAAAGAAAA,ATACACAAAAAAAAAGAAAAAAAGAAAAAAAAAAAAGAAAA,ATACACAAAAAAAAAAAAAAAAAGAAAAAAAAAAAAAGAAAA,ATACACAAAAAAAAAGAAAAAAAGAAAAAAAAAAAAAGAAAA	SNP/Indel	P3
A01	A01:580528	AATAATAAAATATTAATAATTTTAAAGAATAATAATAATAAT	AATAATAAAATATTAATAATTTTAAAGAATAATAATAATAAT	SNP/Indel	P3
A01	A01:583046	TATATATATATA	TATATATATATA	SNP/Indel	P3
A01	A01:590127	CATGCATGCATGCATG	CATGCATGCATGCATG	SNP/Indel	P3
A01	A01:590897	TATGTATGTATGTATGCATGCATGCATGTAT	TATGTATGTATGTATGCATGCATGCATGTAT	SNP/Indel	P3
A01	A01:591896	TTTTTTATTTTTATTTTTATTTTT	TTTTTTATTTTTATTTTTATTTTT	SNP/Indel	P3
A01	A01:591897	TTTTTATTTTTATTTTTATTTTTATTT	TTTTTATTTTTATTTTTATTTTTATTT	SNP/Indel	P3
A01	A01:601238	TGAATTTTTTTTTTTGAAAC	TAAATTTTTTTTTTTGAAAC,TGAATTTTTTTTTTTGAAAT,TGAATTTTTTTTTTTTGAAAC	Canonical SSR	P3
A01	A01:602913	TTCACAAATAAAATAATAAAAAGCAAAATAAAATAAAATAAA	TGCACAAATAAAATAATAAAAAGCAAAATAAAATAAAATAAA	SNP/Indel	P3
A01	A01:603266	TCAATCTTCATCTTCAACTTCAACTTC	TCAATCTTCATCTTCAACTTCAACTTC	SNP/Indel	P3
A01	A01:606570	ATATATGTATATAATATATTATATAT	ATATATGTATATAATATATTATATAT	SNP/Indel	P3
A01	A01:610737	TATATATATATATAT	TATATATATATAT,TATATATATATATATAT	Canonical SSR	P3
A01	A01:610828	TTTTTTTTTTTTAAC	TTTTTTTTTTTAAC,TTTTTTTTTTTTTAT	Canonical SSR	P3
A01	A01:614801	CATCCATCCATGCATCCATCCATCCAT	CATCCATCCATGCATCCATCCATCCAT	SNP/Indel	P3
A01	A01:614860	ACATACATACATACAT	ACATACATACATACAT	SNP/Indel	P3
A01	A01:614886	TGCCTGCCTGCCTCCCTGCC	TGCCTGCCTGCCTCCCTGCC	SNP/Indel	P3
A01	A01:617405	ACCAAAAAAAAAAAAAAAT	ACCAAAAAAAAAAAAAAT,AAAAAAAAAAAAAAAAAAT,ACAAAAAAAAAAAAAAAAT,ACCAAAAAAAAAAAAAAAA,ACAAAAAAAAAAAAAAAAAT,ACCAAAAAAAAAAAAAAAAA,ACCAAAAAAAAAAAAAAAAT	Canonical SSR	P3
A01	A01:619168	ATTAAAAAAAAAAAA	ATTAAAAAAAAAAA,AAAAAAAAAAAAAAA,ATTAAAAAAAAAAAAA	Canonical SSR	P3
A01	A01:621588	ATATATATATATA	ATATATATATATA	SNP/Indel	P3
A01	A01:625134	TTTTTTTTTTTCA	TTTTTTTTTTTCT,TTTTTTTTTTTTA,TTTTTTTTTTTTT,TTTTTTTTTTTTCA	Canonical SSR	P3
A01	A01:627192	ATGGAAAAAAAATAAAAAATAACAAAACAAAAA	ACGGAAAAAAAATAAAAAATAACAAAACAAAAA,ATGGAAAAAAAATAAAAAAAAACAAAACAAAAA	SNP/Indel	P3
A01	A01:627365	TAATTAATTAATTAA	TAATTAATTAATTAA	SNP/Indel	P3
A01	A01:628020	ATATATTATATATTATATATAAATAT	ATATATTATATATTATATATAAATAT	SNP/Indel	P3
A01	A01:628656	TATATATACATATATATATATAT	TATATATACATATATATATAT	SNP/Indel	P3
A01	A01:633068	GATGGTGATGGTGATGGTG	GATGGTGATGGTGATGGTG	SNP/Indel	P3
A01	A01:633070	TGGTGATGGTGATGGTGTCGGTGGTGGTGGAGGTGGAGGTAGAGGTGGAGATGGTGGTGGTGG	TGGTGATGGTGATGGTGTCGGTGGTGGTGGAGGTGGAGGTAGAGGTGGAGATGGTGGTGGTGG	SNP/Indel	P3
A01	A01:633089	GGTGGTGGTGGAGGTGGAGGTAGAGGTGGAGATGGTGGTGG	GGTGGTGGTGGAGGTGGAGGTAGAGGTGGAGATGGTGGTGG	SNP/Indel	P3
A01	A01:633194	CCGCCGCCGCCGCCG	CCGCCGCCGCCGCCG	SNP/Indel	P3
A01	A01:633581	CATACTTTTTTTTTTATTTTT	CATACTTTTTTTTTATTTTT,CTTACTTTTTTTTTTATTTTT	Canonical SSR	P3
A01	A01:635917	ACCAAAAAAAAAAAAAAA	ACCAAAAAAAAAAAA,AAAAAAAAAAAAAAAA,ACAAAAAAAAAAAAAA,ACCAAAAAAAAAAAAA,ACAAAAAAAAAAAAAAA,ACCAAAAAAAAAAAAAA,AAAAAAAAAAAAAAAAAA,ACAAAAAAAAAAAAAAAA,ACAAAAAAAAAAAAAAAAA	Canonical SSR	P3
A01	A01:641008	TGACAAAAAAAAAAA	TGAAAAAAAAAAAA,TAAAAAAAAAAAAAA,TGAAAAAAAAAAAAA,TGACAAAAAAAAAAG	Canonical SSR	P3
A01	A01:649309	TTTTTTTTTTTTTGAA	TTTTTTTTTTTTTTAA,TTTTTTTTTTTTTTTA,TTTTTTTTTTTTTTTT,TTTTTTTTTTTTTTGAA	Canonical SSR	P3
A01	A01:649528	ACACACACACACACACA	ACACACACACACACA,ACACACACACACACACACA	Canonical SSR	P3
A01	A01:649544	ATATATATATATAT	ATATATATATAT	Canonical SSR	P3
A01	A01:649746	TATATATTTACATATATATAT	TATATATTTACATATATATAT	SNP/Indel	P3
A01	A01:653616	ACATGATTTTTTTTTTTTTG	ACATGATTTTTTTTTTTTG,AAATGATTTTTTTTTTTTTG,ACATGATTTTTTTTTTTTTT,AAATTATTTTTTTTTTTTTTG,ACATGATTTTTTTTTTTTTTG,ACATGATTTTTTTTTTTTTTT,ACATGATTTTTTTTTTTTTTTG	Canonical SSR	P3
A01	A01:656960	AGCCAAAAAAAAAAAATGGT	AGCCAAAAAAAAAAATGGT,AAAAAAAAAAAAAAAATGGT,AACCAAAAAAAAAAAATGGT,AGCAAAAAAAAAAAAATGGT,AGCCAAAAAAAAAAAAAGGT,AGCCAAAAAAAAAAAACGGT,AGCCAAAAAAAAAAAATGGA,AGCCAAAAAAAAAAAAATGGT	Canonical SSR	P3
A01	A01:661354	TCTCTCTCTCTCT	TCTCTCTCTCTCT	SNP/Indel	P3
A01	A01:666383	TTTTTTTGTTTTTTTTTC	TTTTTTTGTTTTTTTTTT	SNP/Indel	P3
A01	A01:666887	AGAGGAAAAAAAAAAAGAAAT	AGAGGAAAAAAAAAAGAAAT,AAAAAAAAAAAAAAAAGAAAT,AAAAGAAAAAAAAAAAGAAAT,AGAAAAAAAAAAAAAAGAAAT,AGAGAAAAAAAAAAAAGAAAT,AGAGGAAAAAAAAAAAGAAAA,AGAGGAAAAAAAAAAAAGAAAT	Canonical SSR	P3
A01	A01:667191	ATATATATATAT	ATATATATATAT	SNP/Indel	P3
A01	A01:667457	GAGGGGGGGGGGGGA	GAGGGGGGGGGGA,GAGGGGGGGGGGGA,GAGGGGGGGGGGGGG,GGGGGGGGGGGGGGA,GAGGGGGGGGGGGGGA,GAGGGGGGGGGGGGGG,GAGGGGGGGGGGGGGGA	Canonical SSR	P3
A01	A01:668072	TTTTTATTTTTTATTTTTTT	TTTTTATTTTTTATTTTTTT	SNP/Indel	P3
A01	A01:669642	ACTATGACTATGACTATGACT	ACTATGACTATGACTATGACT	SNP/Indel	P3
A01	A01:671742	TAATAATAATAATATAATAA	TAATAATAATAAAATAATAA	SNP/Indel	P3
A01	A01:673752	AAAAAAAAAAA	AAAAAAAAAA,AAAAAAAAAAAA	Canonical SSR	P3
A01	A01:676909	TATAAATATATAAATATATATA	TATAAATATATAAATATATATA	SNP/Indel	P3
A01	A01:676955	TTTTTTTTTATTTTT	TTTTTTTTTATTTTT	SNP/Indel	P3
A01	A01:678611	TTTTTTTTTCTTTTTT	TTTTTTTTTCTTTTTT	SNP/Indel	P3
A01	A01:682186	TTTTTTTTCTTTTTTTTTGGTC	TTTTTTTTCTTTTTTTTTGGTT,TTTTTTTTCTTTTTTTTTTGTC,TTTTTTTTCTTTTTTTTTTTTC,TTTTTTTTCTTTTTTTTTTTTT,TTTTTTTTCTTTTTTTTTTGGTC	SNP/Indel	P3
A01	A01:682408	TGATAAAAAAGAAAAAAAAAC	TAATAAAAAAGAAAAAAAAAC,TGATAAAAAAAAAAAAAAAAC,TGATAAAAAAGAAAAAAAAAA,TGATAAAAAAGAAAAAAAAAAC	SNP/Indel	P3
A01	A01:682877	GATTTTTCTTTTCTTTTCTTTTTTAAG	GATTTTTCTTTTCTTTTCTTTTTTAAA,GTTTTTTCTTTTCTTTTCTTTTTTAAG	SNP/Indel	P3
A01	A01:686914	GTAAAAAAAAAAAA	GTAAAAAAAAAAA,GAAAAAAAAAAAAA,GTAAAAAAAAAAGA,GTAAAAAAAAAAAAA	Canonical SSR	P3
A01	A01:687367	TAAAAAAAAATAAAATAAAAT	TAAAAAAAAATAAAATAAAAT	SNP/Indel	P3
A01	A01:689534	TTTATTTATTTATTTATTTA	TTTATTTATTTATTTATTTA	SNP/Indel	P3
A01	A01:689617	CACTTGTTTTTTTTTTTGG	CACTTGTTTTTTTTTTGG,CACTTGTTTTTTTTTTTTG,CACTTGTTTTTTTTTTTTT,CCCTTGTTTTTTTTTTTGG,CACTTGTTTTTTTTTTTTGG	Canonical SSR	P3
A01	A01:697345	TTTTTTTTTGTTTTTTTTGCAG	TTTTTTTTTGTTTTTTTTTCAG,TTTTTTTTTTGTTTTTTTTGCAG,TTTTTTTTTTGTTTTTTTTGCAGA,TTTTTTTTTTTGTTTTTTTTGCAG	SNP/Indel	P3
A01	A01:697773	TATGTATGTATGTAT	TATGTATGTATGTAT	SNP/Indel	P3
A01	A01:698974	TAATAATAATAATAATAA	TAATAATAATAATAAAAA	SNP/Indel	P3
A01	A01:714013	AGTTAAAAAAAAAAAAAC	ATTAAAAAAAAA,AGTTAAAAAAAAAAAAC,AGTTAAAAAAAAAAAAAAC,AGTTAAAAAAAAAAAAAAAC	Canonical SSR	P3
A01	A01:714725	TGTGTGTGTGTGTATA	TGCGTGTG,TGTGTGTG,TGTGTGTGTGTATA	Canonical SSR	P3
A01	A01:721067	TTAATATATATATATAA	TATAATATATAT	SNP/Indel	P3
A01	A01:721167	AATATTATATATATATA	ACTATTTTATATATAATATA	SNP/Indel	P3
A01	A01:724549	AATTAATTCAATTAATAAATTAAT	AATCAATTCAATTAATAAATTAAT	SNP/Indel	P3
A01	A01:729064	ATTAAAAAAATAAAAATCAAAACTAAAAATTAAAAA	AATAAAAAAATAAAAATCAAAACTAAAAATTAAAAA,ATTAAAAATAATAAAAATCAAAACTAAATATTAAAAA	SNP/Indel	P3
A01	A01:730817	TTTATTTATTTATTTGGG	TTTATTTTTTTATTTGGT	SNP/Indel	P3
A01	A01:731958	AAAAAAAAAAAGAGCT	AAAAAAAAAAAAAGCT,AAAAAAAAAAAGAGCA,AAAAAAAAAAAGAGCC	SNP/Indel	P3
A01	A01:732862	TTATTATTATTATTA	TTATTATTATTATTA	SNP/Indel	P3
A01	A01:735832	TATATATATATAT	TATATATATAT	Canonical SSR	P3
A01	A01:736026	TTTTTTATTTTTTTTTCTTTTT	TTTTTTATTTTTTTTTCTTTTT	SNP/Indel	P3
A01	A01:739968	ATACATACATATATACATA	ATACATACATATATACATA	SNP/Indel	P3
A01	A01:739976	ATATATACATATATATATAGATAT	ATATATACATATATATATAGATAT	SNP/Indel	P3
A01	A01:741024	TTTTTTTTTTTTG	TTTTTTTTTTTTT,TTTTTTTTTTTTTG	Canonical SSR	P3
A01	A01:747391	AACAAGTAAATTAATAAATAAATGAATGAATAAATATATAAATAA	AGCAAGTAAATTAATAAATAAATGAATGAATAAATATATAAATAA	SNP/Indel	P3
A01	A01:749183	AAAAAAATAAAAAAAAAA	AAAAAAATAAAAAAAAA	SNP/Indel	P3
A01	A01:754583	TTCTCAAAAAAAAAAAAAAAGATG	TTCAAAAAAAAAAAAAAAAAGATG,TTCTCAAAAAAAAAAAAAAAAAAA,TACAAAAAAAAAAAAAAAAAAGATG,TTCTCAAAAAAAAAAAAAAAAGAAG	Canonical SSR	P3
A01	A01:754998	TTTTTTTTTTTTAC	TTTTTTTTTTAC,TTTTTTTTTTTAC,TTTTTTTTTTTTT,TTTTTTTTTTTTTC,TTTTTTTTTTTTTT	Canonical SSR	P3
A01	A01:756726	ATATATATTTACTATATATTATAAAATATAAATATAT	ATATATATTTACTATATATTATAAAATATAAATATAT	SNP/Indel	P3
A01	A01:760209	TTTTTTTTTTTTTTTTTGCATG	TTTTTTTTTTTTTTGCATG,TTTTTTTTTTTTTTTGCATG,TTTTTTTTTTTTTTTTGCATG,TTTTTTTTTTTTTTTTGTATT,TTTTTTTTTTTTTTTTTCATG,TTTTTTTTTTTTTTTTTCATT,TTTTTTTTTTTTTTTTTTCATG,TTTTTTTTTTTTTTTTTTTTTT	Canonical SSR	P3
A01	A01:762125	TTAAATTAAATTAAATATAAA	TTAAATTAAATTAAATATAAA	SNP/Indel	P3
A01	A01:762173	ATATATATATATA	ATATATATATATA	SNP/Indel	P3
A01	A01:766304	TTATTATTCAATTATTATTATTATT	TTATTATTCAATTATTATTATTATT	SNP/Indel	P3
A01	A01:767169	AAAAAGAAAAAAAAA	AAAAAGAAAAAAAA,AAAAAAAAAAAAAAA	Canonical SSR	P3
A01	A01:767631	TTTTTTTTTATTTTTCG	TTTTTTTTTATTTTTCT	SNP/Indel	P3
A01	A01:768653	TGTTTTTTTTTTTGGTTC	TGTTTTTTTTTTGGTTC,TGTTTTTTTTTTTGGTTT,TGTTTTTTTTTTTTGTTC,TTTTTTTTTTTTTGGTTC,TGTTTTTTTTTTTTGGTTC	Canonical SSR	P3
A01	A01:769483	TTTTTTTTTTATTTTTT	TTTTTTTTTATTTTTT,TTTTTTTTTTTTTTTTT	SNP/Indel	P3
A01	A01:789855	ATGCAAAAAAAAAAAA	AAAAAAAAAAAAAAAA,AAGAAAAAAAAAAAAA,ATAAAAAAAAAAAAAA	SNP/Indel	P3
A01	A01:796064	TGTTTGTGTTTGTGTTTGTGTTTGTGTTTG	TGTTTGTGTTTGTGTTTGTGTTTGTGTTTG	SNP/Indel	P3
A01	A01:798215	AAATAAATAAATAAAT	AAATAAATAAATAAAT	SNP/Indel	P3
A01	A01:799217	TTTTTTTTATTTTTTTCG	TTTTTTTTATTTTTTTCT	SNP/Indel	P3
A01	A01:800859	AGCAAAAAAAAAAAGAC	AAAAAAAAAAAAAAGAC,AGCAAAAAAAAAAAGAA,AGCAAAAAAAAAAAAGAC	Canonical SSR	P3
A01	A01:804367	TTTTCTTTTTTTCTTTTTTTT	TTTTCTTTTTTTCTTTTTTTT	SNP/Indel	P3
A01	A01:804854	TTATTTTATTTTATTTT	TTATTTTATTTTATTTT	SNP/Indel	P3
A01	A01:805343	TTTTTTTTTTT	TTTTTTTTTT,TTTTTTTTTTTT	Canonical SSR	P3
A01	A01:807075	TAATGTTTTTTTTTTTTGTTCA	TAATGTTTTTTTTTTTGTTCA,TAATGTTTTTTTTTTTTGTTTA,TAATGTTTTTTTTTTTTTTTCA,TAATGTTTTTTTTTTTTTTTTA,TAATGTTTTTTTTTTTTTTTTT,TATTGTTTTTTTTTTTTGTTCA,TTTTGTTTTTTTTTTTTGTTCA,TAATGTTTTTTTTTTTTTGTTCA	Canonical SSR	P3
A01	A01:807604	TTTTTTTTATTTTTT	TTTTTTTTATTTTTT	SNP/Indel	P3
A01	A01:808180	TATATATATATAT	TATATATATATAT	SNP/Indel	P3
A01	A01:812384	TTTTTTTTATTTTTTTATTTTTT	TTTTTTTTATTTTTTTATTTTTT	SNP/Indel	P3
A01	A01:813357	TAATTAATTAATTAATTAA	TAATTAATTAATTAATTAA	SNP/Indel	P3
A01	A01:814067	CATCTTTTTTTTTTTATTTTT	CATCTTTTTTTTTTATTTTT,CATCTTTTTTTTTTTTTTTTT,CCTCTTTTTTTTTTTATTTTT	Canonical SSR	P3
A01	A01:818965	ATATAATATATATATGTATAT	AGATAATATATATATGTATAT	SNP/Indel	P3
A01	A01:823369	TTTCTTTTCTTTTCTTTTTTTTTTTT	TTTCTTTTCTTTTCTTTTTTTTTTTT	SNP/Indel	P3
A01	A01:823373	TTTTCTTTTCTTTTTTTTTTTT	TTTTCTTTTCTTTTTTTTTTTT	SNP/Indel	P3
A01	A01:823448	ATTTTATTTTATTTTATTTGTAG	ATTTTATTTTATTTTATTTGTAT	SNP/Indel	P3
A01	A01:824590	AATTCTTTTTTTTTCTTTTTTA	AATTCTTTTTTTTTCTTTTTTT,ATTTCTTTTTTTTTCTTTTTTA	SNP/Indel	P3
A01	A01:834211	TAAAAAATAAATAAATAAATAAATAAA	TAAAAAATAAATAAATAAATAAATAAA	SNP/Indel	P3
A01	A01:835091	TTAGGAAAAAAAAAAAAAA	TAAAAAAAAAAAAAAAAAA,TAAGAAAAAAAAAAAAAAA,TAAGGAAAAAAAAAAAAAA,TTAAAAAAAAAAAAAAAAA	SNP/Indel	P3
A01	A01:835325	AAAAAAAAAAAA	AAAAAAAAAAAA	SNP/Indel	P3
A01	A01:840743	AACTCCCCCCCCCCCCCCCCC	AACTCCCCCACCCCCCCCCC,AACCCCCCCACCCCCCCCCCC,AACCCCCCCCCCCCCCCCCCC,AACTCCCCCACCCCCCCCCCC,ACCCCCCCCCCCCCCCCCCCC	Canonical SSR	P3
A01	A01:842978	AATAATAATAATAATAATAATAGTAATAA	AATAATAATAATAATAATAATAGTAATAA	SNP/Indel	P3
A01	A01:845800	GAAGAAGAAGAAGAAGGAGAGAGAAATTAGAAGAAGAA	GAAGAAGAAGAAGAAGGAGAGAGAAATTAGAAGAAGAA	SNP/Indel	P3
A01	A01:847602	AAAAAAAAAAA	AAAAAAAAAA,AAAAAAAAAAAA	Canonical SSR	P3
A01	A01:849180	ATATATATATATAGATATATAT	ATATATATATATATAGATATATAT	SNP/Indel	P3
A01	A01:850737	AAAAAAAAAAA	AAAAAAAAAAAA	Canonical SSR	P3
A01	A01:851103	TAATTAAATAATTAATTAA	TAATTAAATAATTAATTAA	SNP/Indel	P3
A01	A01:851809	TATATATATATATA	TATATATATATATATA	Canonical SSR	P3
A01	A01:851827	TATGTATGTACGTATGTAT	TATGTATGTACGTATGTAT	SNP/Indel	P3
A01	A01:853369	ATATATATATATA	ATATATATATATA	SNP/Indel	P3
A01	A01:859230	AAAAAAAGAAAAAAAAAA	AAAAAAAGAAAAAAAA,AAAAAAAGAAAAAAAAA,AAAAAAAAAAAAAAAAAA,AAAAAAAACAAAAAAAAA	SNP/Indel	P3
A01	A01:859411	GAGTTCTTTTTTTTTTTTTTGGGA	GAGTTCTTTTTTTTTTTTTGGGA,GAGTTCTTTTTTTTTTTTTTGGT,GTGTTTTTTTTTTTTTTTTGGGA,GTGTTCTTTTTTTTTTTTTTGGGA,GTTTTTTTTTTTTTTTTTTTGGGA	Canonical SSR	P3
A01	A01:862905	AAATAAATAAATAAAT	AAATAAATAAATAAAT	SNP/Indel	P3
A01	A01:863090	TTAAAGAAAAAAAAAAA	TTAAAGAAAAAAAAAA,TAAAAAAAAAAAAAAAA,TTAAAAAAAAAAAAAAA,TTAAAGAAAAAAAAAAAA	Canonical SSR	P3
A01	A01:865081	TTTTTTTATTTTTTTT	TTTTTTTATTTTTTTT	SNP/Indel	P3
A01	A01:867379	TTATTATTATTATTATTATTATTA	TTATTATTATTATTATTATTATTATTA	Canonical SSR	P3
A01	A01:867993	AAATTAAATTATATTAAATTAAA	AAATTAAATTATATTAAATTAAA	SNP/Indel	P3
A01	A01:868426	ATATTTATATATATATAGATATA	ATATTTATATATATATAGATATA	SNP/Indel	P3
A01	A01:870694	TATAGATATATATATAT	TATAGATATATATAT	Canonical SSR	P3
A01	A01:870832	CCACCACCACCACCA	CCACCACCACCACCA	SNP/Indel	P3
A01	A01:872106	AAAAAAAAAAA	AAAAAAAAA	Canonical SSR	P3
A01	A01:873010	ATATCTATATCATACATATATATATA	ATATCTATATCATACATATATATATA	SNP/Indel	P3
A01	A01:873524	ACCAAAAAAAAAAA	ACCAAAAAAAAAA,AAAAAAAAAAAAAA,ACAAAAAAAAAAAA,ACCAAAAAAAAAAAA	Canonical SSR	P3
A01	A01:876748	ATGACAAAAAAAAAAA	ATGACAAAAAAAAAA,AAAAAAAAAAAAAAAA,ATAACAAAAAAAAAAA,ATGAAAAAAAAAAAAA,ATGAAAAAAAAAAAAT,ATGACAAAAAAAAAAT,ATGACAAAAAAAAAAAA	Canonical SSR	P3
A01	A01:881904	TTTATTTATTTATTTA	TTTATTTATTTATTTA	SNP/Indel	P3
A01	A01:882217	ATAAAGAAAAAAAAGAAAAAAGAAAAA	AAAAAAAAAAAAAAGAAAAAAGAAAAA,AAAAAGAAAAAAAAGAAAAAAGAAAAA	SNP/Indel	P3
A01	A01:882718	TCTTCTTCTTCTTCTT	TCTTCTTCTTCTTCTTT,TCTTCTTCTTCTTCTTCT,TCTTCTTCTTCTTCTTTT	Canonical SSR	P3
A01	A01:886982	ACTACTACTACTACTAC	ACTACTACTACTACTAC	SNP/Indel	P3
A01	A01:887502	TAATAATAATAATAAATTATAATATTAATA	TAATAATAATAATAAATTATAATATTAATA	SNP/Indel	P3
A01	A01:890215	GGACAAAAAAAAAAGAAAA	GGACAAAAAAAAAGAAAA,GAAAAAAAAAAAAAGAAAA,GGAAAAAAAAAAAAGAAAA	Canonical SSR	P3
A01	A01:892021	TTTTTTTTTCTTTTT	TTTTTTTTTCTTTTT	SNP/Indel	P3
A01	A01:892477	AAAAAAAAAAA	AAAAAAAAAA,AAAAAAAAAAAA	Canonical SSR	P3
A01	A01:895720	ATATATATATAT	ATATATATATAT	SNP/Indel	P3
A01	A01:897878	ATTTATATTTATATTTTATTT	ATTTATATTTATATTTTATTT	SNP/Indel	P3
A01	A01:898917	AAAATAAAATAAAATAAA	AAAATAAAATAAAATAAA	SNP/Indel	P3
A01	A01:900103	TTTTTATTTTTTTCTTTTTTGA	TTTTTATTTTTTTTCTTTTTTGG	SNP/Indel	P3
A01	A01:900165	GTTTTTTTTTTTTA	GGTTTTTTTTTTTA,GTTTTTTTTTTTTT	SNP/Indel	P3
A01	A01:902657	ACCGAAAAAAAAAAAAAAAAA	AAAAAAAAAAAAAAAAAAA,AAAAAAAAAAAAAAAAAAAA,ACCGAAAAAAAAAAAAAAAA,AAAAAAAAAAAAAAAAAAAAA,ACAAAAAAAAAAAAAAAAAAA,ACCAAAAAAAAAAAAAAAAAA,ACCAAAAAAAAAAAAAAAAAAA,ACCGAAAAAAAAAAAAAAAAAA	Canonical SSR	P3
A01	A01:904654	TAGTAGGAGTAGTAGTAGGAGTAG	TAGTAGGAGCAGTAGTAGGAGTAG	SNP/Indel	P3
A01	A01:904655	AGTAGGAGTAGTAGTAGGAGTAGGAGCAGGAGCAGGTGCAGGAGCAGGAGCAGGAG	AGTAGGAGCAGTAGTAGGAGTAGGAGCAGGAGCAGGTGCAGGAGCAGGAGCAGGAG	SNP/Indel	P3
A01	A01:904670	AGGAGTAGGAGCAGGAGCAGGTGCAGGAGCAGGAGCAGGAGC	AGGAGTAGGAGCAGGAGCAGGTGCAGGAGCAGGAGCAGGAGC	SNP/Indel	P3
A01	A01:905846	ATAAAAATAAAAATAAAAA	ATAAAAATAAAAATAAAAA	SNP/Indel	P3
A01	A01:913168	AATTTTTTTTTTTTTC	AATTTTTTTTTTTTC,AATTTTTTTTTTTTTT,ATTTTTTTTTTTTTTC,AATTTTTTTTTTTTTTC,AATTTTTTTTTTTTTTT,ATTTTTTTTTTTTTTTC,AATTTTTTTTTTTTTTTC,AATTTTTTTTTTTTTTTT	Canonical SSR	P3
A01	A01:919421	ATATATATATATA	ATATATATATATA	SNP/Indel	P3
A01	A01:922130	AGTTTTTTTTTTTT	AGTTTTTTTTTT,AGTTTTTTTTTTT,ATTTTTTTTTTTT	Canonical SSR	P3
A01	A01:923545	CTAAAAAAAAAAAAAAA	CAAAAAAAAAAAAAAA,CTAAAAAAAAAAAAAA,CAAAAAAAAAAAAAAAA,CAAAAAAAAAAAAAAAAA,CTAAAAAAAAAAAAAAAA	Canonical SSR	P3
A01	A01:930260	AATTTTTTTTTTTTTTA	AATTTTTTTTTTTTTA,AATTTTTTTTTTTTTTT,ATTTTTTTTTTTTTTTA	Canonical SSR	P3
A01	A01:930341	CATTGCCATTGCCATTGCCATTGCCATT	CATTGCCATTGCCATTGCCATTGCCATT	SNP/Indel	P3
A01	A01:951166	ATATATCTATATATATA	ATATATCTATATATATA	SNP/Indel	P3
A01	A01:963564	AAAAAAAAATAAAAAAAGGAA	AAAAAAAAATAAAAAAAAGGAA,AAAAAAAAATAAAAAAAAAGGAA,AAAAAAAAATAAAAAAAAAGGAT	SNP/Indel	P3
A01	A01:963914	ACTAAAAAAAAAAAAA	AAAAAAAAAAAAAAA,ACAAAAAAAAAAAAA,ACTAAAAAAAAAAAA,AAAAAAAAAAAAAAAA,AATAAAAAAAAAAAAA,ACAAAAAAAAAAAAAA,ACTAAAAAAAAAAAAAA	Canonical SSR	P3
A01	A01:964285	CAATTTTTTTTTTTTAACTC	CAATTTTTTTTTAACTC,CAATTTTTTTTTTAACTC,CAATTTTTTTTTTTAACTC,CAATTTTTTTTTTTTAACTA,CAATTTTTTTTTTTTTTTTC,CTATTTTTTTTTTTTAACTC	Canonical SSR	P3
A01	A01:967068	TTTTTTTTTCTTTTTT	TTTTTTTTCTTTTTT,TTTTTTTTTTTTTTTT	SNP/Indel	P3
A01	A01:970969	TGATGATGATGATGATTATGAGATG	TGATGATGATGATGATTATGAGATG	SNP/Indel	P3
A01	A01:971100	AACAAGAACAAGAACAAGAACAA	AACAAGAACAGGAACAAGAACAA	SNP/Indel	P3
A01	A01:971171	AAAAAAAAAAA	AAAAAAAAAA,AAAAAAAAAAAA	Canonical SSR	P3
A01	A01:971432	ACATATACATATACATACACACCTATACATATA	ACATATACATATACATACACACCTATACATATA	SNP/Indel	P3
A01	A01:971681	TTTTTTTTTCTTTTTTTT	TTTTTTTTTCTTTTTTTT	SNP/Indel	P3
A01	A01:972485	TTTTTTTATTTTTTTATTTTTTTT	TTTTTTTATTTTTTTATTTTTTTT	SNP/Indel	P3
A01	A01:972842	GCAAAAAATAATAATAAAAATAAAAA	GAAAAAAATAATAATAAAAATAAAAA	SNP/Indel	P3
A01	A01:978270	AAAAACAAAAAAAAACAAAA	AAAAACAAAAAAAACAAAA	SNP/Indel	P3
A01	A01:978986	AAATTTAAAATTAAATTTAAAT	AAATTTAAAATTAAATTTAAAT	SNP/Indel	P3
A01	A01:981376	TATATATATACATATATATATATAT	TATATATATACATATATATATAT	SNP/Indel	P3
A01	A01:981603	TATATATATATAT	TATATATATATAT	SNP/Indel	P3
A01	A01:983351	TATATATATATA	TATATATATA,TATATATATATATA	Canonical SSR	P3
A01	A01:983562	TATATATATATATAT	TATATATATATAT	Canonical SSR	P3
A01	A01:994917	TTTATTTATTTTTTTATTT	TTTATTTATTTTTTTATT	SNP/Indel	P3
A01	A01:994925	TTTTTTTATTTTTTTT	TTTTTTTATTTTTTT	SNP/Indel	P3
A01	A01:995614	TATATATATGTATATA	TATATATATGTATATA	SNP/Indel	P3
A01	A01:995627	ATAAAATAAACAAAATAAAATAAAATAAAA	ATAAAATAAACAAAATAAAATAAAATAAAA	SNP/Indel	P3
A01	A01:995700	TTTTTTTTTTTGC	TTTTTTTTTTTTC,TTTTTTTTTTTTT	SNP/Indel	P3
A01	A01:995929	CATTTTTTTATTTTTTTTATTTTTTATTTTG	CATTTTTTTATTTTTTATTTTG,CATTTTTTTATTTTTTTTATTTTTTTTTTTT,CTTTTTTTTATTTTTTTTATTTTTTATTTTG	SNP/Indel	P3
A01	A01:1005758	TTTTTTTTTTTT	TTTTTTTTTTT	Canonical SSR	P3
A01	A01:1005794	ACTCAAAAAAAAAAAA	ACTAAAAAAAAAAA,ACTCAAAAAAAAAA,AAAAAAAAAAAAAAAA,ACTAAAAAAAAAAAAA	Canonical SSR	P3
A01	A01:1014226	ACTCAAAAAAAAAAAA	ACTCAAAAAAAAAAA,AATAAAAAAAAAAAAA,ACAAAAAAAAAAAAAA,ACTAAAAAAAAAAAAA	Canonical SSR	P3
A01	A01:1015674	TTTTTTTTTTT	TTTTTTTTTT,TTTTTTTTTTTT	Canonical SSR	P3
A01	A01:1016974	AAAATAAAAATAAAAGAAAGAAAAGAAAGAAAAAATAAAAAAATAAAG	AAAATAAAAATAAAAGAAACA,AAAATAAAAATAAAAGAAAGA	SNP/Indel	P3
A01	A01:1033638	CAATACAACACAATACAATACA	CAATACAACACAATACAATACA	SNP/Indel	P3
A01	A01:1038474	ATATTTATAAATATATATATAT	ATATTTATAAATATATATATATAT	Canonical SSR	P3
A01	A01:1039092	AGAAAGAAAGAAAGAAGAAAAAAAAAGAG	AGAAAGAAAGAAAGAAGAAAAAAAAAGAA,AGAAAGAAAGAAAGAAGAAAAAAAAAAGAA	SNP/Indel	P3
A01	A01:1041180	CCGTAAAAAATAAAAAAAA	CAGTAAAAAATAAAAAAAA	SNP/Indel	P3
A01	A01:1042438	GATATTATCTTTATTTTATTTTATTTT	GTTATTATCTTTATTTTATTTTATTTT	SNP/Indel	P3
A01	A01:1044747	ATTCTGATCTGATTCTGATTCTG	ATTCTGATCTGATTCTGATTCTG	SNP/Indel	P3
A01	A01:1046161	AATAAAATAAAATAAAA	AATAAAATAAAATAAAA	SNP/Indel	P3
A01	A01:1069223	ATATATATATATAT	ATATATATATAT,ATATATATATATATAT,ATATATATATATATATAT,ATATATATATATATATATAT,ATATATATATATATATATATAT	Canonical SSR	P3
A01	A01:1093219	AGAAGGAAAGAAAGAAAGAAAGAAAGAAA	AGAAGGAAAGAAAGAAAGAAAGAAAGAAA	SNP/Indel	P3
A01	A01:1094078	ATATATATATAT	ATATATATATATAT,ATATATATATATATAT	Canonical SSR	P3
A01	A01:1094344	TACTGTTACTGCTACTGTTACTGTTACCGTTAC	TACTGTTACTGCTACTGTTACTGTTACCGTTAC	SNP/Indel	P3
A01	A01:1097657	TGTGTGTGTGTG	TGTGTGTGTGTG	SNP/Indel	P3
A01	A01:1102701	TAAAAAATAAATAAATAAA	TAAAAAATAAATAAATAAA	SNP/Indel	P3
A01	A01:1114250	AGAAAAACAAAAAAAAA	AAAAAAACAAAAAAAAA	SNP/Indel	P3
A01	A01:1117411	TTCTTTCTTTCTCTTTCTTTCATTCTTT	TTCTTTCTTTCTCTTTCTTTCTTTCTTT	SNP/Indel	P3
A01	A01:1132524	TATATATATATGTATTGTATGTATATATATA	TATATATATATGTATTGTATGTATATATATA	SNP/Indel	P3
A01	A01:1133587	AAAAGAAAAAAAAAAGC	AAAAGAAAAAAAAAGC,AAAAGAAAAAAAAAAAC,AAAAGAAAAAAAAAAGA	Canonical SSR	P3
A01	A01:1133704	ACAAAGAAAAAAAAAAAA	AAAAAAAAAAAAAAAAA,AAAAAGAAAAAAAAAAA,ACAAAGAAAAAAAAAAA,AAAAAAAAAAAAAAAAAA,AAAAAGAAAAAAAAAAAA,ACAAAAAAAAAAAAAAAA,AAAAAAAAAAAAAAAAAAA,ACAAAGAAAAAAAAAAAAA	Canonical SSR	P3
A01	A01:1139929	TTTCTGTTTCTGTTTCTG	TTTCTGTTTCTGTTTCTG	SNP/Indel	P3
A01	A01:1143640	GCTTGAAGCTTGGCTTGGGCTTGAGCTTGA	GCTTGAAGATTGGCTTGGGCTTGAGCTTGA	SNP/Indel	P3
A01	A01:1144223	AAAAAAAAAAAAAGTGAC	AAAAAAAAAAAAAGTGAA,AAAAAAAAAAAAAAGTGAC,AAAAAAAAAAAAAAAGTGAC	Canonical SSR	P3
A01	A01:1144255	TTTTTTTTTTT	TTTTTTTTTTTT	Canonical SSR	P3
A01	A01:1166303	TATATATATATATATAT	TATATATATATATAT,TATATATATATATATATAT	Canonical SSR	P3
A01	A01:1173401	TGTGTGTGTGTGTGTGTGTGTGTT	TGTGTGTGTGTGTGTGTGTGTG,TGTGTGTGTGTGTGTGTGTGTT,TGTGTGTGTGTGTGTGTGTGTGT,TGTGTGTGTGTGTGTGTGTGTGTG	Canonical SSR	P3
A01	A01:1173888	TTTTTTTTACTTTTTTTTTTTTGTG	TTTTTTTTACTTTTTTTTTTGTG,TTTTTTTTACTTTTTTTTTTTTTTT,TTTTTTTTTCTTTTTTTTTTTTGTG	SNP/Indel	P3
A01	A01:1175541	TTTTTTTTTTTTTTGG	TTTTTTTTTTTTGG,TTTTTTTTTTTTTGG,TTTTTTTTTTTTTTG,TTTTTTTTTTTTTTT,TTTTTTTTTTTTTTTG,TTTTTTTTTTTTTTTT	Canonical SSR	P3
A01	A01:1178423	TATATTATATATATAT	TATATTATATATAT	SNP/Indel	P3
A01	A01:1178722	TTTTTCTTTTTTTTTG	TTTTTATTTTTTTT,TTTTTCTTTTTTTTTT,TTTTTCTTTTTTTTTTG	Canonical SSR	P3
A01	A01:1181434	AAAAAAAAAAGCAAAAAAAAAAA	AAAAAAAAAAAGCAAAAAAAAAAA	SNP/Indel	P3
A01	A01:1183516	AAAAAAAAGAAAAAA	AAAAAAAAGAAAAAA	SNP/Indel	P3
A01	A01:1191509	AATGAATGAATGAATGAAT	AATGAATGAATGAATGAAT	SNP/Indel	P3
A01	A01:1192965	ACCTAAAAAAAAAAAAC	AACAAAAAAAAAAAAAC,ACCAAAAAAAAAAAAAC,ACCTAAAAAAAAAAAAA	SNP/Indel	P3
A01	A01:1194047	AAAATAAATAAAATAAAATA	AAAATAAATAAAATAAAATA	SNP/Indel	P3
A01	A01:1196257	CCCAAAAAAAAAAAA	CCCAAAAAAAAAAA,CACAAAAAAAAAAAA,CCAAAAAAAAAAAAA,CCAAAAAAAAAAAAAA,CCCAAAAAAAAAAAAA	Canonical SSR	P3
A01	A01:1197494	TATATATATATATATAT	TATATATATATATAT	Canonical SSR	P3
A01	A01:1197862	ATAAAAAAATAAATAAAAAATAAA	ATAAAAAAATAAATAAAAAATAAA	SNP/Indel	P3
A01	A01:1199613	AGAAAAAAAAAAAA	AAAAAAAAAAAAAA,AAAAAAAAAAAAAAA,AGAAAAAAAAAAAAA	Canonical SSR	P3
A01	A01:1204041	ATCATCATCATCATC	ATCATCATCATCATC	SNP/Indel	P3
A01	A01:1204825	ATATAAATATAAATATAAATATAAA	ATATAAATATAAATATAAATATAAA	SNP/Indel	P3
A01	A01:1208602	ACATACATACATACA	ACATACATACATACA	SNP/Indel	P3
A01	A01:1213974	TTCTTTCTTTCTTTCTCTTAA	TTCTTTCTTTCTTTCTCTTAG	SNP/Indel	P3
A01	A01:1217381	AAATAAATAAATAAAT	AAATAAATAAATAAAT	SNP/Indel	P3
A01	A01:1225161	TAAAAAGTAAAAAGTAAAAAGTAAAAGATGAAATAAAAATAAAAAGATGAAATAAAAATAAA	TAAAAAGTAAAAAGTAAAAAGTAAAAGATGAAATAAAAATAAAAAGATGAAATAAAAATAAA	SNP/Indel	P3
A01	A01:1301291	TAAATAAATAAATAAATAAATAAA	TAAATAAATAAATAAATAAATAAA	SNP/Indel	P3
A01	A01:1308100	AAAAAAAAAAAA	AAAAAAAAAA,AAAAAAAAAAA,AAAAAAAAAAAAA	Canonical SSR	P3
A01	A01:1308485	ATTTGTATATATGTATATATATAT	AGTTGTATATATGTATATATATAT	SNP/Indel	P3
A01	A01:1310527	TTTATTTATTTATTTA	TTTATTTATTTATTTA	SNP/Indel	P3
A01	A01:1310590	TTTTTATTTTTTTTT	TTTTTATTTTTTTTT	SNP/Indel	P3
A01	A01:1310723	TTTTTTTCTTTTTTT	TTTTTTTCTTTTTTT	SNP/Indel	P3
A01	A01:1315804	TTTTTTTTTTTTTTCC	TTTTTTTTTTTTTCC,TTTTTTTTTTTTTTTC,TTTTTTTTTTTTTTTT,TTTTTTTTTTTTTTTCC,TTTTTTTTTTTTTTTTCC,TTTTTTTTTTTTTTTTTC,TTTTTTTTTTTTTTTTTCC	Canonical SSR	P3
A01	A01:1316083	TCAAGAAAAAAAAAAAAAA	TAAAAAAAAAAAAAA,TCAAAAAAAAAAAAA,TAAAAAAAAAAAAAAA,TCAAAAAAAAAAAAAA,TCAAAAAAAAAAAAAAA,TCAAAAAAAAAAAAAAAA	Canonical SSR	P3
A01	A01:1317975	TTTTTTTCTTTTTTTTTTT	TTTTTTTCTTTTTTTTTT,TTTTTTTCTTTTTTTTTTTT	SNP/Indel	P3
A01	A01:1325489	TTAAAGAAAAAAAAAAAA	TAAAAAAAAAAAAAAAA,TTAAAGAAAAAAAAAAA,TAAAAAAAAAAAAAAAAA,TTAAAAAAAAAAAAAAAA	Canonical SSR	P3
A01	A01:1333799	AATTTTTTTTTTTTTCC	AATTATTTTTTTTTCC,AATTTTTTTTTTTTCC,AATTTTTTTTTTTTTC,AATTTTTTTTTTTTTT,AATTATTTTTTTTTTCC,AATTATTTTTTTTTTTC,AATTTTTTTTTTTTTTT,ATTTTTTTTTTTTTTCC	Canonical SSR	P3
A01	A01:1337370	ATATATATAAATATATATGTATATA	ATATATATAAATATATATGTATATA	SNP/Indel	P3
A01	A01:1348958	ATATATATAAATATATA	ATATATATAAATATATA	SNP/Indel	P3
A01	A01:1362522	CCCCCCCCCCCCCC	CCCCCCCCCCA,CCCCCCCCCCCCC,CCCCCCCCCCCCCCC	Canonical SSR	P3
A01	A01:1363843	AAAAAAATAAAAAATAAAAAATAAAAA	AAAAAAATAAAAAATAAAAATATAAAAA	SNP/Indel	P3
A01	A01:1366173	TTTTTTTTTTT	TTTTTTTTTT	Canonical SSR	P3
A01	A01:1366527	TTTATTTTTTTATTTATTTA	TTTATTTTTTTATTTATTTA	SNP/Indel	P3
A01	A01:1366762	AAGGTTTTTTTTTTATTTT	ATGGTTTTTTTTTATTTT	Canonical SSR	P3
A01	A01:1367263	AAAATATAAATAAAATAAAATAAAAT	AAAATATAAATAAAATAAAATAAAAT	SNP/Indel	P3
A01	A01:1369458	TCTAAAAAAAAGAAAAAA	TATAAAAAAAAAGAAAAAA,TCTAAAAAAAAAGAAAAAA	SNP/Indel	P3
A01	A01:1369560	AGAGAGAGAGAGAGA	AGAGAGAGAAAGAGA	SNP/Indel	P3
A01	A01:1370571	AAAAAAATAAAAAAA	AAATAAAAAAAAAA,AAATAAAAAAAAAAA,AAAAAAAAAAAAAAAAAA,AAAAAAATAAAAAAAAAA,AAAAAAATAAAAAAAAAAA,AAAAAAATTAAAAAAAAAA	SNP/Indel	P3
A01	A01:1371412	TTATTATTATTATTATTA	TTATTATTATTATTATTATTA	Canonical SSR	P3
A01	A01:1376838	AGGCAAAAAAAAAAAAG	AGGCAAAAAAAAAAAG,AAAAAAAAAAAAAAAAG,AAGAAAAAAAAAAAAAG,AGGAAAAAAAAAAAAAG,AGGCAAAAAAAAAAAAA	Canonical SSR	P3
A01	A01:1377505	AGAAAGAAAGAAAGAAAG	AGAAAGAAAGAAAGAAAG	SNP/Indel	P3
A01	A01:1378239	TTTTTTTTTTTTAAG	TTTTTTTTTTTAAG,TTTTTTTTTTTTTAG,TTTTTTTTTTTTTTT	Canonical SSR	P3
A01	A01:1379699	TTCTTCTTCTTCTTCTTCTTCTTCT	TTCTTCTTCTTCTTCTTCT	Canonical SSR	P3
A01	A01:1379994	GAAGAAGAAGAAGAAGA	GAAGAAGAAGAAGA	Canonical SSR	P3
A01	A01:1381589	TTAAAAAAAAAATTAAAAAAAAA	TTAAAAAAAAATTAAAAAAAAA,TAAAAAAAAAAATTAAAAAAAAA,TTAAAACAAAAATTAAAAAAAAAA	SNP/Indel	P3
A01	A01:1381658	AAAAAAAAAGAAAAAGAAAA	AAAAAAAAGAAAAAGAAAA	SNP/Indel	P3
A01	A01:1382258	TTTTTTTTTTTT	TTTTTTTTTTT,TTTTTTTTTTTTT	Canonical SSR	P3
A01	A01:1383822	ATAAATAAATAAATAAATTTACG	ATAAATAAATAAATAAATTTACT	SNP/Indel	P3
A01	A01:1387749	TAATTAATTAATTAAT	TAATTAATTAATTAAT	SNP/Indel	P3
A01	A01:1389585	GTCGACGGTGGGTGGGTGGGTG	GACGACGGTGGGTGGGTGGGTG	SNP/Indel	P3
A01	A01:1397912	ATAATAATAATTATTAATAATTAATATTAATAATAATAA	ATAATAATAATTATTAATAATTAATATTAATAATAATAA	SNP/Indel	P3
A01	A01:1403328	TATTTTATTTTATTTTA	TATTTTATTTTATTTTA	SNP/Indel	P3
A01	A01:1408527	ATAATAATAATTATTAATAATTAATATTAATAATAATAA	ATAATAATAATTATTAATAATTAATATTAATAATAATAA	SNP/Indel	P3
A01	A01:1410121	TTTTTTATTTTTTTT	TTTTTTATTTTTTTT	SNP/Indel	P3
A01	A01:1413692	AAAATAAAATAAAATCAAATAAA	AAAATAAAATAAAATCAAATAAA	SNP/Indel	P3
A01	A01:1421877	AGAAGAAGAAGAAGAAGAAGAAGAAGAA	AGAAGAAGAAGAAGAAGAAGAAGAAGAA	SNP/Indel	P3
A01	A01:1421879	AAGAAGAAGAAGAAGAAGAAGAAGAAAGAAAAAAAAAGAAAAAAAATT	AAGAAGAAGAAGAAGAAGAAGAAGAAAGAAAAAAAAAGAAAAAAAAAA,AAGAAGAAGAAGAAGAAGAAGAAGAAAGAAAAAAAAAGAAAAAAAAAT	SNP/Indel	P3
A01	A01:1421937	GTCAAACCGACCCGACCCGACCCG	GACAAACCGACCCGACCCGACCCG	SNP/Indel	P3
A01	A01:1422102	AAAAAAAAAGAAAAAA	AAAAAAAAAGAAAAAA	SNP/Indel	P3
A01	A01:1422664	AAAAAAAAAAA	AAAAAAAAAA	Canonical SSR	P3
A01	A01:1422887	TCAAAAAAAAAAAA	TAAAAAAAAAAAAA	SNP/Indel	P3
A01	A01:1426516	CATTCATGCATTCATTCATGCATCAATTCATTCATT	CATTCATGCATTCATTCATGCATCAATTCATTCATT	SNP/Indel	P3
A01	A01:1436648	AGAAGAAAAGAGAAGAAAAGAGAAAGAGGAGAAGAAAAGAAAGAG	AGAAGAAAAGAGAAGAAAAGAGAAAGAGGAGAAGAAAAGAAAGAG	SNP/Indel	P3
A01	A01:1436757	AGAAGAAGAAGAAGAAGAAGAAGAAAGAAGAAGAA	AGAAGAAGAAGAAGAAGAAGAAGAAAGAAGAAGAA	SNP/Indel	P3
A01	A01:1436759	AAGAAGAAGAAGAAGAAGAAGAAAGAAGAAGAAAGAAAAAAAAAGAAAAA	AAGAAGAAGAAGAAGAAGAAGAAAGAAGAAGAAAGAAAAAAAAAGAAAAA	SNP/Indel	P3
A01	A01:1436824	GTCAAACCGACCCGACCCGACCCGACCCG	GACAAACCGACCCGACCCGACCCGACCCG	SNP/Indel	P3
A01	A01:1436875	AACCCAAACCCAAACCCAA	AACCCAAACCCAAACCCAA	SNP/Indel	P3
A01	A01:1437175	AAAAAAAAAAGAAAAAA	AAAAAAAAAAGAAAAAA	SNP/Indel	P3
A01	A01:1437299	AAAAAAAGAGAAAGAAAAAAGAAAAAAAGAAAGAAGAAAAAAAGAAAAGAGGAAAAAAGGAAAAAAGAAGAAAAAAAGAAAAAAAAA	AAAAAAAGAGAAAGAAAAAAGAAAAAAAGAAAGAAGAAAAAAAGAAAAGAGGAAAAAAGGAAAAAAGAAGAAAAAAAGAAAAAAAAA	SNP/Indel	P3
A01	A01:1437561	ATTTTAATTTTATTTTATTTTA	ATTTTAATTTTATTTTATTTTA	SNP/Indel	P3
A01	A01:1438986	TATAAATATATATATTTATATAAATAT	TATAAATATATATATTTATATAAATAT	SNP/Indel	P3
A01	A01:1441676	ATCCAAAAAAAAAAA	ATCCAAAAAAAAAA,AAAAAAAAAAAAAAA,ATAAAAAAAAAAAAA,ATCAAAAAAAAAAAA	Canonical SSR	P3
A01	A01:1443852	TTTTTATTTTTTATTTATTTTTTTATTTTTTTTT	TTTTTATTTTTTTATTTTTTTG,TTTTTATTTATTATTTATTTATTTATTTTTTT	SNP/Indel	P3
A01	A01:1443854	TTTATTTTTTATTTATTTTTTTATTT	TTTATTTTTTTATT,TTTATTTATTATTTATTTATTTAT	SNP/Indel	P3
A01	A01:1444474	ATTTTTTTTTTTTG	AATTTTTTTTTTG,ATTTTTTTTTTTTT	Canonical SSR	P3
A01	A01:1444614	TCTTAAAAAAAAAAAA	TCTTAAAAAAAA,TATTAAAAAAAAAAAA,TCTTAAAAAAAAAAAAA	Canonical SSR	P3
A01	A01:1447678	TATAAATATATAAATATATAATATTATA	TATAAATATATAAATATATAATATTATA	SNP/Indel	P3
A01	A01:1451577	AGGAAAAAAAAAAAAAAACAAAG	AGGAAAAAAAAAAAAAAAAG,AGAAAAAAAAAAAAAAACAAAG,AGGAAAAAAAAAAAAAACAAAG,AAAAAAAAAAAAAAAAAACAAAG,AAGAAAAAAAAAAAAAAACAAAG,AGAAAAAAAAAAAAAAAACAAAG,AGGAAAAAAAAAAAAAAACAAAA,AGGAAAAAAAAAAAAAAAACAAAA	Canonical SSR	P3
A01	A01:1456320	ACACACACACACACA	ACACACACACACACA	SNP/Indel	P3
A01	A01:1456595	TAAATAAATAAATAAA	TAAATAAATAAATAAA	SNP/Indel	P3
A01	A01:1459419	TTAAAAAAAAAAAAAAGAGT	TTAAAAAAAAAAAAGAGT,TTAAAAAAAAAAAAAGAGA,TTAAAAAAAAAAAAAGAGT,TAAAAAAAAAAAAAAAGAGT	Canonical SSR	P3
A01	A01:1461433	ATATATGTATATATAT	ATATATGTATATATAT	SNP/Indel	P3
A01	A01:1461834	ATACATATACATATACATATACATATACATATACATATACATATACATATACATATACAT	ATACATATACATATACATATACATATACATATACATATACAT,ATACATATACATATACATATACATATACATATACATATACATATACATATACATATACATATACAT	Canonical SSR	P3
A01	A01:1465686	ATATATATATATATATATATATA	ATATATATATATATATATATA	Canonical SSR	P3
A01	A01:1468055	ATATATATATAGTATAT	ATATATATATAGTATAT	SNP/Indel	P3
A01	A01:1468407	ATATATATATATATAT	ATATATATATATAT,ATATATATATATATATAT	Canonical SSR	P3
A01	A01:1469190	TGAACCAAAAAAAAAAAGGAGC	TGAACCAAAAAAAAAAGGAGC,TAAAAAAAAAAAAAAAAGGAGC,TAAACCAAAAAAAAAAAGGAGC,TGAACAAAAAAAAAAAAGGAGC,TGAACCAAAAAAAAAAAGGAGA	Canonical SSR	P3
A01	A01:1469521	AGAAAAAGAAAAAGAAAAAAAAA	AGAAAAAGAAAAAGAAAAAAAAA	SNP/Indel	P3
A01	A01:1469523	AAAAAGAAAAAGAAAAAAAAA	AAAAAAAAAAAAAAAAAAAA,AAAAAGAAAAAAAAAAAAAA,AAAAAAAAAAAAAAAAAAAAA,AAAAAGAAAAAAAAAAAAAAA	SNP/Indel	P3
A01	A01:1471310	TATTTTATTTTATTTTATTTTA	TATTTTATTTTATTTTATTTTA	SNP/Indel	P3
A01	A01:1475748	AAAAAAATAAAAAAATAAAA	AAAAAAATAAAAAAATAAAA	SNP/Indel	P3
A01	A01:1476755	AATAATAATAATAATAAT	AATAATAATAATAATAAT	SNP/Indel	P3
A01	A01:1476883	TTGCCAAAAAAAAAAAAG	TTGCCAAAAAAAAAAAG,TAGACAAAAAAAAAAAAG,TTGAAAAAAAAAAAAAAG,TTGCAAAAAAAAAAAAAG,TTGCCAAAAAAAAAAAAA	Canonical SSR	P3
A01	A01:1484522	ATATAAATATATATAT	ATATAAATATATATAT	SNP/Indel	P3
A01	A01:1485678	AAAACAAAAAAAAAACAAAAAAAAAAAC	AAAAAAAAAAAAAACAAAAAAAAAAC,AAAAAAAAAAAAAAACAAAAAAAAAAC,AAAACAAAAAAAAAAAAAAAAAAAAAA,AAAACAAAAAAAAAACAAAAAAAAAAC,AAAAAAAAAAAAAAACAAAAAAAAAAAC,AAAACAAAAAAAAAACAAAAAAAAAAAA	SNP/Indel	P3
A01	A01:1485906	TTTTTTTTTTTATTTC	TTTTTTTTTTATTTC,TTTTTTTTTTTATTTT,TTTTTTTTTTTTTTTC,TTTTTTTTTTTTTTTT	Canonical SSR	P3
A01	A01:1486020	GCAATGGCAATGGCAATGGCAATGGCAATGG	GCAATGGCAATGGCAATGGCAATGGCAATGG	SNP/Indel	P3
A01	A01:1488158	CCTTTTTTTTTTTTCTTTTT	CTTTTTTTTTTCTTTTT,CCTTTTTTTTTTTCTTTTT,CCTTTTTTTTTTTTTTTTTT,CTTTTTTTTTTTTTCTTTTT,CCTTTTTTTTTTTTTCTTTTT,CTTTTTTTTTTTTTTCTTTTT,CTTTTTTTTTTTTTTTTTTTT,CCTTTTTTTTTTTTTTCTTTTT,CTTTTTTTTTTTTTTTCTTTTT	Canonical SSR	P3
A01	A01:1492932	AAAATAAAAAAAAAAAATTG	AAAATAAAAAAAAAAATTG,AAAATAAAAAAAAAAAATTT,AAAATAAAAAAAAAAAAATTG,AAAATAAAAAAAAATAAAAATTG,AAAATAAAAAAAAAATAAAAATTG	Canonical SSR	P3
A01	A01:1501392	AGTTTCAATTAATAAATTAATTAAT	AATTTCAATTAATAAATTAATTAAT	SNP/Indel	P3
A01	A01:1501737	TATAAATATATATATA	TATAAATATATATATATA	Canonical SSR	P3
A01	A01:1504139	AAAAAAAAAAACC	AAAAAAAAAACC,AAAAAAAAAAAAACCA	Canonical SSR	P3
A01	A01:1505554	TGTGTGTGTGTGTATGTG	TGTGTGTGTGTGTATGTG	SNP/Indel	P3
A01	A01:1512105	TAATTAATTAATTAATATTAATTAA	TAATTAATTAATTAATATTAATTAA	SNP/Indel	P3
A01	A01:1515514	TTTTTTTGTTTTTTTA	TTTTTTTGTTTTTTTT	SNP/Indel	P3
A01	A01:1515998	CACACACACACACA	CACACACACACACA	SNP/Indel	P3
A01	A01:1516379	TTTTTTTGTTTTTTT	TTTTTTTTGTTTTTTT	SNP/Indel	P3
A01	A01:1518156	TTTATTTATTTATTT	TTTATTTATTTATTT	SNP/Indel	P3
A01	A01:1518453	AAAAAAAAAAA	AAAAAAAAAA,AAAAAAAAGAA,AAAAAAAAAAAA,AAAAAAAAAATA	Canonical SSR	P3
A01	A01:1519330	TAGTTAGTTAGTTAG	TAGTTAGTTAGTTAG	SNP/Indel	P3
A01	A01:1519830	AAAAAGAAAAAAAAA	AAAAAGAAAAAAAAA	SNP/Indel	P3
A01	A01:1520119	TAATAAATAATGATAATAATAATAATAACAATAATACATAG	TAATAAATAATGATAATAATAATAATAACAATAAT	SNP/Indel	P3
A01	A01:1520309	TCATTCATTCATTCATT	TCATTCATTCATTCATT	SNP/Indel	P3
A01	A01:1522543	AAGGCAAGGTAAGGCAAGGCA	AAGGCAAGGTAAGGCAAGGCA	SNP/Indel	P3
A01	A01:1523576	TTTTTTTTTTT	TTTTTTTTTT	Canonical SSR	P3
A01	A01:1525452	TGTGTGTGTGTG	TGTGTGTGTGTG	SNP/Indel	P3
A01	A01:1525630	TTTTTTTTTTCCTTTTTTTTTT	TTTTTTTTTCCTTTTTTTTTT,TTTTTTTTTTCCTTTTTTTTT,TTTTTTTTTTCTTTTTTTTTTT,TTTTTTTTTTCTTTTTTTTTTTT	SNP/Indel	P3
A01	A01:1526897	AATTAATTAATTAATTAATTAA	AATTAATTAATTAAGTAATTAA	SNP/Indel	P3
A01	A01:1528956	AAATAAATAAATAAATAAA	AAATAAATAAATAAATAAA	SNP/Indel	P3
A01	A01:1529102	TTTAATTTAATTTAATT	TTTAATTTAATTTAATT	SNP/Indel	P3
A01	A01:1531783	TAAAATAAAATAAAATAAAATAAAATGAATATATAAAATA	TAAAATAAAATAAAATAAAATAAAATGAATATATAAAATA	SNP/Indel	P3
A01	A01:1543414	TCTTCTTTTTTTTTTTGCTTA	TCTTCTTTTTTTTTTTTCTTA,TCTTCTTTTTTTTTTTTTTTA,TCTTCTTTTTTTTTTTTTTTT,TTTTCTTTTTTTTTTTGCTTA,TCTTCTTTTTTTTTTTTGCTTA	SNP/Indel	P3
A01	A01:1544998	ATTTGCAAAAAAAAAAAAA	AATAAAAAAAAAAAAAAAA,ATTTGAAAAAAAAAAAAAA,ATTTGCAAAAAAAAAAAAAA	Canonical SSR	P3
A01	A01:1545175	AAAAACAAAAAACAAAAAACAAAAAA	AAAAACAAAAAACAAAAAACAAAAAA	SNP/Indel	P3
A01	A01:1545263	TATATATACATATATATATATAT	TATATATACATATATATATAT	SNP/Indel	P3
A01	A01:1546060	ATCATCAAAAAAAAAAAA	ATCATCAAAAAAAAAA,ATCATCAAAAAAAAAAA,AACAAAAAAAAAAAAAAA,AACATCAAAAAAAAAAAA,AACACCAAAAAAAAAAAAA,ATCACCAAAAAAAAAAAAA,ATCATCAAAAAAAAAAAAA	SNP/Indel	P3
A01	A01:1546203	AAAGAAAGAAAGAAAGAAA	AAAAAGAAAGAAAGAAA,AAAAGAAAGAAAGAAAGAAA	Canonical SSR	P3
A01	A01:1546443	TTAAAAAAAAAAAA	TTAAAAAAAAAAA,TTTAAAAAAAAAA,TAAAAAAAAAAAAA,TTTTAAAAAAAAAA,TTAAAAAAAAAAAAA	Canonical SSR	P3
A01	A01:1547425	ATATATATATATATCTAA	ATATATATATCTGA,ATATATATATATATAT,ATATATATATATCTAA,ATATATATATATATATAT	Canonical SSR	P3
A01	A01:1547438	TCTAAATTTTAGTTTTAATTTTAATTTTAAT	TATATCTGAATTTTAATTTTAATTTTAAT,TATATATCTGAATTTTAATTTTAATTTTAAT	SNP/Indel	P3
A01	A01:1547606	TTTATTTATTTATTT	TTTATTTGTTTATTT	SNP/Indel	P3
A01	A01:1548795	TATATATATATATG	TATATATATATA,TATATATATATG	Canonical SSR	P3
A01	A01:1548807	TGTGTGTGTGTGT	TGTGTGTGTGT	Canonical SSR	P3
A01	A01:1559659	AAAAACAAAAAAAAA	AAAAACAAAAAAAAAA	Canonical SSR	P3
A01	A01:1561069	TGAAGTGAACTGAACTGAACTGAAATGAA	TGAAGTGAACTGAACTGAACTGAAATGAA	SNP/Indel	P3
A01	A01:1563164	AAAAAAGAAAAAAAAAA	AAAAAAAAAAAAAAAAA,AAAAAAAAAAAAGAAAAAAAAAA,AAAAAAAAAAAAAGAAAAAAAAAA	SNP/Indel	P3
A01	A01:1564145	CCAACTCCAACCTCAACCCAACCCAAC	CCAACTCCAACCTCAACCCAACCCAAC	SNP/Indel	P3
A01	A01:1564486	TCAAAAAAAAAAAA	TCAAAAAAAAAAA,TAAAAAAAAAAAAA,TAAAAAAAAAAAAAA,TCAAAAAAAAAAAAA	Canonical SSR	P3
A01	A01:1567485	GATGATGATGATGATG	GATGATGATGATGATG	SNP/Indel	P3
A01	A01:1568124	TAATTAATATAAATAATTAATATATTTAATTATTTTAATTAA	TAATTAATCTAAATAATTAATATATTTAATTATTTTAATTAA	SNP/Indel	P3
A01	A01:1569974	AAATAAATAAATAAATAAAT	AAATAAATAAATAAATAAAT	SNP/Indel	P3
A01	A01:1570013	TAAAATTAAAATAAAAATAAATAAAATAAA	TAAAATTAAAATAAAAATAAATAAAATAAA	SNP/Indel	P3
A01	A01:1572055	GAGTTTTTTTTTTTTAC	GAGTTTTTTTTTTTAC,GAGTTTTTTTTTTTTC,GAGTTTTTTTTTTTTT,GTGTTTTTTTTTTTTAC,GAGTTTTTTTTTTTTTAC	Canonical SSR	P3
A01	A01:1572167	TATATATATATATA	TATATATATATATA	SNP/Indel	P3
A01	A01:1575025	ATATATATATAT	ATATATATAT	Canonical SSR	P3
A01	A01:1576566	GTCCCCCCGCCCCCCCCA	GTCCCCCCGCCCCCCCA,GTCCCCCGCCCCCCCCA,GCCCCCCCGCCCCCCCCA,GTCCCCCCCCCCCCCCCC,GTCCCCCCGCCCCCCCCC,GTCCCCCCGCCCCCCCCCCA,GTCCCCCCGCCCCCCCCCCCA	SNP/Indel	P3
A01	A01:1576984	TTTGTTTGTTTGATTGTTT	TTTGTTTGTTTGATTGTTT	SNP/Indel	P3
A01	A01:1592457	ATATATATATATA	ATATATATATA	Canonical SSR	P3
A01	A01:1608732	TTTTTTTTTTTC	TTTTTTTTTTC,TTTTTTTTTTTT	Canonical SSR	P3
A01	A01:1621604	TTTATTTATTTATTT	TTTGTTTATTTATTT	SNP/Indel	P3
A01	A01:1622776	TATATATATATATATATA	TATATATATATATATA	Canonical SSR	P3
A01	A01:1630082	TTTTTTATTTTTTTTTTCA	TTTTTTATTTTTTTTTTTT	SNP/Indel	P3
A01	A01:1644032	TTTTTCTTTTTTTTTCGA	TTTTTCTTTTTTTTTCGT	SNP/Indel	P3
A01	A01:1644727	TAAATTTAATTTAATTTAATTT	TTTATAAATTTAATTTAATTTAATTTT	SNP/Indel	P3
A01	A01:1668749	AACAGTAACAGTAACGGTAACAGTAACA	AACAGTAACAGTAACGGTAACAGTAACA	SNP/Indel	P3
A01	A01:1668804	GTAACAGTAACGGTAACAGTAACAGTA	GTAACAGTAACGGTAACAGTAACAGTA	SNP/Indel	P3
A01	A01:1669760	TAATAAATTAATTAATTAAT	TAATAAATAAATTAATTAAT	SNP/Indel	P3
A01	A01:1670670	TATCTCTTTTTTTTTTTTGG	TATCTCTTTTTTTTTTTTGT,TATCTCTTTTTTTTTTTTTG,TATCTCTTTTTTTTTTTTTT,TTTCTCTTTTTTTTTTTTGG,TATCTCTTTTTTTTTTTTTGG	Canonical SSR	P3
A01	A01:1674033	AAAAGAAAAGAAGACAGAAGAAGAAG	ATAAGAAAAGAAGACAGAAGAAGAAG	SNP/Indel	P3
A01	A01:1675263	AAAAGAAAAAGAAAAAAAAACC	AACAGAAAAAGGAAAAAGTCT	SNP/Indel	P3
A01	A01:1679220	AAAAAAAAAACAAAAA	AAAAAAAAAAACAAAAA	Canonical SSR	P3
A01	A01:1689322	ATTTTAATTATAATTGTTAATTTTAATA	ATTTTAATTATAATTGTTAAT,ATTTTAATTATAATTTTTAATA	SNP/Indel	P3
A01	A01:1697253	ATTAAATTAAATTAAAT	ATTAAATTAAATTAAAT	SNP/Indel	P3
A01	A01:1697978	CGGGCCGGGCCGGGCCTGGGC	CGGGCCGGGCCGGGCCTGGGC	SNP/Indel	P3
A01	A01:1702192	CACCACCACCACCACC	CACCACCACTACCACC	SNP/Indel	P3
A01	A01:1712840	GGAAAAAAAAAAAAAAAGAAT	GAAAAAAAAAAAAAAAGAAT,GGAAAAAAAAAAAAAAGAAT,GAAAAAAAAAAAAAAAAGAAT,GGAAAAAAAAAAAAAAAGAAA,GGAAAAAAAAAAAAAAAAGAAT	Canonical SSR	P3
A01	A01:1714324	CATCTTCATCTTCATCTTCA	CATCTTCATCTTCATCTTCA	SNP/Indel	P3
A01	A01:1716677	GGAAAAAAAAAAA	GGAAAAAAAAAA,GAAAAAAAAAAAA,GGAAAAAAAAAAAA	Canonical SSR	P3
A01	A01:1723411	TATATATATATATA	TATATATATATA,TATATATATATATATA	Canonical SSR	P3
A01	A01:1724335	ATATATATATATAT	ATATATATATATAT	SNP/Indel	P3
A01	A01:1724418	TCATCATCATCATCAT	TCATCATCATCATCAT	SNP/Indel	P3
A01	A01:1725972	TTCTTTTTCTTTTCTTCTTCTTCTTCATCATTTCTTCTCTTATTCTTCT	TTCTTTTTCTTTCTTCTTCTTCTTCATCATTTCTTCTCTTATTCTTCT,TTCTTTTTCTTTTCTTCTTCTTCTTCATCATTTCTTCTCTTTTTCTTCT	SNP/Indel	P3
A01	A01:1726382	TCTCCCTCTCTCTCTCTCTC	TCTCCCTCTCTCTCTCTCTCTC	Canonical SSR	P3
A01	A01:1726383	CTCCCTCTCTCTCTCTCTCCCTCCCTCCC	CTCCCTCTCTCTCTCTCTCCCTCCCTCCC	SNP/Indel	P3
A01	A01:1726714	TATTTTATTATTATTATT	TATTTTATTATTATTATT	SNP/Indel	P3
A01	A01:1727382	ATATATATATATATATA	ATATATATATATATA	Canonical SSR	P3
A01	A01:1728572	GGTGGTGGTGGTGGTGGTGGTGGTGGTGGTG	GGTGGTGGTGGTGGTGGTGGTGGTGGTG,GGTGGTGGTGATGGTGGTGGTGGTGGTGGTG,GGTGGTGGTGGTGGTGGGGGTGGTGGTGGTG	Canonical SSR	P3
A01	A01:1730122	ATATATATATATG	AAATATATATATA	SNP/Indel	P3
A01	A01:1730537	ATATATATATAATATATTATTATAT	ATATATATATAATATATTATTATAT	SNP/Indel	P3
A01	A01:1732158	TATATGTATATGTACATGTCTATGTAAATGTATAAATGTAAATGTATATG	TATATGTACATGTACATGTCTATGTAAATGTATAAATGTAAATGCATATG	SNP/Indel	P3
A01	A01:1734782	ATGATAAAAAAAAAAATG	AGGAAAAAAAAAAAATG,AAAAAAAAAAAAAAAATG,ATGATAAAAAAAAAAATC,ATGATAAATAAATAAAAATG	Canonical SSR	P3
A01	A01:1736024	TTTTTTTTTTTTTGA	TTTTTTTTTTTTTTGA,TTTTTTTTTTTTTTTT,TTTTTTTTTTTTTTTGA,TTTTTTTTTTTTTTTGT,TTTTTTTTTTTTTTTTT,TTTTTTTTTTTTTTTTGA,TTTTTTTTTTTTTTTTTT	Canonical SSR	P3
A01	A01:1737629	TTTATTTTTTGTTATTTTATTTTATT	TTTATTTTTTGTTATTTTATTTTATT	SNP/Indel	P3
A01	A01:1738186	AGCAGCAGCAGCAGCA	AGCAGCAGCAGCAGCA	SNP/Indel	P3
A01	A01:1742755	AATTTAAATTTAAATTTAA	AATTTAAATTTAAATTTAA	SNP/Indel	P3
A01	A01:1743982	ATATATATATATATAT	ATATATATATAT,ATATATATATATAT	Canonical SSR	P3
A01	A01:1744538	TTAATTATTAATTAATTAA	TTAATTATTAATTAATAAA	SNP/Indel	P3
A01	A01:1747236	TGAATGAAAAAAAAAAAAAAA	TGAATGAAAAAAAAAAAAA,TAAAAAAAAAAAAAAAAAAA,TAAATAAAAAAAAAAAAAAA,TGAAAAAAAAAAAAAAAAAA,TGAATGAAAAAAAAAAAAAA,TAAAAAAAAAAAAAAAAAAAA,TAAATAAAAAAAAAAAAAAAA,TGAAAAAAAAAAAAAAAAAAA	SNP/Indel	P3
A01	A01:1748797	ATATATATATATAT	ATATATATATAT	Canonical SSR	P3
A01	A01:1749009	TATGTATGCATGTATGTATGT	TATGTATGCATGTATGTATGT	SNP/Indel	P3
A01	A01:1749262	ATATATATATATATA	ATATATATATATATATATA,ATATATATATATATATATATA,ATATATATATATATATATATATA,ATATATATATATATATATATATATA,ATATATATATATATATATATATATATA	Canonical SSR	P3
A01	A01:1750009	GAAAGAAAGAAAAAAGAAA	GAAAGAAAGAAAAAAGAAA	SNP/Indel	P3
A01	A01:1750366	TATATATATTTATATATTAATGTATATAT	TATATATATTTATATATTAATGTATATAT	SNP/Indel	P3
A01	A01:1751396	GTGGTGTGGGGGGTGGGTGGGTGGGT	GTGGTGTGGGGGGTGGGTGGGTGGGT	SNP/Indel	P3
A01	A01:1761858	AGAAGAAGAAGAAGGAGAA	AGAAGAAGAAGAAGGAGAA	SNP/Indel	P3
A01	A01:1762689	ACACCAAAAAAAAAAA	ACACCAAAAAAAAAA,AAAAAAAAAAAAAAAA,ACACAAAAAAAAAAAA,ACACCAAAAAAAAAAAA,ACACCAAAAAAAAAAAAA,AAACCAAAAAAAAAAAAAA,ACACCAAAAAAAAAAAAAA,ACACCAAAAAAAAAAAAAAA	Canonical SSR	P3
A01	A01:1772528	TATATATAATATATAT	TATATATAATATATAT	SNP/Indel	P3
A01	A01:1772808	ATATATATATATATA	ATATATATATA,ATATATATATATATATA	Canonical SSR	P3
A01	A01:1774949	ATTCAAAAAAAAAAAGAAAAAAAA	ATAAAAAAAAAAAGAAAAAAAA,ATTCAAAAAAAAAGAAAAAAAA,ATTCAAAAAAAAAGAGAAAAAA,ATTCAAAAAAAAAAGAAAAAAAA,AATAAAAAAAAAAAAGAAAAAAAA	SNP/Indel	P3
A01	A01:1775541	ATTGTAATTGTAATTTATTTTATATTGATTAGATTGTAATTGTAATT	ATTGTAATTGTAATTTATTTTATATTGATTAGATTGTAATTGTAATT	SNP/Indel	P3
A01	A01:1778915	ACCAAAAAAAAAAAAA	ACCAAAAAAAAAAA,AAAAAAAAAAAAAAA,ACAAAAAAAAAAAAA,ACCAAAAAAAAAAAA,AAAAAAAAAAAAAAAA,ACAAAAAAAAAAAAAA,ACCAAAAAAAAAAAAAA	Canonical SSR	P3
A01	A01:1781822	AAAAAAAAAAAA	AAAAAAAAAAA,AAAAAAAAAAAAA	Canonical SSR	P3
A01	A01:1784478	AAAAAAAAAGAAAGAAAAAA	AAAAAAAAAAGAAAGAAAAAA	SNP/Indel	P3
A01	A01:1786568	TTTTTTTTTTTAACTC	TTTTTTTTTTAACTC,TTTTTTTTTTTAACTT,TTTTTTTTTTTAATTT,TTTTTTTTTTTTAACTC	Canonical SSR	P3
A01	A01:1786701	TGAAAAAAAAGGAAAAAAAAAA	TAAAAAAAAAGGAAAAAAAAAA,TGAAAAAAAAGGAAAAAAAAAAA	SNP/Indel	P3
A01	A01:1790274	TGTTAATATATATATATATATA	TGTTAATATATATATATATA,TTTTAATATATATATATATATA	Canonical SSR	P3
A01	A01:1792590	ATATTCATATTCATATTCTATT	ATATTCATATTCATATTCTATT	SNP/Indel	P3
A01	A01:1792705	ATATATATATAT	ATATATATATAT	SNP/Indel	P3
A01	A01:1792909	AAAAAATAAAAAAAA	AAAAAATAAAAAAAAA	SNP/Indel	P3
A01	A01:1793022	TCTTCTTCTTCTTCTTCT	TCTTCTTTTTCTTCT	SNP/Indel	P3
A01	A01:1796183	AAAAATATATATATATATATATAT	ATATATATATATATAT,ATATATATATATATATAT,ATATATATATATATATATAT,AAAAATATATATATATATATAT,AAAAAATATATATATATATATAT,AAAAAAATATATATATATATATAT,AAAAATATATATATATATATATATAT	Canonical SSR	P3
A01	A01:1804646	TATATATATATATA	TATATATATATATATA	Canonical SSR	P3
A01	A01:1808837	GTCAAAAAAAAAAAAAGAGT	GAAAAAAAAAAAAAAAGAGT,GTAAAAAAAAAAAAAAGAGT,GTCAAAAAAAAAAAAAGAGA,GTCAAAAAAAAAAAAAAAGAGT	Canonical SSR	P3
A01	A01:1817711	AGAAAGAAAAAAAAAAAGAAAAA	AAAAAAAAAAAAAAAAGAAAAA,AAAAAGAAAAAAAAAAGAAAAA,AGAAAAAAAAAAAAAAGAAAAA,AGAAAGAAAAAAAAAAGAAAAA,AAAAAAAAAAAAAAAAAGAAAAA,AAAAAAGAAAAAAAAAAGAAAAA,AAAAAGAAAAAAAAAAAGAAAAA	SNP/Indel	P3
A01	A01:1818539	TTTTTTTTTTGTTTTTTGTTTTTGTTTTT	TTTTTTTTTGTTTTTTGTTTTTGTTTTT	SNP/Indel	P3
A01	A01:1818619	TTTTTTTTGTTTTTTTTCTTTT	TTTTTTTTGTTTTTTTTGTTTT,TTTTTTTTGTTTTTTTTTTTTT	SNP/Indel	P3
A01	A01:1819488	GTAAAAAAAAAAA	GTAAAAAAAAA,GTAAAAAAAAAA,GAAAAAAAAAAAA	Canonical SSR	P3
A01	A01:1820735	ATTATTATTATTATT	ATTATTATTATTATT	SNP/Indel	P3
A01	A01:1822309	TTCTTCTTCTTCTTCTTCTTCTTCTTCTTCTTCTTCTTCTT	TTCTTCTTCTTCTTCTTCTTCTTCTTCTT,TTCTTCTTCTTCTTCTTCTTCTTCTTCTTCTTCTT,TTCTTCTTCTTCTTCTTCTTCTTCTTCTTCTTCTTCTT,TTCTTCTTCTTCTTCTTCTTCTTCTTCTTCTTCTTCTTCTTCTT	Canonical SSR	P3
A01	A01:1823296	ACACACACACACACGCACA	ACACACACACACGCACA	Canonical SSR	P3
A01	A01:1827588	TTTTTTTTTTTT	TTTTTTTTTTT,TTTTTTTTTTTTT	Canonical SSR	P3
A01	A01:1828163	AAAAAAGAAAAAAAA	AAGAAAGAAAAAAAA	SNP/Indel	P3
A01	A01:1828765	TTTTTTTTTTTTG	TTTTTTTTTTTG,TTTTTTTTTTTTT	Canonical SSR	P3
A01	A01:1830633	AATCTAATCCAATCTAATCTA	AATCTAATCCAATCTAATCTA	SNP/Indel	P3
A01	A01:1831016	AAAAAAAAAAA	AAAAAAAAAA,AAAAAAAAAAAA	Canonical SSR	P3
A01	A01:1831988	TTATATTTATATTTAATATTTTTATTGTACATTTATATTT	TTATATTTATATTTAATATTTTTATTGTACATTTATATTT	SNP/Indel	P3
A01	A01:1835235	ATATATATATAT	ATATATATATAT	SNP/Indel	P3
A01	A01:1842598	TCTTCTTCTTCTTCTTC	TCTTCTTCTTCTTCTTC	SNP/Indel	P3
A01	A01:1852826	CAACAAGAAGAAGAAGAAGAAGAAGAAGAA	CAACAAGAAGAAGAAGAAGAAGAAGAA,CAACAACAAGAAGAAGAAGAAGAAGAAGAA,CTACAAGAAGAAGAAGAAGAAGAAGAAGAA	SNP/Indel	P3
A01	A01:1856392	AAAAAAAATAAAAAAA	AAAAAGTAAAAGAT	SNP/Indel	P3
A01	A01:1857183	ACACAAAAAAAAAAA	ACACAAAAAAAAAA,AAAAAAAAAAAAAAA,ACAAAAAAAAAAAAA,ACACAAAAAAAAAAAA,ACACCAAAAAAAAAAAAA,ACACCAAAAAAAAAAAAAA	Canonical SSR	P3
A01	A01:1858896	AGAAAAAAAATGAAAAAAAAAAAAACT	AGAAAAAAAATGAAAAAAAAAACT,AAAAAAAAAAAAAAAAAAAAAAACT,AGAAAAAAAATGAAAAAAAAAAACT,AGAAAAAAAATGAAAAAAAAAAAACT,AAAAAAAAAAAAAAAAAAAAAAAAACT,AAAAAAAAAATGAAAAAAAAAAAAACT,AGAAAAAAAATGAAAAAAAAAAAAACA	SNP/Indel	P3
A01	A01:1861625	ATATATATATAT	ATATATATATATAT	Canonical SSR	P3
A01	A01:1869555	ATATATATATATACATATA	ATATATATATACATATA	Canonical SSR	P3
A01	A01:1869602	TTAGAAAAAAAAAAAAACT	TTAGAAAAAAAAAAAAAT,TTAGAAAAAAAAAAAACT,TAAGAAAAAAAAAAAAACT,TTAAAAAAAAAAAAAAACT,TTAGAAAAAAAAAAAAACA	Canonical SSR	P3
A01	A01:1869834	GCAAAAAAAAAAAA	GCAAAAAAAAAAA,GAAAAAAAAAAAAA	Canonical SSR	P3
A01	A01:1871329	TTCCCCTTTTTTTTTTTGG	TTCCCCTTTTTTTTTTGG,TCCCCCTTTTTTTTTTTGG,TTCCCCTTTTTTTTTTTGT,TTCCCCTTTTTTTTTTTTT,TTCCCCTTTTTTTTTTTTGG	Canonical SSR	P3
A01	A01:1873975	TTTCTTTTCTTTTCTTTTCTTTT	TTTCTTTTCTTTTTTTTTCTTTT	SNP/Indel	P3
A01	A01:1875867	ATATAATATATAAAAATAACATAATATAATATA	ATATAATATATAAAAATAACATAATATAATATA	SNP/Indel	P3
A01	A01:1878191	AAAAAAAAATAAAAAAATAAAAA	AAAAAAAATAAAAAAATAAAAA	SNP/Indel	P3
A01	A01:1879599	AAAAATAAAAAAAAAGAAAAGAAAAGAAAAGAAAA	AAAAATAAAAATAAAAATAAAAGAAAAGAAAA,AAAAATAAAAAAAAGAAAAGAAAAGAAAAGAAAA	SNP/Indel	P3
A01	A01:1879600	AAAATAAAAAAAAAGAAAAGAAAAGAAAAGAAAAGA	AAAATAAAAATAAAAATAAAAGAAAAGAAAAGA,AAAATAAAAAAAAGAAAAGAAAAGAAAAGAAAAGA	SNP/Indel	P3
A01	A01:1879806	ATAAATAAATAAATAA	AAAAATAAATAAATAT,ATAAATAAATAAATAT	SNP/Indel	P3
A01	A01:1881267	AATTAAAATTAAAATTAA	AATTAAAATTAAAATTAA	SNP/Indel	P3
A01	A01:1882334	CCTTTTTTTTTTTAATTA	CCTTTTTTTTTTAATTA,CCTTTTTTTTTTTTATTT,CTTTTTTTTTTTTAATTA,CCTTTTTTTTTTTTAATTA	Canonical SSR	P3
A01	A01:1884635	AAAACAAAAAAAAAAAA	AAAAAAAAAAAAAAAA,AAAACAAAAAAAAAAA,AAAAAAAAAAAAAAAAA,AAAACAAAAAAAAAAAAA,AAAACAAAACAAAAAAAAA	Canonical SSR	P3
A01	A01:1886768	TCTAATCTAATCTAATCT	TCTAATCTAATCTAATCT	SNP/Indel	P3
A01	A01:1891549	ATTTTTATTTTTATTTTTA	ATTTTTATTTTTATTTTTA	SNP/Indel	P3
A01	A01:1891635	TCTCTCTCTCTCTCTGTCTCTCTCTC	TCTCTCTCTCTCTCTGTCTCTCTCTC	SNP/Indel	P3
A01	A01:1894554	ATTCCCCCCCCCCC	ATTCCCCCCCC,ATTCCCCCCCCC,ATTCCCCCCCCCC,ACTCCCCCCCCCCCC,ATTCCCCCCCCCCCC,ATTCCCCCCCCCCCCC,ATTCCCCCCCCCCCCCC	Canonical SSR	P3
A01	A01:1894626	TTTTTTTTTTTTTT	TTTTTTTTTTTTT,TTTTTTTTTTTTTTT,TTTTTTTTTTTTTTTT	Canonical SSR	P3
A01	A01:1894794	TTTTTTTTTTCTTTAGTTTTTTTTC	TTTTTTTTTCTTTAGTTTTTTTTC,TTTTTTTTTTCTTTAGTTTTTTTTT,TTTTTTTTTTCTTTTGTTTTTTTTC,TTTTTTTTTTTCTTTAGTTTTTTTTC,TTTTTTTTTTTCTTTAGTTTTTTTTT	SNP/Indel	P3
A01	A01:1900386	TTTTTTTTTTTTACTA	TTTTTTTTTTTACTA,TTTTTTTTTTTTTTTT	Canonical SSR	P3
A01	A01:1901983	AGTGAAAAAAAAAAA	AGTGAAAAAAAAAA,AGAGAAAAAAAAAAA,AGTAAAAAAAAAAAA,ATTAAAAAAAAAAAA	Canonical SSR	P3
A01	A01:1903857	TGTTTTTTTTTTTCTGA	TGTTTTTTTTTTCTGA,TGTTTTTTTTTTTTTTT,TTTTTTTTTTTTTCTGA	Canonical SSR	P3
A01	A01:1908240	TTTTATTTATTTTATTTATTTTTATTTT	TTTTATTTATTTTATTTATTTTTATTTT	SNP/Indel	P3
A01	A01:1909574	TGTGTGTGTGTGT	TGTGTGTGTGTGT	SNP/Indel	P3
A01	A01:1909803	TATATATATATATAT	TATATATATATAT	Canonical SSR	P3
A01	A01:1910847	AATAATAATAATAATAAAATAA	AATAATAATAATAATAAAATAA	SNP/Indel	P3
A01	A01:1912688	TTTTTTTTTTTA	TTTTTTTTTTA,TTTTTTTTTTTT,TTTTTTTTTTTTA	Canonical SSR	P3
A01	A01:1915008	AAAAGAAAAGAAAAGAAAAG	AAAAGAAAAGAAAAGAAAAG	SNP/Indel	P3
A01	A01:1915878	GTATATATGTATTTATGTATGTATGTA	GTATATATGTATTTATGTATGTATGTA	SNP/Indel	P3
A01	A01:1916061	CTAAAAAAAAAAAAAAA	CTAAAAAAAAAAAAA,CAAAAAAAAAAAAAAA,CTAAAAAAAAAAAAAA,CAAAAAAAAAAAAAAAA,CAAAAAAAAAAAAAAAAA,CTAAAAAAAAAAAAAAAA	Canonical SSR	P3
A01	A01:1917822	TTTTATTTTATTTTATTTTCTTTT	TTTTATTTTATTTTATTTTCTTTT	SNP/Indel	P3
A01	A01:1918641	AAAAAAAATAAAAAAAA	AAAAAAAAA,AAAAAAAAAA,AAAAAAAATAAAAAAAAA	SNP/Indel	P3
A01	A01:1920977	TGATGATGATGATGAT	TGATGATGATCATCAT,TGATGATGATGATCAT,TGATGATGATGATGAG,TGATGATGATGATGATGAT	Canonical SSR	P3
A01	A01:1925695	TATATATATATAT	TATATATATAT,TATATATATATATAT	Canonical SSR	P3
A01	A01:1932844	ACATCAAAAAAAAAAAA	ACATCAGAAAAAAA,ACATCAGAAAAAAAA,ACATCAAAAAAAAAAA,AAAAAAAAAAAAAAAAA,AAATAAAAAAAAAAAAA,ACATAAAAAAAAAAAAA,AAATAAAAAAAAAAAAAA,AAAAAAAAAAAAAAAAAAA	Canonical SSR	P3
A01	A01:1934601	GAAGAAGAAAAAGAAGAAGA	GAAGAAGAAAAAGAAGAAGA	SNP/Indel	P3
A01	A01:1934884	ATATATATATACATATATA	ATATATATATACATATATA	SNP/Indel	P3
A01	A01:1935372	TAATTCTAATTCTAATTTAATTTC	TAATTCTAATTCTAATTTAATTTT	SNP/Indel	P3
A01	A01:1939566	AAAAAACAAAAAAAAAAA	AAAAAAAAAAAAAAAAA,AAAAAACAAAAAAAAAA,AAAAAAAAAAAAAAAAAA	SNP/Indel	P3
A01	A01:1939781	TTTTTTTTTTT	TTTTTTTTTT	Canonical SSR	P3
A01	A01:1942285	TATAATATATATATATAT	TATAATATATATATATATATAT	SNP/Indel	P3
A01	A01:1942304	TAGATAGGTATATAGATAGATAGACTGATAGATAGAT	TAGATAGGTATATAGATAGATAGACTGATAGATAGAT	SNP/Indel	P3
A01	A01:1944061	AGGAGTTTTTTTTTTTTTGGTTC	AGGAGTTTTTTTTTGGTTC,AAGAGTTTTTTTTTTGGTTC,AGGAGTTTTTTTTTTTTTGGTTT,AGGAGTTTTTTTTTTTTTTGTTC,AGGAGTTTTTTTTTTTTTTTTTT	Canonical SSR	P3
A01	A01:1948873	AATAAATAAATAAAAAATTTA	AATAAATAAATAAAAAATTTC	SNP/Indel	P3
A01	A01:1950950	AGAAAAAGAAAAAGAAAA	AGAAAAAGAAAAAGAAAA	SNP/Indel	P3
A01	A01:1951148	ATAAATAAATAAATAA	ATAAATAAATAAATAAATAA	Canonical SSR	P3
A01	A01:1954658	CGAAACAAAAAAAAAAAA	CGAAACAAAAAAAAAAA,CAAAAAAAAAAAAAAAAA,CGAAAAAAAAAAAAAAAA,CGAAACAAAAAAAAAAAAA	Canonical SSR	P3
A01	A01:1955626	TATATATATATA	TATATATATATA	SNP/Indel	P3
A01	A01:1956766	TTTTTTTTATTTTTT	TTTTTTTTATTTTTT	SNP/Indel	P3
A01	A01:1957978	CGGTGGTGGTGGCGGTGGCGGTGGAGGTG	CGGTGGTGGTGGCGGTGGCGGTGGAGGTG	SNP/Indel	P3
A01	A01:1957979	GGTGGTGGTGGCGGTGGCGGTGGAGGTG	GGTGGTGGTGGCGGTGGCGGTGGAGGTG	SNP/Indel	P3
A01	A01:1962512	TACATTTTTTTTTTTGAA	TACATTTTTTTTTTGAA,TACATTTTTTTTTTTTAA,TACATTTTTTTTTTTTTT,TTCTTTTTTTTTTTTGAA,TACATTTTTTTTTTTTGAA,TACATTTTTTTTTTTTTGAA	Canonical SSR	P3
A01	A01:1962623	ATATATATATATA	ATATATATATA	Canonical SSR	P3
A01	A01:1964189	GTATATGTATGTATGTATGT	GTATATGTATGTATGT,GGATATGTATGTATGTATGG	Canonical SSR	P3
A01	A01:1966758	TATTTATTTATTTATT	TATTTATTTATTTATT	SNP/Indel	P3
A01	A01:1966887	TATTTATTTATTTAT	TATTTATTTATTTAT	SNP/Indel	P3
A01	A01:1968297	TATTTTATTTTATTTTTTTTA	TATTTTATTTTATTTTTTTTA	SNP/Indel	P3
A01	A01:1970688	TATATATATATAT	TATATATATATATAT	Canonical SSR	P3
A01	A01:1976439	AAAAAAAAAAA	AAAAAAAAA,AAAAAAAAAA	Canonical SSR	P3
A01	A01:1977054	CTACACTACACTACACTACACTACACTA	CTACACTACACTACACTA,CTACACTACACTACACTACACTACACTACACTA	Canonical SSR	P3
A01	A01:1977573	TACATACATACATACATACATACATACATATATACACACGCATAACATACATACAT	TACATACATACATACATACATACATACATATATACACACGCATAACATACATACAT	SNP/Indel	P3
A01	A01:1977878	TATATATATATATAT	TATATATATATATATATAT	Canonical SSR	P3
A01	A01:1978017	AAAAACAAAAACAAAAAC	AAAAACAAAAACAAAAAC	SNP/Indel	P3
A01	A01:1979954	ATATATATATATATATAT	ATATATATATATAT,ATATATATATATATAT,ATATATATATATATATATAT	Canonical SSR	P3
A01	A01:1981137	TATATATACATATATAT	TATATATACATATATAT	SNP/Indel	P3
A01	A01:1985392	TTTTTTTTTTT	TTTTTTTTTT	Canonical SSR	P3
A01	A01:1985957	TGGATTTTACTTTTATTTTATTTTATTTTA	TAGATTTTACTTTTATTTTATTTTATTTTA	SNP/Indel	P3
A01	A01:1987787	TAAATAAATAAATAA	TAAATAAATAAATAA	SNP/Indel	P3
A01	A01:1997012	AACATTTTTTTTTTGTTTTT	AACATTTTTTTTGTTTTT,AACATTTTTTTTTGTTTTT,ATTTTTTTTTTTTTGTTTTT	Canonical SSR	P3
A01	A01:2000223	CTTTATTTTTTTTTTCTTTTTTT	CTTTTTTTTCTTTTTTT,CTTTATTTTTTTTTCTTTTTTT,CATTATTTTTTTTTTATTTTTTT	SNP/Indel	P3
A01	A01:2002366	TTTTTTATTTCTTTTTTTTT	TTTTTTATCTCTTTTTTTTT	SNP/Indel	P3
A01	A01:2002485	AAAAAAAAAGAAAAA	AAAAAAAAAGAAAAA	SNP/Indel	P3
A01	A01:2005603	CACCACCACCATCACCACCA	CACCACCACCATCACCACCA	SNP/Indel	P3
A01	A01:2005797	ATACATACATACATACATACATACATACATA	ATACATACATACATACATACATACATACATA	SNP/Indel	P3
A01	A01:2006054	TATATAATATATATATACACTATACATATATA	TATATAATATATATATACACTATACATATATA	SNP/Indel	P3
A01	A01:2008604	ACCACCACCACCACCACCA	ACCACCACCACCACCA	Canonical SSR	P3
A01	A01:2008741	TGATGTTGATGATGATGATGATGATG	TGATGTTGATGATGATGATGATGATG	SNP/Indel	P3
A01	A01:2008827	CCGTTTAAAAAAAAAAA	CCGTTTAAAAAAAAAA,CTGTTTAAAAAAAAAAA	Canonical SSR	P3
A01	A01:2013230	CATCATCATCATCATCATCATCATCGTCAT	CATCATCATCATCATCATCGTCAT	Canonical SSR	P3
A01	A01:2015113	ATATATATGATATATAT	ATATATATGATATATAT	SNP/Indel	P3
A01	A01:2017562	AATAATAATAATAATAATAA	AATAATAATAATAATAATAA	SNP/Indel	P3
A01	A01:2018054	AGAAGAAGAAGAAGAAG	AGAAGAAGAAGAAGAAG	SNP/Indel	P3
A01	A01:2019989	TTTTTTTTTTTC	TTTTTTTTTTC,TTTTTTTTTTTT,TTTTTTTTTTTTC	Canonical SSR	P3
A01	A01:2029394	TTTTATATTTATTTTATTTTATTTTAT	TTTTATATTTATTTTATTTTATTTTAT	SNP/Indel	P3
A01	A01:2036669	TTAATTAATTAATTA	TTAATTAATTAATTA	SNP/Indel	P3
A01	A01:2037712	TTTTTTTTTTTTTTGTGA	TTTTTTTTTTTGTGA,TTTTTTTTTTTTGTGA,TTTTTTTTTTTTTGTGA,TTTTTTTTTTTTTGTTA,TTTTTTTTTTTTTTTTT,TTTTTTTTTTTTTTTTTT,TTTTTTTTTTTTTTTGTGA	Canonical SSR	P3
A01	A01:2040290	ATACATACATACATACATA	ATACATACATACATACATA	SNP/Indel	P3
A01	A01:2040720	ATACATACATACATA	ATACATACATACATA	SNP/Indel	P3
A01	A01:2040903	ATATATATATATACATATATATAT	ATATATATATACATATATATATAT,ATATATATATATACATATATATATAT	SNP/Indel	P3
A01	A01:2044116	AAAGGGTGTGTGTGTGTGTGTGTGTGTGTGTGTGTGTGTGTGTGGTGA	AAAGGGTGTGTGTGTGTGTGTGGTGA,AAAGGGTGTGTGTGTGTGTGTGTGTGTGTGTGTGTGTGTGGTGA,AAAGGGTGTGTGTGTGTGTGTGTGTGTGTGTGTGTGTGTGTGGTGA,AGAGGGTGTGTGTGTGTGTGTGTGTGTGTGTGTGTGTGTGTGGTGA,AAAGGGTGTGTGTGTGTGTGTGTGTGTGTGTGTGTGTGTGTGTGGTGG,AGAGGGTGTGTGTGTGTGTGTGTGTGTGTGTGTGTGTGTGTGTGGTGA,AAAGGGTGTGTGTGTGTGTGTGTGTGTGTGTGTGTGTGTGTGTGTGGTGA	SNP/Indel	P3
A01	A01:2052055	CCAAAAAAAAAAAA	CCAAAAAAAAAAA,CAAAAAAAAAAAAA,CAAAAAAAAAAAAAA,CCAAAAAAAAAAAAA,CAAAAAAAAAAAAAAA,CCAAAAAAAAAAAAAA	Canonical SSR	P3
A01	A01:2052067	AAGAAGAAGAAGAAGAA	AAGAAGAAGAAGAAGAA	SNP/Indel	P3
A01	A01:2052079	AAGAAAGAAAGAAAG	AAGAAAGAAAGAAAG	SNP/Indel	P3
A01	A01:2055528	TTTTATTTCTTTTATTTTATTTTATTTT	TTTTATTTCTTTTATTTTATTTTATTTT	SNP/Indel	P3
A01	A01:2057090	ATATATATATATAT	ATATATATATAT	Canonical SSR	P3
A01	A01:2058148	CTCTCTCTCTCT	CTCTCTCTCTCT	SNP/Indel	P3
A01	A01:2058317	GTAAAAAAAAAAAGAAAAA	GAAAAAAAAAAAAAGAAAAA,GTAAAAAAAAAAAAGAAAAA	Canonical SSR	P3
A01	A01:2069170	ATTTATTTATTTATTTATATTG	ATTTATTTATTTATTTATTTATATTT	Canonical SSR	P3
A01	A01:2072127	ATAGAAAATAAAAAAAAAA	AAAAAAAAAAAAAAAAAA,ATAAAAAAAAAAAAAAAA,ATAGAAAAAAAAAAAAAA,ATAGAAAATAAAAAAAAA,AAAAAAAAAAAAAAAAAAA,ATAAAAAAAAAAAAAAAAA,ATAGAAAAAAAAAAAAAAA	Canonical SSR	P3
A01	A01:2072925	GTAATTAAAAAAAAAAAAA	GAAAAAAAAAAAAAAAAAA,GAAATAAAAAAAAAAAAAA,GTAAAAAAAAAAAAAAAAA,GTAAATAAAAAAAAAAAAA,GAAAAAAAAAAAAAAAAAAA,GTAAAAAAAAAAAAAAAAAA,GTAAATAAAAAAAAAAAAAA,GTAATTAAAAAAAAAAAAAA,GAAATAAAAAAAAAAAAAAAA,GTAATTAAAAAAAAAAAAAAA	Canonical SSR	P3
A01	A01:2075053	ATAAAAAAAAAAAAA	ATAAAAAAAAAA,AAAAAAAAAAAAAAA,AAAAAAAAAAAAAAAA,ATAAAAAAAAAAAAAA	Canonical SSR	P3
A01	A01:2075354	AGAGAAAAAAAAAAAGGGT	AGAGAAAAAAAAAACGGT,AGAGAAAAAAAAAAGGGA,AGAGAAAAAAAAAAGGGT,AAAAAAAAAAAAAAAGGGT,AAAGAAAAAAAAAAAGGGT,AGAAAAAAAAAAAAAGGGT,AGAGAAAAAAAAAAAGGGA,AGAGAAAAAAAAAAAGGGG	Canonical SSR	P3
A01	A01:2075719	TTTTCTTTTTTTTTTTTTT	TTTTTTTTTTTTTTTTTTT,TTTTCTTTTTTTTTTTTTTT,TTTTCTTCTTTTTTTTTTTTA,TTTTCTTCTTTTTTTTTTTTTA	Canonical SSR	P3
A01	A01:2076746	AATATATATATATAT	ATATATATATATAT,AAAATATATATATAT	SNP/Indel	P3
A01	A01:2078315	ATAAAAAAAAAAAC	ATAAAAAAAAAAC,AAAAAAAAAAAAAC,ATAAAAAAAAAAAA	Canonical SSR	P3
A01	A01:2078535	ATATATATATAT	ATATATATATAT	SNP/Indel	P3
A01	A01:2080416	TTTATGAAATAAATAAATAAA	TATATGAAATAAATAAATAAA	SNP/Indel	P3
A01	A01:2080738	TTAATTAATTATTTAATTA	TTAATTAATTAATTAATTA	SNP/Indel	P3
A01	A01:2081021	TAAAAAAAAAACAAAA	TCAAAAAAAAACAAAA	SNP/Indel	P3
A01	A01:2081091	TTAATTAATTAATTAATTAA	TTAATTAATTAATTAATTAA	SNP/Indel	P3
A01	A01:2082276	TATATATATATA	TATATATATA,TATATATATATATA	Canonical SSR	P3
A01	A01:2083545	AAAAAAACAAAACATAAAAAAAAAA	AAAAAAACAAAACATAAAAAAAAA	SNP/Indel	P3
A01	A01:2084177	GAAGAAGAAGAAGAAGAA	GAAGAAGAAGAAGAAGAA	SNP/Indel	P3
A01	A01:2088924	ACGCACAAAAAAAAAATAAAAAAAT	AAAAAAAAAAAAAAAATAAAAAAAT,ACACACAAAAAAAAAATAAAAAAAT,ACGCAAAAAAAAAAAATAAAAAAAT,ACGCACAAAAAAAAAAAAAAAAAAA,ACGCACAAAAAAAAAATAAAAAAAA,ACGCACAAAAAATAAATAAAAAAAT	SNP/Indel	P3
A01	A01:2088974	ATCACAAAAAAAAAAAC	ATCACAAAAAAAAAAC,AACACAAAAAAAAAAAC,ATCACAAAAAAAAAAAA,ATCACAAAAAAAAAAAAC	Canonical SSR	P3
A01	A01:2089185	AAAAAAAAAGAAAAAAAAAA	AAAAAAAAAGAAAAAAAAA,AAAAAAAAGAAAAAAAAAA	SNP/Indel	P3
A01	A01:2090972	GTTTTTTTTTTTC	GATTTTTTTC,GTTTTTTTTTC,GTTTTTTTTTTTT,GTTTTTTTTTTTTC	Canonical SSR	P3
A01	A01:2091666	ATATAATATATATAATATATAT	ATATAATATATATAATATATAT	SNP/Indel	P3
A01	A01:2091756	TTTTTCTTTTTTTTTT	TTTTTATTTTTCTTTT	SNP/Indel	P3
A01	A01:2092146	TTTTTTTTTTTTG	TTTTTTTTTTTG,TTTTTTTTTTTTT,TTTTTTTTTTTTTT	Canonical SSR	P3
A01	A01:2092186	ATACAAAAAAAGAAAAAAAAA	AAAAAAAAAAAAAAAAAAAAA,AAACAAAAAAAGAAAAAAAAA,ATAAAAAAAAAGAAAAAAAAA,ATACAAAAAAAAAAAAAAAAA,ATAAAAAAAAAGAAAAAAAAAA,ATACAAAAAAAGAAAAAAAAAA	SNP/Indel	P3
A01	A01:2094622	ATTCAGAAAAAAAAAAAAAAAA	ATTCAGAAAAAAAAAAAAAA,ATAAAAAAAAAAAAAAAAAAA,ATTAAAAAAAAAAAAAAAAAA,ATTCAAAAAAAAAAAAAAAAA,ATTCAGAAAAAAAAAAAAAAA,AAAAAAAAAAAAAAAAAAAAAA,AATAAAAAAAAAAAAAAAAAAA,ATACAAAAAAAAAAAAAAAAAA,ATTAAAAAAAAAAAAAAAAAAA,ATTAAGAAAAAAAAAAAAAAAA,ATTCAAAAAAAAAAAAAAAAAA,ATTAAAAAAAAAAAAAAAAAAAA,ATTCAGAAAAAAAAAAAAAAAAA	Canonical SSR	P3
A01	A01:2095088	TATATACATATATATAGTATATAT	TATATACATATATATAGTATATAT	SNP/Indel	P3
A01	A01:2096578	AAAAAAAAAAAGAGGT	AAAAAAAAAAAGAGGA,AAAAAAAAAAAGAGGG	SNP/Indel	P3
A01	A01:2097626	CCAAAAAAAGAAAAAAAA	CAAAAAAAAGAAAAAAAA	SNP/Indel	P3
A01	A01:2098236	TTTTTTTATTTTTTTATTTT	TTTTTTATTTTTTTATTTT	SNP/Indel	P3
A01	A01:2102174	AAAAAATAAAAAAAA	AAAAAATAAAAAAAA	SNP/Indel	P3
A01	A01:2102233	TTAATTAACTAATTAATTAATTATTAA	TTAATTAACTAATTAATTAATTATTAA	SNP/Indel	P3
A01	A01:2102844	TTCCTTCCTTCTTTCCTTC	TTCCTTCCTTCTTTCCTTC	SNP/Indel	P3
A01	A01:2102939	TTCCTCTCCTTTCCTTCCCTTTCCTT	TTCCTCTCCTTTCCTTCCCTTTCCTT	SNP/Indel	P3
A01	A01:2109553	TTAAATTTAAATTTAAATT	TTAAATT	SNP/Indel	P3
A01	A01:2109641	TTTTTTTTTCTTTTTCTTTTT	TTTTTTTTTCTTTTTCTTTTT	SNP/Indel	P3
A01	A01:2112318	AACTTTTTTTTTTTATTG	AACTTTTTTTTTTATTG,AACTTTTTTTTTTTATTT,AACTTTTTTTTTTTTTTG,AACTTTTTTTTTTTTTTT,ATCTTTTTTTTTTTATTG	Canonical SSR	P3
A01	A01:2115935	TATATATATACATATAT	TATATATATACATATAT	SNP/Indel	P3
A01	A01:2116101	CATTTTTTTTCTTTTTTTCTTTTTTTG	CATTTTTTTTCTTTTTTTCTTTTTTTT,CTTTTTTTTTCTTTTTTTCTTTTTTTG,CATTTTTTTTCTTTTTTTCTTTTTTTTG	SNP/Indel	P3
A01	A01:2119434	ATTAATTAATTAATTATTAATTA	ATTAATTAATTAATTATTAATTA	SNP/Indel	P3
A01	A01:2120528	TTTTTTTTTTTA	TTTTTTTTTTTT	SNP/Indel	P3
A01	A01:2136088	ATATACAAAAAAAAAAAAACAAAAAA	ATATACAAAAAAAAAAAA,ATATACAAAAAAAAAAAAA,AAAAAAAAAAAAAAAAAAACAAAAAA,ATATAAAAAAAAAAAAAAACAAAAAA	SNP/Indel	P3
A01	A01:2137548	ATATATATATACATAT	ATATATATATACATAT	SNP/Indel	P3
A01	A01:2137567	TGTGTGTGTGTG	TGTGTGTGTGTG	SNP/Indel	P3
A01	A01:2140251	TTTTTTTATTTTTTCTTTTTT	TTTTTTTATTTTTTCTTTTTT	SNP/Indel	P3
A01	A01:2140809	AAAAAAAAAAA	AAAAAAAAAA	Canonical SSR	P3
A01	A01:2141646	TTTTTTTGTTTTTTTAATTA	TTTTTTGTTTTTTTAATT,TTTTTTTTGTTTTTTTAATTA	SNP/Indel	P3
A01	A01:2142661	GACCTCTTTTTTTTTGTTTTTTTTTAA	GACCTCTTTTTTTTTGTTTTTTTTAA,GACCTCTTTTTTTTTGTTTTTTTTAT,GTCCTCTTTTTTTTTGTTTTTTTTAA,GCCCTCTTTTTTTTTGTTTTTTTTTAA,GTCCTCTTTTTTTTTGTTTTTTTTTAA,GACCTCTTTTTTTTTGTTTTTTTTTTAA	SNP/Indel	P3
A01	A01:2150292	CATTATTTTTTTTTTTTTTG	CATTATTTTTTTTTTTTTG,CATTATTTTTTTTTTTTTT,CCTTATTTTTTTTTTTTTG,CATTATTTTTTTTTTTTTTT	SNP/Indel	P3
A01	A01:2152208	TTTCTTTCCTTTTCTTTCTTTTCTTTACTTTCTTTTCTTTTCCTTTTTTCTTATCTTTT	TTTCTTTCCTTTTCTTTCTTTTCTTTCCTTTCTTTTCTTTTCCTTTTTTCTTATCTTTT,TTTCTTTCCTTTTCTTTCTTTTCTTTCCTTTCTTTTCTTTTCCTTTTTTCTTTTCTTTT,TTTCTTTCCTTTTCTTTCTTTTCTTTCCTTTCTTTTTTTTTCCTTTTTTCTTATCTTTT	SNP/Indel	P3
A01	A01:2152277	TTCTTCTTCTTCTTTCTTTTTCTTCT	TTCTTCTTCTTCTTCTTCTTTCTTTTTCTTCT	SNP/Indel	P3
A01	A01:2154850	AAGAGAAGAGAAGAGAAGAGA	AAGAGAAGAGAAGAGA	SNP/Indel	P3
A01	A01:2158199	CCAAAAAAAAAAA	CAAAAAAAAAAAA	SNP/Indel	P3
A01	A01:2164013	TTTTTTTTTTTTGTG	TTTTTTTTTTTGTG,TTTTTTTTTTTTTTT,TTTTTTTTTTTTTGTG,TTTTTTTTTTTTTTGTG,TTTTTTTTTTTTTTTGTG	Canonical SSR	P3
A01	A01:2165583	TATATATACATATATA	TATATATACATATATA	SNP/Indel	P3
A01	A01:2166009	ATATATATATACATATATAT	ATATATATACATATATAT	SNP/Indel	P3
A01	A01:2166179	ATTAAATAACTTAATTAATTAATT	ATTAAATAACTTAATTAATTAATT	SNP/Indel	P3
A01	A01:2166533	TATAAATATATATATATGTATAT	TATAAATATATATATATATGTATAT	Canonical SSR	P3
A01	A01:2170551	CTTCCCCCCCCCCCCC	CTTCCCCCCCCCCC,CTTCCCCCCCCCCCC,CTCCCCCCCCCCCCCC,CCCCCCCCCCCCCCCCC,CTTCCCCCCCCCCCCCC,CCCCCCCCCCCCCCCCCC,CCTCCCCCCCCCCCCCCC,CTTCCCCCCCCCCCCCCC	Canonical SSR	P3
A01	A01:2174354	AAAAAAAAAAA	AAAAAAAAAA,AAAAAAAAAAAA	Canonical SSR	P3
A01	A01:2176269	TATTATTTTATTATTATT	TATTATTTTATTATTATT	SNP/Indel	P3
A01	A01:2177653	TTATTTTATTATTAATTTTTTATTATTATT	TTATTTTATTGTTAATTTTTTATTATTATT	SNP/Indel	P3
A01	A01:2178996	TAAAAAATATATATATAAATAAATAAATAAATAAAT	TAAAAAATATATATATAAATAAATAAATAAATAAAT	SNP/Indel	P3
A01	A01:2180112	GACTCGACTCGACTCGAAAT	GACTCGACTCGACTCGAAA	SNP/Indel	P3
A01	A01:2180400	AGAAAAGAAAAGAAAAAAAAAAT	AGAAAAGAAAAGAAAAAAAAAA,AGAAAAGAAAAGAAAAAAAAAT,AGAAAAAAAAAAAAAAAAAAAAT	SNP/Indel	P3
A01	A01:2180402	AAAAGAAAAGAAAAAAAAAAT	AAAAAAAAAAAAAAAAAAAT,AAAAGAAAAGAAAAAAAAAA,AAAAGAAAAGAAAAAAAAAT,AAAAAAAAAAAAAAAAAAAAT	SNP/Indel	P3
A01	A01:2180799	ATTTATTTATTTATTT	ATTTATTTATTTATTT	SNP/Indel	P3
A01	A01:2180941	TATATATATATATAT	TATATATATATAT,TATATATATATATATATAT	Canonical SSR	P3
A01	A01:2181042	ACAAATAAAAAAAAAAAACTTT	ACAAATAAAAAAAAACTTTG,ACAAATAAAAAAAAAACTTTG,AAAAATAAAAAAAAAAAACTTT	Canonical SSR	P3
A01	A01:2181671	CTCTCTCTCTCTCTCT	CTCTCTCTCTCTCTCTCT	Canonical SSR	P3
A01	A01:2185345	TATATATATATAT	TATATATATAT	Canonical SSR	P3
A01	A01:2191435	TTATATTATATTATTTTAATATTAAATAATATTATATA	TTATATTATATTATTTTAATATTAAATAATATTATATT	SNP/Indel	P3
A01	A01:2191964	TGAAAAGAAAAAAAAAA	TGAAAAGAAAAAAAAA,TAAAAAGAAAAAAAAAA	SNP/Indel	P3
A01	A01:2193328	TTCAAGTTGAGCTCGAGCTTGAGCTTGA	TCCAAGTTGAGCTCGAGCTTGAGCTTGA	SNP/Indel	P3
A01	A01:2193952	AGGTAAAAAAAAAAAA	AGGTAAAAAAAAAA,AGGTAAAAAAAAAAA,AAGTAAAAAAAAAAAA	Canonical SSR	P3
A01	A01:2194261	ATATATATATATGTATATATATAT	ATATATATATATGTATATATATAT	SNP/Indel	P3
A01	A01:2196084	TTTCATATATATGTATATTTATATATTATAT	TAACATATATATATATGTATATTTATATATTATAT	SNP/Indel	P3
A01	A01:2196085	TTCATATATATGTATATTTATATATTATATTCTACAAATATATTATATTTTATTATATT	TATATATATATGTATATTTATATATTATATTCTACAAATATATTATATTTTATTATATT	SNP/Indel	P3
A01	A01:2201465	TTTCTTTTTCTTTTTTCTTTTT	TTTTTTTTTTCTTTTTTCTTTTT	SNP/Indel	P3
A01	A01:2201517	TTTTTTTTTTT	TTTTTTTTTT	Canonical SSR	P3
A01	A01:2202678	AAAAAAAATAAAAAATCAC	AAAAAAAATAAAAAATCAT	SNP/Indel	P3
A01	A01:2205993	TGAAAAAAAAAAAA	TGAAAAAAAA,TAAAAAAAAAA,TGAAAAAAAAA,TGAAAAAAAAAAAAA	Canonical SSR	P3
A01	A01:2206194	TGAAAAAATAAAAAAAAAA	TGAAAAAATAAAAAAAA,TAAAAAAATAAAAAAAAAAA,TGAAAAAAAAAAAAAAAAAA,TGAAAAAATAAAAAAAAAAA,TGAAAAAATAAAAAAAAAAAA	SNP/Indel	P3
A01	A01:2206402	TTTTTTTTCTTTTTTTTC	TTTTTTTTCTTTTTTTTT,TTTTTTTTTCTTTTTTTTC	SNP/Indel	P3
A01	A01:2219100	ATTAAAAAAAAAAA	ATTATAAAAAAAA,AAAAAAAAAAAAAA	Canonical SSR	P3
A01	A01:2227877	AGAAAAAAGGAAGAAAGAAAGAAA	AGAAAAAAGGAGGAAAGAAAGAAA	SNP/Indel	P3
A01	A01:2230827	AAAAAAAAAAAACCT	AAAAAAAAAACCT,AAAAAAAAAAACCT,AAAAAAAAAAAAACT,AAAAAAAAAAAACCA,AAAAAAAAAAAAACCT	Canonical SSR	P3
A01	A01:2230921	ATTAAAAAAAAAAAA	ATTAAAAAAAAAAA,AAAAAAAAAAAAAAA,AATAAAAAAAAAAAA,ATAAAAAAAAAAAAA,AATAAAAAAAAAAAAA,ATTAAAAAAAAAAAAA	Canonical SSR	P3
A01	A01:2237932	TGAAAAAAAAAAAAAGAAAA	TGAAAAAAAAAAAAGAAAA,TAAAAAAAAAAAAAAGAAAA,TGAAAAAAAAAAAAAAGAAAA	Canonical SSR	P3
A01	A01:2238042	GGGGGGGGGGG	GGGGGGGGG,GGGGGGGGGG,GGGGGGGGGGGG	Canonical SSR	P3
A01	A01:2238328	AAAAAATAAAAAATAAAAAAA	AAAAAATAAAAAATAAAAAAA	SNP/Indel	P3
A01	A01:2239103	TTTTTTTTTTTATC	TTTTTTTTTTATC,TTTTTTTTTTTATT,TTTTTTTTTTTTATC	Canonical SSR	P3
A01	A01:2243025	ATATATATAATATATAATAT	ATATATATAATATATAATAT	SNP/Indel	P3
A01	A01:2243412	TTTTTTTATTTTTTT	TTTTTTATTTTTTT	SNP/Indel	P3
A01	A01:2245020	AATTTTTATTTTAATTAATTTTTAATTTTTATAATTTAATTTAATTTTAATTT	AATTTTTATTTTAATTAATTTTTAATTTTTATAATTTAATTTAATTTTAATTT	SNP/Indel	P3
A01	A01:2245051	TAATTTAATTTAATTTTAATTTAA	TAATTTAATTTAATTTTAATTTAA	SNP/Indel	P3
A01	A01:2247004	TCGGTTCGGTTCGGTTCG	TCGGTTCGGTTCGGTTCG	SNP/Indel	P3
A01	A01:2247581	TTTTTTTTTTTT	TTTTTTTAAA,TTTTTTTAAAA,TTTTTTTTTTTTT	Canonical SSR	P3
A01	A01:2249513	ATGTATGTATGTATGATGTGATGT	ATGTATGTATGTATGATGTGCTGT	SNP/Indel	P3
A01	A01:2249696	TTTTTTTTTTTATC	TTTTTTTTATC,TTTTTTTTTATC,TTTTTTTTTTATC,TTTTTTTTTTTTTT	Canonical SSR	P3
A01	A01:2251351	CACCACCACCACCACCA	CACCACCACCACCACCA	SNP/Indel	P3
A01	A01:2251410	AACCTTAACCTTAACCCTAACCCTAACCCTAA	AACCTTAACCTTAACCCTAACCCTAACCCTAA	SNP/Indel	P3
A01	A01:2251734	ATATATATATATA	ATATATATATA,ATATATATATATATA	Canonical SSR	P3
A01	A01:2252670	AAATAAAAAATAAATAAAT	AAAAAAT,AAATAAAAAAAAATAAAT,AAATAAAAAAAAAATAAAT	SNP/Indel	P3
A01	A01:2252969	ATATATATATATTATAATTG	ATATATATATATTATAATTT	SNP/Indel	P3
A01	A01:2253847	ATATATATATAT	ATATATATAT	Canonical SSR	P3
A01	A01:2254196	TATATATATATA	TATATATATATA	SNP/Indel	P3
A01	A01:2255981	TGCAAAAAAAAAAGAAAAAGAAAAAAAA	TGCAAAAAAAAAGAAAAAGAAAAAAAA,TAAAAAAAAAAAAAGAAAAAGAAAAAAAAA,TGCAAAAAAAAAAAGAAAAAGAAAAAAAAA	SNP/Indel	P3
A01	A01:2256536	AATAAAAAATAAATAAATAA	AATAAAAAATAAATAAATAA	SNP/Indel	P3
A01	A01:2256953	TTTTTTTTTTTTCA	TTTTTTTTTTTCA,TTTTTTTTTTTTCT,TTTTTTTTTTTTTA,TTTTTTTTTTTTTT,TTTTTTTTTTTTTCA,TTTTTTTTTTTTTTT	Canonical SSR	P3
A01	A01:2258230	TGTTGGTTTTTTTTTTTTTTTCTTCA	TGTTGGTTTTTTTTTTTTTTCTTCA,TGTTGGTTTTTTTTTTTTTTTTTTCA,TGTTGGTTTTTTTTTTTTTTTTTTTA,TGTTGGTTTTTTTTTTTTTTTTTTTT,TTTTGGTTTTTTTTTTTTTTTCTTCA,TGTTGGTTTTTTTTTTTTTTTTCTTCA,TTTTGGTTTTTTTTTTTTTTTTCTTCA	Canonical SSR	P3
A01	A01:2261019	ATTATTATTATTATTATTATTA	ATTATTATTATTATTATTA	Canonical SSR	P3
A01	A01:2261706	ATAATTATAATTAATATTTAATTATATTTAAATTAAATTAT	ATAATTATAATTAATATTTAATTATATTTAAATTAAATTAT	SNP/Indel	P3
A01	A01:2262029	AAAAAAAAAAA	AAAAAAAAAAGA,AAAAAAAAAAAAA,AAAAAAAAAAAGA	Canonical SSR	P3
A01	A01:2270757	TGAAAAAAAAAAAAGAAC	TAAAAAAAAAAAAGAAC,TGAAAAAAAAAAAGAAC,TAAAAAAAAAAAAAGAAC,TGAAAAAAAAAAAAGAAA,TGAAAAAAAAAAAAAGAAC,TGAAAAAAAAAAAAAAGAAC	Canonical SSR	P3
A01	A01:2271819	CATGCATGCATGCATTCATGTCATGCAT	CATGCATGCATGCATTCATGTCATGCAT	SNP/Indel	P3
A01	A01:2277723	TATATATATATATATA	TATATATATATATATA	SNP/Indel	P3
A01	A01:2280261	TAATAATAATAATAATAATAA	TAATAATAATAATAATAATAA	SNP/Indel	P3
A01	A01:2282011	AATAATAATAATAATAAT	AATAATAATAATAAT	Canonical SSR	P3
A01	A01:2282603	AGCAAAAAAAAAAAAAA	AGCAAAAAAAAAAAAA,AAAAAAAAAAAAAAAAA,AGAAAAAAAAAAAAAAA,AGCAAAAAAAAAAAAAAA	Canonical SSR	P3
A01	A01:2284211	TTTTTTTTTTTA	TTTTTTTTTTTT,TTTTTTTTTTTTA	Canonical SSR	P3
A01	A01:2287891	AAACAAACAAACAAAACCAA	AAACAAACAAACAAAACCAT	SNP/Indel	P3
A01	A01:2288174	ATATATATATATATATA	ATATATATATATATA	Canonical SSR	P3
A01	A01:2291537	TTTTTTTTTTTG	TTTTTTTTTTG,TTTTTTTTTTTT,TTTTTTTTTTTTG	Canonical SSR	P3
A01	A01:2292910	TCTCTCTCTCTCT	TCTCTCTCTCT	Canonical SSR	P3
A01	A01:2294041	TTTGTTTGTTTGTTCGTTT	TTTGTTTGTTTGTTCGTTT	SNP/Indel	P3
A01	A01:2298723	TTTTTTTTTTTAG	TTTTTTTTTTAG,TTTTTTTTTTTAT,TTTTTTTTTTTTG,TTTTTTTTTTTTAG	Canonical SSR	P3
A01	A01:2299282	AAAAAAATAAAAGAAAAAAA	AAAAAAATAAAAGAAAAAAA	SNP/Indel	P3
A01	A01:2300560	TTTTTTTCTTTTTTTCTTA	TTTTTTTCTTTTTTTTT,TTTTTTTCTTTTTTTTTTA	SNP/Indel	P3
A01	A01:2300706	CTCTCCTCTCTCTCTCTCTCTCTCTCTCTCTCT	CTCTCCTCTCTCTCTCTCTCTCTTTTTTTTTT,CTCTCCTCTCTCTCTCTCTCTCTCTCTCTCTCTCTCT,CTCTCCTCTCTCTCTCTCTCTCTCTCTCTCTCTCTCTCT	SNP/Indel	P3
A01	A01:2301129	GCACCAAAAAAAAAAAA	GCACCAAAAAAAAAAA,GAAAAAAAAAAAAAAAA,GAACAAAAAAAAAAAAA,GCACAAAAAAAAAAAAA	Canonical SSR	P3
A01	A01:2301165	TAATTAATTAATTAATTAATTA	TAATTAATTAATTAATTAATTA	SNP/Indel	P3
A01	A01:2301697	TTTTTTTTTTT	TTTTTTTTTTA	SNP/Indel	P3
A01	A01:2302221	TATTATTTATATTATATTATATAATATTTATATTATATTAT	TATTATTTATATTATATTATATAATATTTATATTATATTAT	SNP/Indel	P3
A01	A01:2302897	AAAAAATAAAAAAAAAAGGAGT	AAAAAATAAAAAAAAGGAGT,AAAAAAAAAAAAAAAAAGGAGT,AAAAAATAAAAAAAAAAGGAGA,AAAAAAAAAAAAAAAAAAGGAGT,AAAAAATAAAAAAAAAAAGGAGT,AAAAAATAAAAAAAAAAAAGGAGT	SNP/Indel	P3
A01	A01:2304090	TTTTTTTTAATTTTTTTTTTTTTTAC	TTTTTTTTAATTTTTTTTTTTTTC,TTTTTATTTTTTTATTTTTTTTTAC,TTTTTTTTAATTTTTTTTTTTTTAC,TTTTTTTTAATTTTTTTTTTTTTTTT,TTTTTTTTAATTTTTTTTTTTTTTTAC	SNP/Indel	P3
A01	A01:2304303	TATTTTTTTTTTTTTTGCTTA	TATTTTTTTTTTTTTGCTTA,TATTTTTTTTTTTTTTTCTTT,TTTTTTTTTTTTTTTTGCTTA,TATTTTTTTTTTTTTTTGCTTA,TAATTTTTTTTTTTTTTTGCTTA	Canonical SSR	P3
A01	A01:2304388	TATCTATCTATTTATCTAAATCTATATATCTACATATCTAT	TATCTATCTATTTATCTAAATCTATATATCTACATATCTAT	SNP/Indel	P3
A01	A01:2304410	TATATATCTACATATCTATATATATATA	TATATATCTACATATCTATATATATATA	SNP/Indel	P3
A01	A01:2305867	TTTTTTTTTTTCTC	TTTTTTTTTCTC,TTTTTTTTTTCTC,TTTTTTTTTTTTT	Canonical SSR	P3
A01	A01:2306851	TATTATTGTTATTATTATTAT	TATTATTGTTATTATTATTAT	SNP/Indel	P3
A01	A01:2306959	TTACAAAAAAAAAAAAAGAAAAGAAAAAA	TTACAAAAAAAAAAAAGAAAAGAAAAAA,TAACAAAAAAAAAAAAAGAAAAGAAAAAA,TTAAAAAAAAAAAAAAAGAAAAGAAAAAA,TTACAAAAAAAAAAAAAAAAAAAAAAAAA	SNP/Indel	P3
A01	A01:2307716	CCAAAAAAAAAAACT	CAAAAAAAAAAACT,CCAAAAAAAAAACT,CAAAAAAAAAAAACT,CCAAAAAAAAAAACC	Canonical SSR	P3
A01	A01:2308475	TATATATATATATATAT	TATATATATATATATATATATAT	Canonical SSR	P3
A01	A01:2309425	ATTATTATATTATTATTATTTATTATTAT	ATTATTATATTATTATTATTTATTATTAT	SNP/Indel	P3
A01	A01:2317288	ATATATATATATA	ATATATATATATA	SNP/Indel	P3
A01	A01:2322057	AAAAAATAAAAAAAAA	AAAAAATAAAAAAAAA	SNP/Indel	P3
A01	A01:2322335	AAAAATAAAAAAAAA	AAAAAAAAAAAAAAA,AAAAATAAAAAAAAT	SNP/Indel	P3
A01	A01:2327464	ATATATATATATA	ATATATATATATA	SNP/Indel	P3
A01	A01:2329170	ATATCATATCATATCATATATAT	ATATCATATCATATCATATATAT	SNP/Indel	P3
A01	A01:2330515	ATTTTTATTTTTATTTTT	ATTTTTATTTTTATTTTT	SNP/Indel	P3
A01	A01:2334268	TATATATATATTATATAT	TATATATATATTATATAT	SNP/Indel	P3
A01	A01:2345766	AATTTTTTTTTTTT	ATTTTTTTTTT,AATTTTTTTTTTT,ATTTTTTTTTTTT,AAATTTTTTTTTTT,AATTTTTTTTTTTTT	Canonical SSR	P3
A01	A01:2347298	ATAATAATAATATTAATAGTAATAATA	ATAATAATAATATTAATAGTAATAATA	SNP/Indel	P3
A01	A01:2348479	TTTTTTTTTTTT	TTTTTTTTTTTTT	Canonical SSR	P3
A01	A01:2348972	AAATAAATAAATAAATAAA	AAATAAATAAATAAATAAA	SNP/Indel	P3
A01	A01:2350168	ATATATATATATA	ATATATATA,ATATATATATA	Canonical SSR	P3
A01	A01:2356310	ACACAAAAAAAAAATAAAAAAAAATAAAAAAAAAA	ACACAAAAAAAATAAAAAAAAATAAAAAAAAAA,AAAAAAAAAAAAAATAAAAAAAAATAAAAAAAAAA,ACAAAAAAAAAAAATAAAAAAAAATAAAAAAAAAA	SNP/Indel	P3
A01	A01:2356547	TTTTTTTTTTGTTTTTT	TTTTTTTTTGTTTTTT,TTTTTTTTTTTGTTTTTT	SNP/Indel	P3
A01	A01:2356949	TTATTTTATTATTTTTACTATTATTTATATTATTATTTCTCATGTATATATTATTATTTATATTATTATATTAT	TTATTTTATTATTTTTACTATTATTTATATTATTATTTCTCATGTATATATTATTATTTATATTATTATATTAT	SNP/Indel	P3
A01	A01:2359122	TGTTTTGTTTTGTTTTGTT	TGTTTTATTTTGTTTTGTT	SNP/Indel	P3
A01	A01:2360871	TAATTAATTAATTAA	TAATTAATTAATTAA	SNP/Indel	P3
A01	A01:2368576	TAAATAAATAAATAA	TAAATAAATAAATAA	SNP/Indel	P3
A01	A01:2368610	AATAAAATAATAATAATAATAATA	AATAAAATAATAATAATAATAATA	SNP/Indel	P3
A01	A01:2369589	TTTATTTATTTATTTATTTATTTATTT	TTTATTTATTTATTTATTT	Canonical SSR	P3
A01	A01:2371710	TTTTTTTTTTTGCGAA	TTTTTTTTTTGCGAA,TTTTTTCTTTTGCGAA,TTTTTTTTTTTTCGAA,TTTTTTTTTTTTTTTT,TTTTTTTTTTTTGCGAA	Canonical SSR	P3
A01	A01:2378996	TTAATTAATTAATTA	TTAATTAATTAATTA	SNP/Indel	P3
A01	A01:2383751	AAAAAACAAAAAAAA	AAAAAACAAAAAAAA	SNP/Indel	P3
A01	A01:2383934	TTTATTTATTTATTTATTTATTTATTTATTTATTT	TTTATTTATTTATTTATTTATTTATTT,TTTATTTATTTATTTATTTATTTATTTATTTATTTATTT	Canonical SSR	P3
A01	A01:2386928	AAATAAATAAATAAATAAATAAATAAATAAA	AAATAAATAAATAAATAAATAAATAAATAAA	SNP/Indel	P3
A01	A01:2387165	TTTTTTTTGTTTTTT	TTTTTTTTGTTTTTT	SNP/Indel	P3
A01	A01:2387426	TTTTTTTTTTTT	TTTTTTTTTTTTT	Canonical SSR	P3
A01	A01:2388141	TTATTTATTTATTTA	TTATTTATTTATTTA	SNP/Indel	P3
A01	A01:2388303	TTTTATTTTATTTTATTT	TTTTATTTTATTTTATTT	SNP/Indel	P3
A01	A01:2389710	TTAAAAAAGAAAAGAAAAAAAAAA	TTAAAAAAGAAAAGAAAAAAAAA,TAAAAAAAGAAAAGAAAAAAAAAA,TTAAAAAAGAAAAGAAAAAAAAAAA	SNP/Indel	P3
A01	A01:2393406	AAAAAATAAAAAAAAAT	AAAAAAAAAAAAAAAAT,AAAAAATAAAAAAAAAA	SNP/Indel	P3
A01	A01:2406801	ATATAGTATATATATAT	ATATAGTATATATATAT	SNP/Indel	P3
A01	A01:2406847	ATTATATAATATTATATTATA	ATTATATAATATTATATTATA	SNP/Indel	P3
A01	A01:2409979	GTTTTTTTTTTTTTTTTGTCA	GCTTTTTTTTTTTTTTTGTCA,GCTTTTTTTTTTTTTTTGTTA,GCTTTTTTTTTTTTTTTTTCA,GCTTTTTTTTTTTTTTTTTCT,GCTTTTTTTTTTTTTTTTTTA,GCTTTTTTTTTTTTTTTTTTT	SNP/Indel	P3
A01	A01:2410159	GTGTGTGTGTGT	GTGTGTGTGT	Canonical SSR	P3
A01	A01:2414405	AAAGAAAGAAAAAAGAAAGAA	AAAGAAAGAAAAAAGAAAGAA	SNP/Indel	P3
A01	A01:2414455	TTTTTTTTTTTTTGCTG	TTTTTTTTTTTGCTG,TTTTTTTTTTTTGCTG,TTTTTTTTTTTTTGCTT,TTTTTTTTTTTTTTCTG	Canonical SSR	P3
A01	A01:2418135	AATAATAATAATAATAATAATAAT	AATAATAATAATAATAATAAT	Canonical SSR	P3
A01	A01:2419421	ATATATATATAT	ATATATATATAT	SNP/Indel	P3
A01	A01:2419468	TTTAATTTAATTTAGATTTAATATAATT	TTTAATTTAATTTAGATTTAATATAATT	SNP/Indel	P3
A01	A01:2421171	GAGACCAGCATAAGCATAAGCATA	GGGACCAGCATAAGCATAAGCATA	SNP/Indel	P3
A01	A01:2423717	ACACACACACACACACAC	ACACACACACACACACAC	SNP/Indel	P3
A01	A01:2424650	AAATAAATAAATAAA	AAATAAATAAATAAA	SNP/Indel	P3
A01	A01:2425680	TTTATTTAATTTTTATTTATTTATTATTAATTTATT	TTTATTTAATTTTTATTTATTTATTATTAATTTATT	SNP/Indel	P3
A01	A01:2425816	CCTCCTCCTCTTCCTCCTCCTTCTCCTTCTCCTTCTCCTTCTCCTTCTCCTTCTCCTTCTCCT	CCTCCTCCTCTTCCTCCTCCTTCTCCTTCTCCTTCTCCTTCTCCTTCTCCTTCTCCTTCTCCTTCTCCT	SNP/Indel	P3
A01	A01:2425827	TCCTCCTCCTTCTCCTTCTCCTTCTCCTTCTCCTTCTCCTTCTCCTTCTCCTT	TCCTCCTCCTTCTCCTTCTCCTTCTCCTTCTCCTTCTCCTTCTCCTTCTCCTTCTCCTT	SNP/Indel	P3
A01	A01:2429195	TTTTTTTTTTTTCTTC	TTTTTTTTTTTCTTC,TTTTTCTTTTTTCTTC,TTTTTTTTTTTTTTTC,TTTTTTTTTTTTTTTT,TTTTTTTTTTTTTTTTT	Canonical SSR	P3
A01	A01:2431571	TATATATATATA	TATATATATATA	SNP/Indel	P3
A01	A01:2434419	ATATATATATATAT	ATATATATATATATAT	Canonical SSR	P3
A01	A01:2435122	TTTTTTTTTTTTCTG	TTTTTTTTTTCTG,TTTTTTTTTTTCTG,TTTTTTTTTTTTCTT,TTTTTTTTTTTTTCTG	Canonical SSR	P3
A01	A01:2438094	ATATATATATAT	ATATATATATATAT	Canonical SSR	P3
A01	A01:2441415	ACACCAAAAAAAAAAAA	ACACCAAAAAAAAAAA,AAAAAAAAAAAAAAAAA,ACAAAAAAAAAAAAAAA,ACACAAAAAAAAAAAAA,ACACCAAAAAAAAAAAAA	Canonical SSR	P3
A01	A01:2444194	TAACTCTTTTTTTTTTTCTG	TAACTCTTTTTTTTTTTCTT,TAACTCTTTTTTTTTTTTTG,TAACTCTTTTTTTTTTTTTT,TACCTCTTTTTTTTTTTCTG,TAGCTCTTTTTTTTTTTCTG,TATCTCTTTTTTTTTTTCTG,TTTCTCTTTTTTTTTTTCTG,TAACTCTTTTTTTTTTTTCTG	Canonical SSR	P3
A01	A01:2453424	ATATAATATATATATATA	ATATAATATATATATAGA	SNP/Indel	P3
A01	A01:2453439	ATAGAGAGAGAGAGAGA	AGAGAGAGAGAGAGAGA	SNP/Indel	P3
A01	A01:2457094	TTTTTTTTTTTGGA	TTTTTTTTTTGGA,TTTTTTTTTTTGGT,TTTTTTTTTTTTGA,TTTTTTTTTTTTGGA	Canonical SSR	P3
A01	A01:2461318	TTTTTTTTTTCTTTTAG	TTTTTTTTTCTTTTAG,TTTTTTTTTTCTTTTAT,TTTTTTTTTTTTTTTAG,TTTTTTTTTTTCTTTTAG	Canonical SSR	P3
A01	A01:2462964	TATATATATATA	TATATATATATA	SNP/Indel	P3
A01	A01:2469537	AATTCAATTAATTAATTAATTA	AATTCAATTAATTAATTAATTA	SNP/Indel	P3
A01	A01:2474220	TCAAAAAAAAAAAAT	TAAAAAAAAA,TCAAAAAAAA,TCAAAAAAAAAT,TCAAAAAAAAAAAT,TAAAAAAAAAAAAAT,TCAAAAAAAAAAAAAT	Canonical SSR	P3
A01	A01:2477997	CGTCCAAAAAAAAAAAAAAAAA	CGTCCAAAAAAAAAAAAA,CGTCCAAAAAAAAAAAAAA,CGTCCAAAAAAAAAAAAAAA,CGTCCAAAAAAAAAAAAAAAA,CAACAAAAAAAAAAAAAAAAAA,CGTCAAAAAAAAAAAAAAAAAA	Canonical SSR	P3
A01	A01:2482005	CACGCCGGGGGGGGGGGGGGGGGGGGAT	CACGCCGGGGGGGGGGGGGAT,CCCGCGGGGGGGGGGGGGGAT,CACGCCGGGGGGGGGGGGGGAT,CACGCCGGGGGGGGGGGGGGGT,CGCGCCGGGGGGGGGGGGGGGT,CACGCCGGGGGGGGGGGGGGGAT,CACGCCGGGGGGGGGGGGGGGGG,CACGCCGGGGGGGGGGGGGGGGT,CACGCCGGGGGGGGGGGGGGGGAT	Canonical SSR	P3
A01	A01:2483865	ATATATATATATA	ATATATATATATA	SNP/Indel	P3
A01	A01:2484833	ATATATATATATA	ATATATATATA	Canonical SSR	P3
A01	A01:2490301	AAAAAAAATAAAAAAA	AAAAAAAATAAAAAAA	SNP/Indel	P3
A01	A01:2496261	AAAAAAAAAAAT	AAAAAAAAAAT,AAAAAAAAAAAC,AAAAAAAAAAAAT	Canonical SSR	P3
A01	A01:2496998	TACTTTTTTTTTTTGTA	TACTTTTTTTTTTGTA,TACTTTTTTTTTTTGTT,TACTTTTTTTTTTTTTT,TTCTTTTTTTTTTTGTA	Canonical SSR	P3
A01	A01:2497447	TTCCCCCCCCCCC	TTCCCCCCCCCC,TCCCCCCCCCCCC,TTCCCCCTCCCCC,TTCCCCCCCCCCCC,TTCCCCCCCCCCCCC,TTCCCCCCCCCCCCCC	Canonical SSR	P3
A01	A01:2498634	ATGTTATATATATATAT	ACGTTATATATATAT	Canonical SSR	P3
A01	A01:2500379	TAAATAAATAAATAAA	TAAATAAATAAATAAA	SNP/Indel	P3
A01	A01:2500946	ATATATATCATATTATATAT	ATATATATCATATTATATAT	SNP/Indel	P3
A01	A01:2502823	TTTATTTTTATTTTATTTTAT	TTTATTTTTATTTTATTTTAT	SNP/Indel	P3
A01	A01:2503195	AAAAAAAAAAAGAAAT	AAAAAAAAAAAGAAAA,AAAAAAAAAAAAGAAAT	Canonical SSR	P3
A01	A01:2504179	GGAAAAAAAAAAGAAAAAAAAGAGT	GGAAAAAAAAGAAAAAAAAGAGT,GAAAAAAAAAAAGAAAAAAAAGAGT,GGAAAAAAAAAAGAAAAAAAAGAAA,GGAAAAAAAAAAGAAAAAAAAGAGA	SNP/Indel	P3
A01	A01:2505860	TTGAGTTGAGTTGAATTGAGT	TTGAGTTGAGTTGAATTGAGT	SNP/Indel	P3
A01	A01:2508743	TATTATATATTATTATTATAATATTAATAATATTTATTATT	TATTATATATTATTATTATAATATTAATAATATTTATTATT	SNP/Indel	P3
A01	A01:2512703	GACTTTTTTTTTTCTTTTTTGGTT	GACTTTTTTTTTCTTTTTTGGTT,GATTTTTTTTTTCTTTTTTGGTC,GAATTTTTTTTTTCTTTTTTGGTT,GACTTTTTTTTTTCTTTTTTTGTT,GTCTTTTTTTTTTCTTTTTTGGTT	SNP/Indel	P3
A01	A01:2514645	TTTTTTTTTTTTTGGC	TTTTTTTTTTTTGGC,TTTTTTTTTTTTTTGC,TTTTTTTTTTTTTTTC,TTTTTTTTTTTTTTTT	Canonical SSR	P3
A01	A01:2515003	AAAAATAAAAAAAAA	AAAAATAAAAAAA,AAAAATAAAAAAAA	Canonical SSR	P3
A01	A01:2519043	TTCTTCTTCTTCTTCTTCTTCTTCTTCTTCTTCTTCTTCTTCTTCTTCTTCTTCTTCTT	TTCTTCTTCTTCTTCTTCTTCTTCTTCTTCTTCTTCTTCTTCTTCTTCTTCTTCTT	Canonical SSR	P3
A01	A01:2522436	GATCATTTTTTTTTTTCA	GATCATTTTTTTTTTCA,GATCATTTTTTTTTTTCT,GATCATTTTTTTTTTTGA,GATCATTTTTTTTTTTTA,GATCATTTTTTTTTTTTT,GATCTTTTTTTTTTTTCA,GTTTTTTTTTTTTTTTCA	Canonical SSR	P3
A01	A01:2524450	ATTTATTTATTTATTT	ATTTATTTATTTATTT	SNP/Indel	P3
A01	A01:2529375	TTTTTTTTTTTTT	TTTTTTTTTTTT,TTTTTTTTTTTTTT	Canonical SSR	P3
A01	A01:2532345	AAAACAAAAAAAAAA	AAAACAAAAAAAAAA	SNP/Indel	P3
A01	A01:2534404	ACAAATAAAAAAAAAAA	AAAAAAAAAAAAAAAAA,AAAAATAAAAAAAAAAA,ACAAAAAAAAAAAAAAA	SNP/Indel	P3
A01	A01:2536871	TATATTATATATAATATATAT	TATATTATATATAATATATAT	SNP/Indel	P3
A01	A01:2537870	ATATATATATATA	ATATATATATA	Canonical SSR	P3
A01	A01:2539587	GTAAAATTAAATTAAAATTAAA	GCAAAATTAAATTAAAATTAAA	SNP/Indel	P3
A01	A01:2568347	TTTTTTTTTTTA	TTTTTTTTTTA,TTTTTTTTTTTT,TTTTTTTTTTTTA	Canonical SSR	P3
A01	A01:2569089	ATATATATATAT	ATATATATATAT	SNP/Indel	P3
A01	A01:2569283	ATATATATATATA	ATATATATATA	Canonical SSR	P3
A01	A01:2569775	ATATATATATATAT	ATATATATAT,ATATATATATAT	Canonical SSR	P3
A01	A01:2571920	AGACAAAAAAAAAAACATGT	AGACAAAAAAAAAACATGT,AAAAAAAAAAAAAAACATGT,AGAAAAAAAAAAAAACATGT,AGACAAAAAAAAAAACATGG,AAAAAAAAAAAAAAAACATGT,AGACAAAAAAAAAAAACATGT	Canonical SSR	P3
A01	A01:2573517	TATATATATATA	TATATATATATA	SNP/Indel	P3
A01	A01:2578206	TATATATATATAT	TATATATAT	Canonical SSR	P3
A01	A01:2578392	ATATATATTTATATAT	ATATATATTTATATAT	SNP/Indel	P3
A01	A01:2578527	ATATTATATATATTTATATAT	ATATTATATATATTTATATAT	SNP/Indel	P3
A01	A01:2580985	TATATATATATA	TATATATATA,TGTATATATATA	Canonical SSR	P3
A01	A01:2581371	AAAAAGAAAAAAAAA	AAAAAGAAAAAAAAAA	Canonical SSR	P3
A01	A01:2581885	TTAGAAAAAAAAAATAAAAA	TAAAAAAAAAAAAATAAAAA,TTAAAAAAAAAAAATAAAAA	SNP/Indel	P3
A01	A01:2589159	AAATTAAAATTAAAATAAAAATT	AAAATAAAATTAAAATAAAAATT	SNP/Indel	P3
A01	A01:2589545	AAAATAAAAAAAAAA	AAAATAAAAAAAAAA	SNP/Indel	P3
A01	A01:2592437	CCAAAAAAAAAAA	CCAAAAAAAAAA,CAAAAAAAAAAAA,CAAAAAAAAAAAAAA,CAAAAAAAAAAAATAA	Canonical SSR	P3
A01	A01:2594066	TTTTCTTTTTTTTTTC	TTTTCTTTTTTTTTC,TTTTCTTTTTTTTTTT	Canonical SSR	P3
A01	A01:2594432	TTAATATTAATATTTATTTTATTTTAATATTAAATTAATA	TTAATATTAATATTTATTTTATTTTAATATTAAATTAATA	SNP/Indel	P3
A01	A01:2598272	TATATATATATA	TATATATATA	Canonical SSR	P3
A01	A01:2598712	GATTTTTTTTCTATTTTTTGTTTTTCTTTTTTTTTT	GATTTTTTTTCTTTTTTTTGTTTTTCTTTTTTTTTT,GTTTTTTTTTCTATTTTTTGTTTTTCTTTTTTTTTT	SNP/Indel	P3
A01	A01:2600657	CCCCCCCCCCCCCCCCCCCCCCCCCC	CCCCCCCCCCCCCCCCCCCCCCCCCCC,CCCCCCCCCCCCCCCCCCCCCCCCCCCC	Canonical SSR	P3
A01	A01:2600915	TTTTTTCTTTTTTTTGAC	TTTTTTCTTTTTTTTGAT,TTTTTTCTTTTTTTTTAC,TTTTTTCTTTTTTTTTGAC	SNP/Indel	P3
A01	A01:2601306	CCAAAAAAAAAAAA	CCAAAAAAAA,CCAAAAAAAAA,CCAAAAAAAAAAA,CAAAAAAAAAAAAA,CAAAAAAAAAAAAAA,CCAAAAAAAAAAAAA	Canonical SSR	P3
A01	A01:2603806	ATTTATTTTATTTATTTATTT	ATTTATTTTATTTATTTATTT	SNP/Indel	P3
A01	A01:2603981	TATATATATATAT	TATATATATAT	Canonical SSR	P3
A01	A01:2607001	ATAAAATAAAATAAAATAAAA	ATAAAATAAAATAAAA	Canonical SSR	P3
A01	A01:2608859	ATATATATATATA	ATATATATATATA	SNP/Indel	P3
A01	A01:2610401	TTTTTTTTTTTATTC	TTTTTTTTTTTTTTC,TTTTTTTTTTTTTTT,TTTTTTTTTTTTATTC	Canonical SSR	P3
A01	A01:2610944	TTTATTCATTTATTTATTT	TTTATTCATTTATTTATTT	SNP/Indel	P3
A01	A01:2611074	AAAAAAAGAAAAAGAAAAAAA	AAAAAAAGAAAAAGAAAAAAA	SNP/Indel	P3
A01	A01:2612784	TTTTATTTTATTTTATTTT	TTTTATTTTATTTTATTTT	SNP/Indel	P3
A01	A01:2613546	TTTTTTTCTTTTTTTG	TTTTTTTCTTTTTTTT	SNP/Indel	P3
A01	A01:2614168	TGTGTGTGTGTTGTG	TGTGTGTGTGTTGTG	SNP/Indel	P3
A01	A01:2614286	CACAATTTCAATTTCAATTT	CACAATTTCAATTTCAACTT,CGCAATTTCAATTTCAATTT	SNP/Indel	P3
A01	A01:2614676	TATTTATTTATTTATTTATTT	TATTTATTTATTTATTTATTT	SNP/Indel	P3
A01	A01:2615637	AAAAAACAAAAAAAAATC	AAAAAACAAAAAAAAAATC,AAAAAACAAAACAAAAAAG	SNP/Indel	P3
A01	A01:2615791	TACTTTTTTTTTTTC	TACTTTTTTTTTTC,TACTTTTTTTTTTTT,TCCTTTTTTTTTTTC,TACTTTTTTTTTTTTC	Canonical SSR	P3
A01	A01:2616042	AACTTTGATTTGTTGTTTTTTTGTTTGTTTG	ATCTTTGATTTGTTGTTTTTTTGTTTGTTTG	SNP/Indel	P3
A01	A01:2622108	AAAAGAAAAGAAAGGAAAAGA	AAAAGAAAAGAAAGGAAAAGA	SNP/Indel	P3
A01	A01:2623232	CCAAAAAAAAAAAAT	CCAAAAAAAAAAT,CAAAAAAAAAAAAAT,CCAAAAAAAAAAAAA,CCAAAAAAAAAAAAAT	Canonical SSR	P3
A01	A01:2623341	AATAAAATAAAATAAAA	AATAAAATAAAATAAAA	SNP/Indel	P3
A01	A01:2632199	TTTTTTTTTTTTG	TTTTTTTTTTG,TTTTTTTTTTTG,TTTTTTTTTTTTT	Canonical SSR	P3
A01	A01:2633176	ATTACAAAAAAAAAAA	ATTACAAAAAAAAA,AAAAAAAAAAAAAAA,AATAAAAAAAAAAAA,ATTACAAAAAAAAAA,AAAAAAAAAAAAAAAA,AATACAAAAAAAAAAA,ATAAAAAAAAAAAAAA	Canonical SSR	P3
A01	A01:2636026	TTTCTTTCTTTCTTT	TTTCTTTATTTCTTT	SNP/Indel	P3
A01	A01:2636067	ATATATAATATATATACTTATATAT	ATATATAATATATATACTTATATAT	SNP/Indel	P3
A01	A01:2639898	TATATATATATATATGATAT	TATATATATATGATAT,TATATATATATATGATAT	Canonical SSR	P3
A01	A01:2640756	TTATATTTATATTATATTATATTAT	TTATATTTATATTATATTATATTAT	SNP/Indel	P3
A01	A01:2641422	TTTTTTTTTTTTTCATA	TTTTTTTTTTTCATA,TTTTTTTTTTTTCATA,TTTTTTTTTTTTTTATA,TTTTTTTTTTTTTTATT,TTTTTTTTTTTTTTTTT,TTTTTTTTTTTTTTCATA,TTTTTTTTTTTTTTTATT,TTTTTTTTTTTTTTTCATA	Canonical SSR	P3
A01	A01:2644947	CGCCGGCGCCGGCGCCGGC	CGTCGACGCCGGCGCAGGC	SNP/Indel	P3
A01	A01:2644994	TTTTTTTTTTTATTTTTTT	TTTTTTTATTTTTATTTTTTT	SNP/Indel	P3
A01	A01:2645250	TTTTTTTATTTTTTT	TTTTTTTTATTTTTTT	SNP/Indel	P3
A01	A01:2649195	TATATATATATAT	TATATATATATATAT	Canonical SSR	P3
A01	A01:2649965	TTTTTTTTTTTTTGATA	TTTTTTTTTTTTGATA,TTTTTTTTTTTTTTATA,TTTTTTTTTTTTTTTTA,TTTTTTTTTTTTTTTTT,TTTTTTTTTTTTTTGATA,TTTTTTTTTTTTTTTATA,TTTTTTTTTTTTTTTTTA,TTTTTTTTTTTTTTTTTT	Canonical SSR	P3
A01	A01:2651837	AGAAAAAAAATAAAAATAAAAA	AAAAAAAAAATAAAAATAAAAA	SNP/Indel	P3
A01	A01:2651952	GAGATAGAGATAGAGATA	GAGATAGAGATAGAGATA	SNP/Indel	P3
A01	A01:2654785	TTTTTTCTTTTTTTTTTTT	TTTTTTCTTTTTTTTTTT	SNP/Indel	P3
A01	A01:2657974	TGTGTGTGTGTGT	TGTGTGTGTGT	Canonical SSR	P3
A01	A01:2658359	TGCTTTTTTTTATTTTTGTTTTTTTCCA	TGCTTTTTTTTATTTTTGTTTTTTTCCT,TTCTTTTTTTTATTTTTGTTTTTTTCCA	SNP/Indel	P3
A01	A01:2658710	CAACAACAACAACAA	CAACAACAACAACAAA	SNP/Indel	P3
A01	A01:2658842	TATATATATATA	TATATATATATA	SNP/Indel	P3
A01	A01:2660048	TATATAAATATATATATATA	TATATAAATATATATATA	SNP/Indel	P3
A01	A01:2663843	AGTTCAAAAAAAAAAAGAAAATTGTC	AGTTAAAAAAAAAAAGAAAATTGTC,AAAAAAAAAAAAAAAAGAAAATTGTC,AGTTAAAAAAAAAAAAGAAAATTGTC,AGTTCAAAAAAAAAAAGAAAATTGTT,AGTTCAAAAAAAAAAAGAAAATTTTC	SNP/Indel	P3
A01	A01:2664718	ATATATATATTATAT	ATATATATATTATAT	SNP/Indel	P3
A01	A01:2669404	ATATATATATATATATATA	ATATATATATA,ATATATATATATATATATATA	Canonical SSR	P3
A01	A01:2674624	CTCTCTCTCTCTCTCTCT	CTCTCTCTCTCTCTCTCTCT	Canonical SSR	P3
A01	A01:2674668	AAAAAAAAAAGGAAAAAAAA	AAAAAAAAAGGAAAAAAAA	SNP/Indel	P3
A01	A01:2674710	TTTTTTTTTTTT	TTTTTTTTTT,TTTTTTTTTTT	Canonical SSR	P3
A01	A01:2674853	GACGACGATGACGACGACGA	GACGACGACGACGACGACGACGA	SNP/Indel	P3
A01	A01:2674898	GACGACGACGACGACGACGA	GACGACGACGACGACGACGACGACGACGA	Canonical SSR	P3
A01	A01:2675031	AAGGCGACGGCGACGGCGATGACGACGACGACGACGA	ATGGCGACGGCGACGGCGATGACGACGACGACGACGA,AAGGCGACGGCGACGGCGATGACGATGACGACGACGACGACGA	SNP/Indel	P3
A01	A01:2675811	ATGGTGAAGAGGAAGAAGAAGAAGATGATGAAGACGATGAAGAAG	AGAAGAAGAAGATGATGAAGACGATGAAGAAG	SNP/Indel	P3
A01	A01:2676069	AGAAAAAACAAAAAAAAAAA	AGAAAAAACAAAAAAAAA,AAAAAAAAAAAAAAAAAAA,AGAAAAAAAAAAAAAAAAA,AGAAAAAACAAAAAAAAAA,AAAAAAAAAAAAAAAAAAAA,AAAAAAAACAAAAAAAAAAA,AGAAAAAAAAAAAAAAAAAA,AGAAAAAACAAAAAAAAAAAA	SNP/Indel	P3
A01	A01:2676358	ATGATGATGATGATGAT	ATGATGATGATGAT	Canonical SSR	P3
A01	A01:2677118	AAAATAAAATAAAATAAAATA	AAAATAAAATAAAATAAAATA	SNP/Indel	P3
A01	A01:2681987	TTCAAAAAAAAAAAA	TTCAAAAAAAAAAA,TAAAAAAAAAAAAAA,TTAAAAAAAAAAAAA,TTTAAAAAAAAAAAA,TTCAAAAAAAAAAAAATAA	Canonical SSR	P3
A01	A01:2686004	TTTATATATATATAATAT	TATATATATATATATAATAT,TTTATATATATATATATAATAT	SNP/Indel	P3
A01	A01:2692698	GACTCCTCTCTCTCTCTCTCTCTCTCT	GACTCCTCTCTCTCTCTCTCTCTCT,GTCTCCTCTCTCTCTCTCTCTCTCT,GTCTCCTCTCTCTCTCTCTCTCTCTCT,GACTCCTCTCTCTCTCTCTCTCTCTCTCT	SNP/Indel	P3
A01	A01:2692803	TATATATATATATATATATATG	TATATATATATATG,TATATATATATGTG,TATATATATATATATG,TATATATATATATATATATA,TATATATATATATATATATG,TATATATATATATGTGTGTG,TATACATATATATATATATATG,TATATATATATATATATATATA,TATATATATATATATATATATATA,TATATATATATATATATATATATG,TATATATATATATATATATATATATA	Canonical SSR	P3
A01	A01:2695701	ATATATATATATATAT	ATATATATATAT,ATATATATATATAT	Canonical SSR	P3
A01	A01:2695958	TTTTTTTTTTTGTAA	TTTTTTTTTGTAG,TTTTTTTTTTTTTAA,TTTTTTTTTTTTTTA,TTTTTTTTTTTTTTT	Canonical SSR	P3
A01	A01:2698199	ATAAATAAATAAATAA	ATAAATAAATAA,ATACATAAATAAATAA	Canonical SSR	P3
A01	A01:2698491	ATATATATATATATA	ATATATATATATA	Canonical SSR	P3
A01	A01:2703065	TATATATATATAT	TATATATATATATATAT	Canonical SSR	P3
A01	A01:2703178	ATATATATATACATATAT	ATATATATATACATATAT	SNP/Indel	P3
A01	A01:2704822	AAAAAGAAACAGAAAAAGAAAA	AAAAAGAAACAGAAAAAGAAAA	SNP/Indel	P3
A01	A01:2706195	TATATATATTTATATAT	TATATATATTTATATAT	SNP/Indel	P3
A01	A01:2706924	TTTTTTTTGTTTTTTTT	TTTTTTTTGTTTTTTTT	SNP/Indel	P3
A01	A01:2707104	TTTTTTTTTTT	TTTTTTTTTT,TTTTTTTTTTTT	Canonical SSR	P3
A01	A01:2707853	TATATATATATATA	TATATATATATATA	SNP/Indel	P3
A01	A01:2707888	AAAATAAAAATAAAAATA	AAAATAAAAATAAAAACA	SNP/Indel	P3
A01	A01:2709730	TATATATATATATATATAT	TATATATATATATAT,TATATATATATATATAT	Canonical SSR	P3
A01	A01:2710915	ATATATATATAT	ATATATATATAT	SNP/Indel	P3
A01	A01:2714679	TTTATTTTATTTTATGTATTATTTATTTATTTATTTAATAT	TTTATTTTATTTTATTTTTATTTATTTAATAT,TTTATTTTATTTTATTTATATATTTTTATTTATTTAATAT,TTTATTTTATTTTATTTATATATTTTTATTTATTTAATATA,TTTATTTTATTTTATGTATTATTTATTTATTTATTTATTTAATAT	SNP/Indel	P3
A01	A01:2716583	CATGTTTTTTTTTTT	CATGTTTTTTTTT,CATGTTTTTTTTTT,CTTGTTTTTTTTTTT	Canonical SSR	P3
A01	A01:2719218	TGTGTGTGTGTG	TGTGTGTGTGTG	SNP/Indel	P3
A01	A01:2720843	TTTTTTTTTTTTGG	TTTTTTTTTTTGG,TTTTTTTTTTTTTG,TTTTTTTTTTTTTT,TTTTTTTTTTTTTGG	Canonical SSR	P3
A01	A01:2724771	TTTTAGTTTTGTTTTGTTTTGTTTTTTTTGTTTTGAGA	TTTTAGTTTTGTTTTGTTTTGTTTTTTTTGTTTTGAGT,TTTTAGTTTTGTTTTGTTTTGTTTTTTTTGTTTTGTGA	SNP/Indel	P3
A01	A01:2724964	TGTCTTTTTTTTTTCTTTT	TGTCTTTTTTTTTCTTTT,TTTCTTTTTTTTTTCTTTT,TGTCTTTTTTTTTTTCTTTT	Canonical SSR	P3
A01	A01:2725165	ATATATATATGTATATGTATGTATATATAT	ATATATATATGTATATGTATGTATATATAT	SNP/Indel	P3
A01	A01:2727874	ATACATACATACATA	ATACATACATACATA	SNP/Indel	P3
A01	A01:2728248	ACAAAACAAAAAAAAGAAAAACAAAACAAAA	AAAAAACAAAAAAAAGAAAAACAAAACAAAA	SNP/Indel	P3
A01	A01:2728294	TGTCTGTCTGTCTGTC	TGTCTGTCTGTCTGTCTGTC	Canonical SSR	P3
A01	A01:2731795	CAAATCAAATCAATATCAACTCAAAT	CAAATCAAATCAATATCAACTCAAT	SNP/Indel	P3
A01	A01:2732671	ATAATAATTAATAATTATAAAAATATAAAAATAATAA	ATAATAATTAATAATTATAAAAATATAAAAATAATAA	SNP/Indel	P3
A01	A01:2738174	TATATATGTATATATAG	TATATATGTATATATAT	SNP/Indel	P3
A01	A01:2739736	AAAAAAAAATAAAAA	AAAAAAAATAAAAA	Canonical SSR	P3
A01	A01:2740198	TTTTTTATTTTTATTTTTTT	TTTTTTATTTTTATTTTTTT	SNP/Indel	P3
A01	A01:2741452	TTTTTTTTTTTTTTG	TATTTTTTTTTTG,TTTTTTTTTTTTTG,TTTTTTTTTTTTTT,TTTTTTTTTTTTTTT	Canonical SSR	P3
A01	A01:2742388	AAATTTAAATTTAAATTT	AAATTTAAATTTAAATTT	SNP/Indel	P3
A01	A01:2743209	AAATAAAATAAAATAAAA	AAATAAAATAAAATAAAA	SNP/Indel	P3
A01	A01:2746603	TTTTTTTTTCTGTTTTTTTT	TTTTTTTTTCTGTTTTTTTT	SNP/Indel	P3
A01	A01:2746876	TTATTTATTTATTTATTT	TTATTTATTTATTTATTT	SNP/Indel	P3
A01	A01:2748536	GCTTTTTTTTTTTTTTGCTA	GCTTTTTTTTTTTTTGCTA,GCTTTTTTTTTTTTTTTCTA,GCTTTTTTTTTTTTTTTCTT,GTTTTTTTTTTTTTTTGCTA	Canonical SSR	P3
A01	A01:2750859	TTGCATTGCATTGCATT	TTGCATTGCATTGCATT	SNP/Indel	P3
A01	A01:2751204	TTTTTTTTTTCTTTTTT	TTTTTTTTTCTTTTTT	SNP/Indel	P3
A01	A01:2751618	TTTTTGTTTTTTTTTTC	TTTTTGTTTTTTTTTC,TTTTTGTTTTTTTTTT,TTTTTGTTTTTTTTTTT,TTTTTTTTTTTTTTTTC	Canonical SSR	P3
A01	A01:2753643	CATCATCATCATCATCGTCATCA	CATCATCATCATCATCGTCATCA	SNP/Indel	P3
A01	A01:2755706	TTTTTTTATCTTTTTTTTTTTTTTTTTGC	TTTTTTTTCTTTTTTTTTTTTTTTTTGC,TTTTTTTATCTTTTTTTTTTTTTTTTTTC,TTTTTTTATCTTTTTTTTTTTTTTTTTTT,TTTTTTTTTCTTTTTTTTTTTTTTTTTGC,TTTTTTTTTTTTTTTTTTTTTTTTTTTGC,TTTTTTTATCTTTTTTTTTTTTTTTTTTGC	SNP/Indel	P3
A01	A01:2758880	AATAAATAAATAAATAA	AATAAATAAATAAATAA	SNP/Indel	P3
A01	A01:2760112	AATTAATTAATTAATT	AATTAATTAATTAATT	SNP/Indel	P3
A01	A01:2763199	TTTTTTTTTTT	TTTTTTTTTT,TTTTTTTTTTTT	Canonical SSR	P3
A01	A01:2764156	TATATATATTTATGTATATATA	TATATATATTTATGTATATATA	SNP/Indel	P3
A01	A01:2764262	AAAGCAAAGCAAAGCAAA	AAAGCAAAGCAAAGCAAA	SNP/Indel	P3
A01	A01:2765588	TTTTTTTTATTTTTTATTTTT	TTTTTTTTATTTTTTATTTTT	SNP/Indel	P3
A01	A01:2766790	ATATATATATATATA	AAATATATATATATATATA	Canonical SSR	P3
A01	A01:2769511	TTTAGTTTATTTATTTTTTATTATTT	TTTAGTTTATTTATTTTTTATTATTT	SNP/Indel	P3
A01	A01:2780631	ATATATATATATA	ATATATATATATA	SNP/Indel	P3
A01	A01:2783554	CCAAAAAAAAAACAAAAAA	CAAAAAAAAAAACAAAAAA,CCAAAAAAAAAAACAAAAAA	SNP/Indel	P3
A01	A01:2784174	TTTTTTTTTTTT	TTTTTTTTTTT,TTTTTTTTTTTTT	Canonical SSR	P3
A01	A01:2784842	TTTTTTTATTTTTTTATTTTTTTATTTTTTT	TTTTTTTATTTTTTTATTTTTTT	SNP/Indel	P3
A01	A01:2786192	CTCTCTCTTCTCTCT	CTCTCTCTTCTCTCT	SNP/Indel	P3
A01	A01:2789481	TTGAAAAAAAAAAAAAAA	TTGAAAAAAAAAAAAAA,TAGAAAAAAAAAAAAAAA,TTAAAAAAAAAAAAAAAA	Canonical SSR	P3
A01	A01:2789995	ATTTTTTATTTATTTATTT	ATTTTTTATTTATTTATTT	SNP/Indel	P3
A01	A01:2795646	CTTAAAAAAAAAAA	CTTAAAAAAAAAA,CATAAAAAAAAAAA	Canonical SSR	P3
A01	A01:2796733	TTAAGAAAAAAAAACAAAAATT	TAAAAAAAAAAAAACAAAAATT,TTAAGAAAAAAAAACAAAAATA,TTAAGAAAAAAAAAACAAAAATT	Canonical SSR	P3
A01	A01:2800801	ATATATATATAT	ATATATATAT	Canonical SSR	P3
A01	A01:2800911	ATTTATTTATTTATTT	ATTTATTTATTTATTT	SNP/Indel	P3
A01	A01:2801368	ACAAAAAAAAAAGAAAA	ACAAAAAAAAAGAAAA,AAAAAAAAAAAAGAAAA,ACAAAAAAAAAAAGAAAA,ACAAAAAAAAAAAAGAAAA	Canonical SSR	P3
A01	A01:2803893	AAAAAAAATAAAAATAAAAAAAA	AAAAAAATAAAAATAAAAAAAA	SNP/Indel	P3
A01	A01:2804822	AAAAAAAAAAA	AAAAAAAAA,AAAAAAAAAA	Canonical SSR	P3
A01	A01:2804974	TTTATATATATATATATAT	TATATATATATAT	Canonical SSR	P3
A01	A01:2805759	TCTTTTTTTTTTTTTGTTTTGTTCA	TCTTTTTTTTTTGTTTTGTTCA,TCTTTTTTTTTTTTGTTTTGTTCA,TCTTTTTTTTTTTTTGTTTTGTTTA,TCTTTTTTTTTTTTTTTTTTTTTCA,TCTTTTTTTTTTTTTTTTTTTTTTA,TCTTTTTTTTTTTTTTTTTTTTTTT,TTTTTTTTTTTTTTTGTTTTGTTCA	SNP/Indel	P3
A01	A01:2808293	AAATAAATAAATAAAATTG	AAATAAATAAATAAAATTA	SNP/Indel	P3
A01	A01:2808425	TATTTATTTATTTATT	TATTTATTTATTTATT	SNP/Indel	P3
A01	A01:2808560	ATATTATATATATATATA	ATATTATATATATATATA	SNP/Indel	P3
A01	A01:2808946	TTCTTTTCTTTTTTTTTCTTTTTTTTTTGG	TTCTTTTCTTTTTTTTTCTTTTTTTTTGG,TTCTTTTCTTTTTTTTTCTTTTTTTTTTTG,TTCTTTTCTTTTTTTTTCTTTTTTTTTTTT	SNP/Indel	P3
A01	A01:2808949	TTTTCTTTTTTTTTCTTTTTTTTTTGGTGA	TTTTCTTTTTTTTTCTTTTTTTTTGGTGA,TTTTCTTTTTTTTTCTTTTTTTTTTGGTGT,TTTTCTTTTTTTTTCTTTTTTTTTTTGTGA,TTTTCTTTTTTTTTCTTTTTTTTTTTTTTT	SNP/Indel	P3
A01	A01:2815323	TTTTTTTTTTTTGCTTC	TTTTTTTTTTTAGCTTC,TTTTTTTTTTTTTCTTC,TTTTTTTTTTTTTTTTT,TTTTTTTTTTTTTTTTTT,TTTTTTTTTTTTTTGCTTC	Canonical SSR	P3
A01	A01:2815620	TTTATTTATTTATTT	TTTATTTATTTATTT	SNP/Indel	P3
A01	A01:2818234	TTATTTATTTATTTA	TTATTTATTTATTTA	SNP/Indel	P3
A01	A01:2819386	AAAAAAGAAAAAAGAAAAAAAAACAAAA	AAAAAAGAAAAAAGAAAAAAAAACAAAA	SNP/Indel	P3
A01	A01:2821323	ATATATATATGTATATA	ATATATATATGTATATA	SNP/Indel	P3
A01	A01:2821728	AAAAAAAAAAAAAACTT	AAAAAAAAAAAACTT,AAAAAAAAAAAAACTT,AAAAAAAAAAAAAACTA,AAAAAAAAAAAAAAACTT	Canonical SSR	P3
A01	A01:2822536	AAATAAATAAATAAATAAATA	AAATAAATAAATAAATA	Canonical SSR	P3
A01	A01:2823577	TTTATTTTTATTTTTATT	TTTATTTTTATTTTTATT	SNP/Indel	P3
A01	A01:2823989	ATATAAATATATATATA	ATATAAATATATATA	Canonical SSR	P3
A01	A01:2825163	TTTTTTTTTTGTTTTTATTTT	TTTTTTTTTTGTTTTTATTTT	SNP/Indel	P3
A01	A01:2827057	TGTTGTTGTTTGTTGTTGTT	TGTTGTTGTTTGTTGTTGTT	SNP/Indel	P3
A01	A01:2834615	AAGAAAAAGAAAAGAAAAAGA	AAGAAAAAGAAAAGAAAAAGA	SNP/Indel	P3
A01	A01:2837938	GCAAAAAGAAAAAAAAGAAAAAC	GAAAAAAGAAAAAAAAGAAAAAC,GCAAAAAGAAAAAAAAGAAAAAA	SNP/Indel	P3
A01	A01:2838335	CTGCTGCTGCTGCTGCT	CTGCTGCTGCTGCTGCT	SNP/Indel	P3
A01	A01:2839411	AAAATAAAAAAAAAAAATT	AAAATAA,AAAATAAAAAAAAAAATT,AAAAAAAAAAAAAAAAATT,AAAATAAAAAAAAAAAAATT	Canonical SSR	P3
A01	A01:2840379	TTGTTGTTGTTGTTG	TTGTTGTTGTTGTTG	SNP/Indel	P3
A01	A01:2840735	TATATATATATATA	TATATATATATATA	SNP/Indel	P3
A01	A01:2842520	ATATATATATATATACATAT	ATATATATATACATAT,ATATATATATATATATACATAT	Canonical SSR	P3
A01	A01:2844391	TATTTATTTATTTATTT	TATTTATTTATTTATTT	SNP/Indel	P3
A01	A01:2844485	TATATATATATATAT	TATATATATATAT	Canonical SSR	P3
A01	A01:2844657	TTTTTTTTTTTTTATCGA	TTTTTTTTTTATCGA,TTTTTTTTTTTTTTTTGT,TTTTTTTTTTTTTTTTTA	Canonical SSR	P3
A01	A01:2844985	TTTTTTTTTTT	TTTTTTTTTT,TTTTTTTTTTTT	Canonical SSR	P3
A01	A01:2853252	ATATATATATATATATATATATATAA	ATATATATATATAT,ATATATATATATATAT,ATATATATATATATATAT,ATATATATATATATATATATATAA,ATATATATATATATATATATATATATAA,ATATATATATATATATATATATATATATAA	Canonical SSR	P3
A01	A01:2853894	ATACAAAAAAAAAAAA	ATACAAAAAAAA,ATACAAAAAAAAAA,ATACAAAAAAAAAAA,AAAAAAAAAAAAAAAA	Canonical SSR	P3
A01	A01:2856221	CAGGTTTTTTTTTTCTTTTTTGTTC	CAGGTTTTTTTTTTCTTTTTTTTTC,CAGGTTTTTTTTTTTTTTTTTGTTT,CCGGTTTTTTTTTTCTTTTTTGTTC,CTGGTTTTTTTTTTCTTTTTTGTTC	SNP/Indel	P3
A01	A01:2857421	ATCATTATCATCATCATCATCATC	ATCATTATCATCATCATCATCATC	SNP/Indel	P3
A01	A01:2857645	TGAAAAAAAAAAA	TAAAAAAAAAAAA,TGAAAAAAAAAAAA,TGAAAAAAAAAAAAA	Canonical SSR	P3
A01	A01:2857725	ACCAAAAAAAAAAAAAAAA	ACAAAAAAAAAAAAAAAA,ACCAAAAAAAAAAAAAAA,AAAAAAAAAAAAAAAAAAA,AACAAAAAAAAAAAAAAAA,ACAAAAAAAAAAAAAAAAA,ACCAAAAAAAAAAAAAAAAA,ACAAAAAAAAAAAAAAAAAAA	Canonical SSR	P3
A01	A01:2858099	TTTTTTTTTTT	TTTTTTTTTT,TTTTTTTTTTTT,TTTTTTTTTTTTT	Canonical SSR	P3
A01	A01:2859782	GCTAAAAAAGAAAAAAAAA	GATAAAAAAAAAAAAAAAA,GCTAAAAAAGAAAAAAAAAA	SNP/Indel	P3
A01	A01:2861494	ATATTTATATATATAT	ATATTTATATATATAT	SNP/Indel	P3
A01	A01:2862552	TCTCTCTCTCTCT	TCTGTCTCTCTCT	SNP/Indel	P3
A01	A01:2862598	TTTATTTATTTATTTATTTATTT	TTTATTTATTTATTTATTT	Canonical SSR	P3
A01	A01:2869333	ATAAAAAAAAAAAG	ATAAAAAAAAAAG,AAAAAAAAAAAAAG,ATAAAAAAAAAAAA,ATAATAAAAAAAAG,ATAAAAAAAAAAAAG	Canonical SSR	P3
A01	A01:2869437	AAAAAAGAAAAAGAGAAAAAAAAAACAAAT	AAAAAAGAAAAAGAGAAAAAAAACCAAAT,AAAAAAGAAAAAGAGAAAAAAAAAAAAAAT,AAAAAAGAAAAAGAGAAAAAAAAAACAAAA	SNP/Indel	P3
A01	A01:2870357	TTTTATTTTATTTTATTT	TTTTATTTTATTTTATTT	SNP/Indel	P3
A01	A01:2874253	ATATATATATATATATAT	ATATATATATATATAT,ATATATATATATATATATATATAT	Canonical SSR	P3
A01	A01:2876827	TTTTTTTTTTTCC	TTTTTTTTTCC,TTTTTTTTTTCC,TTTTTTTTTTCT,TTTTTTTTTTTTC,TTTTTTTTTTTTCC	Canonical SSR	P3
A01	A01:2883562	TTACAAAAAAAAAAAAA	TTACAAAAAAAAAAA,TTACAAAAAAACAAA,TTACAAAAAAAAAAAA,TAAAAAAAAAAAAAAAA	Canonical SSR	P3
A01	A01:2888698	TTTATTTATTTATTTA	TTTATTTATTTATTTA	SNP/Indel	P3
A01	A01:2899803	TTATTTTATTTTATTTTCTTTATTTTAT	TTATTTTATTTTATTTTCTTTATTTTAT	SNP/Indel	P3
A01	A01:2899828	TATATATATATACATATA	TATATATATATACATATA	SNP/Indel	P3
A01	A01:2900596	AAAAAAAAATAAAAAAATAAAA	AAAAAAAAATAAAAAAATAAAA	SNP/Indel	P3
A01	A01:2904375	AATTAATTAAATTAATTAATTTCA	AATTAATTAAATTAATTAATTTCT	SNP/Indel	P3
A01	A01:2917391	ATAAAATCAAAATAAAATAAAATAAATAATAAATAAAAAAATAAAATAA	ATAAAATCAAAATAAAATAAAATAAAATAAATAATAAATAAAAAAATAAAATAA	SNP/Indel	P3
A01	A01:2917400	AAATAAAATAAAATAAATAATAAATAAAAAAATAAA	AAATAAAATAAA,AAATAAAATAAAATAAAATAAATAATAAATAAAAAAATAAA	SNP/Indel	P3
A01	A01:2918873	AGAACAAATAAAATAAATAAATAAA	AAAACAAATAAAATAAATAAATAAA,AGAAAAAATAAAATAAATAAATAAA,AGAACAAAAAAAATAAATAAATAAA,AGAACAAATAAAATAAATAAATAAT	SNP/Indel	P3
A01	A01:2920152	AAAAAAAAACAAAAAAAAA	AAAAAAAAACAAAAAAAA,AAAAAAAACAAAAAAAAA,AAAAAAAAACAAAAAAAAAA,AAAAAAAAAACAAAAAAAAAA	SNP/Indel	P3
A01	A01:2920472	TTTTCTTTTTTTTTTTCCTTC	TTTTCTTTTTTTTTCCTTC,TTTTCTTTTTTTTTTCCTTC,TTTTCTTTTTTTTTTTTCTTC,TTTTCTTTTTTTTTTTTTTTT	Canonical SSR	P3
A01	A01:2931052	TTTTTATTTTTATTTTTATTTTGTGA	TTTTTATTTTTATTTTTTT,TTTTTATTTTTATTTTTTTTTGTGA,TTTTTATTTTTATTTTTTTTTTTGA,TTTTTATTTTTATTTTTATTTTGTGT	SNP/Indel	P3
A01	A01:2946398	AGTTAGTTAAGATAGTTAGTTAGGTTCAGTTGTTAAATGGTTAGTCAGTTAGCTGTTAGTTA	AGTTAGTTAAGATAGTTAGTTAGGTTCAGTTGTTAAATGGTTAGTCAGTTAGCTGTTAGTTA	SNP/Indel	P3
A01	A01:2947162	AAAGAAAAGGAAGAAGAAAGAAAGAAAATTAC	AAAGAAAAGGAAGAAGAAAGAAAGAAAATTACA	SNP/Indel	P3
A01	A01:2949363	TAAATAAATAAATAAATAA	TAAATAAATAAATAAATAA	SNP/Indel	P3
A01	A01:2968862	AAAAAAAAAAA	AAAAAAAAA,AAAAAAAAAA,AAAAAAAAAAAA,AAAAAAAAAAAAAA	Canonical SSR	P3
A01	A01:2969513	ATAATAATAATAATAATAATAATAATAA	ATAATAATAATAATAATAATAATAATAATAATAATAATAATAATAA	Canonical SSR	P3
A01	A01:2972228	TCTTTTTTTTTTTTTTTGAG	TCTTTTTTTTTTTTTTGAG,TCTTTTTTTTTTTTTTTTTT,TTTTTTTTTTTTTTTTTGAG,TCTTTTTTTTTTTTTTTTGAG	Canonical SSR	P3
A01	A01:2972494	TATATATATATATATATATAT	TATATATAT,TATATATATATAT,TATATATATATATATATAT,TATATATATATATATATATATAT	Canonical SSR	P3
A01	A01:2972571	TCTCTCTCTCTCTCT	TCTCTCTCTCT,TCTCTCTCTCTCT	Canonical SSR	P3
A01	A01:2984313	TATATATATATAT	TATATATATATAT	SNP/Indel	P3
A01	A01:2992366	ATATAATATAATTATAATATAAT	ATATAATATAATTATAATATAAT	SNP/Indel	P3
A01	A01:2994220	ATATATTATATATAT	ATATATTATATATAT	SNP/Indel	P3
A01	A01:2998403	ATATATATGTATACATATATAATATGTTTTATATATATATATA	ATATATATGTATACATATATAATATGTTTTATATATATATATA	SNP/Indel	P3
A01	A01:3006234	TTTTTTTTTATTTTT	TTTTTTTTATTTTT	Canonical SSR	P3
A01	A01:3007223	TAAAATTAAAATTAAAATTAA	TAAAATTAAAATTAAAATTAA	SNP/Indel	P3
A01	A01:3008795	TTGAGATTTTTTTATTTTTTTTTAG	TAGAGATTTTTTTATTTTTTTTTAG,TTGAGATTTTTTTATTTTTTTTTAT	SNP/Indel	P3
A01	A01:3013581	TTTTTTTTTTTGG	TTTTTTTTTTGG,TTTTTTTTTTTGT,TTTTTTTTTTTTG,TTTTTTTTTTTTT,TTTTTTTTTTTTGG	Canonical SSR	P3
A01	A01:3018065	CGATCTAAAAAAAAAAAGAAAA	CAAAAAAAAAAAAAAAAGAAAA,CGATATAAAAAAAAAAAGAAAA,CGATCTAAAAAAAAAAAAGAAAA	Canonical SSR	P3
A01	A01:3021023	ATTTTTATTATTTATTTTAGTTTTGATTCTATATTTTTATTTTTATTTTTATTT	ATTTTTATTATTTATTTTAGTTTTGATTCTATATTTTTATTTTTATTTTTATTT	SNP/Indel	P3
A01	A01:3033674	TATATATATATATA	TATATATATATATATA	Canonical SSR	P3
A01	A01:3034445	AGCAGAGCAGAGGAGAGCAGAG	AGCAGAGCAGAGGAGAGCAGAG	SNP/Indel	P3
A01	A01:3035831	AAAAAAAAGAAAAAA	AAAAAAAAGAAAAAA	SNP/Indel	P3
A01	A01:3041970	CACCACCACCACCACCTG	CACCACCACCACCACCTA	SNP/Indel	P3
A01	A01:3042398	AAAAATAAAAATAAAATAAAATAAAAATAAA	AAAAATAAAAATAAAATAAAATAAAAATAAA	SNP/Indel	P3
A01	A01:3042399	AAAATAAAAATAAAATAAAATAAAAATAAA	AAAATAAAAATAAAATAAAATAAAAATAAA	SNP/Indel	P3
A01	A01:3042680	TTTTATTTTATTTTATCATTGTATTTTATTT	TTTTATTTTATTTTATCATTGTATTTTATTT	SNP/Indel	P3
A01	A01:3046858	AAAATAAAATAAAATAAAATAAAATAAAA	AAAATAAAATAAAATAAAA	Canonical SSR	P3
A01	A01:3047138	TTTTATTTTATTTTATT	TTTTATTTTATTTTATT	SNP/Indel	P3
A01	A01:3047367	AAGCTCAAGCTCAAGCTCAAG	AAGCTCAAGCTCAAG	Canonical SSR	P3
A01	A01:3054614	ATGCAAAAAGAAAAGGAAGAAGAAAGAAAGAAAGAAA	AAGAAAAAAGAAAAGGAAGAAGAAAGAAAGAAAGAAA	SNP/Indel	P3
A01	A01:3055682	ATTACAAAAAAAAAAAAAAAAGAAAA	ATTACAAAAAAAAAAGAAAA,ATTACAAAAAAGAAAAGAAAA,AAAAAAAAAAAAAAAAAAAAAGAAAA,ATAAAAAAAAAAAAAAAAAAAGAAAA,ATAACAAAAAAAAAAAAAAAAGAAAA,ATTAAAAAAAAAAAAAAAAAAGAAAA,ATTACAAAAAAAAAAAAAAAAAAAAA	Canonical SSR	P3
A01	A01:3059321	TTTTTTTTATTTTTT	TTTTTTTTATTTTTT	SNP/Indel	P3
A01	A01:3059721	TGTAAGTTTTTTTTTTT	TGTAAGTTTTTTTTTT,TTTAAGTTTTTTTTTTT,TGTAAGTTTTTTTTTTTT	Canonical SSR	P3
A01	A01:3066889	TTTTCTTTTTGTTCTTTTTTTTTT	TTTTCTTTTTGTTCTTTTTTTTT	Canonical SSR	P3
A01	A01:3074251	TGTTGTTGTTGTTGTTGTTGTAGTTG	TGTTGTTGTTGTTGTTGTTGTTGTAGTTG	Canonical SSR	P3
A01	A01:3074886	AGAACAAAAAAAAAAAACAAT	AGAACAAAAAAAAAAACAAT,AAAAAAAAAAAAAAAAACAAT,AAAACAAAAAAAAAAAACAAT,AGAAAAAAAAAAAAAAACAAT,AGAACAAAAAAAAAAAACAAA,AAAAAAAAAAAAAAAAAACAAT,AGAACAAAAAAAAAAAAACAAT	Canonical SSR	P3
A01	A01:3081155	TATATATATATATATATATAT	TATATATATAT,TATATATATATATATAT,TATATATATATATATATAT,TATATATATATATATATATATAT	Canonical SSR	P3
A01	A01:3081282	AATAATAATAAAATTAACAATAAAATAATAAT	AATAATAATAAAATTAACAATAAAATAATAAT	SNP/Indel	P3
A01	A01:3084733	TATATATATATCATATAT	TATATATATATCATATAT	SNP/Indel	P3
A01	A01:3084754	CACACACATACACACA	CACACACATACACACA	SNP/Indel	P3
A01	A01:3087053	TATATATATATAT	TATATATATAT	Canonical SSR	P3
A01	A01:3087172	AATAATAACAAAATTAATAATAAAATAATAAT	AATAATAACAAAATTAATAATAAAATAATAAT	SNP/Indel	P3
A01	A01:3089180	TATATATATCATATATATCATATAT	TATATATATCATATATATCATATAT	SNP/Indel	P3
A01	A01:3093806	ATATATATATAT	ATATATATAT	Canonical SSR	P3
A01	A01:3097968	ATATATATATAT	ATATATATATAT	SNP/Indel	P3
A01	A01:3098565	AAAAAAAAAAA	AAAAAAAAAA,AAAAAAAAAAAA	Canonical SSR	P3
A01	A01:3099088	ATACATACATACATA	ATACATACATACATA	SNP/Indel	P3
A01	A01:3099125	ATGATGATGATGATGAT	ATGATGATTATGATGAT	SNP/Indel	P3
A01	A01:3102785	TTTTTTTTTCTTTTTTT	TTTTTTTTTCTTTTTTT	SNP/Indel	P3
A01	A01:3103388	ATATATATATAT	ATATATATATAT	SNP/Indel	P3
A01	A01:3103729	AAAAAAAAAAA	AAAAAAAAA,AAAAAAAAAAAA	Canonical SSR	P3
A01	A01:3105366	ATATATATATAT	ATATATATAT	Canonical SSR	P3
A01	A01:3105416	AAAAAAAAATAAAAAA	AAAAAAAATAAAAAA	SNP/Indel	P3
A01	A01:3107764	ATCATCATCATCATCATCATCATCATCATCAT	ATCATCATCATCATCATCATCATCATCAT	Canonical SSR	P3
A01	A01:3109594	CTCTCTCTCTCT	CTCTCTCTCTCT	SNP/Indel	P3
A01	A01:3109726	AGCAGCAGCAACAGCAGCAGCAG	AGCAGCAGCAACAGCAGCAGCAG	SNP/Indel	P3
A01	A01:3111779	AAAAAAAATCAAAATAAAAAAAAAA	AAAAAAAATCAAAATAAAAAAAAAA	SNP/Indel	P3
A01	A01:3116086	ATATATATATATAATATTATA	ATATATATATATAATATTATA	SNP/Indel	P3
A01	A01:3116543	AAATAAATAAATAAAT	AAATAAATAAATAAAT	SNP/Indel	P3
A01	A01:3121884	TTTTTTTTGTTGTTTTTTTTT	TTTTTTTTGTTGTTTTTTTTT	SNP/Indel	P3
A01	A01:3137231	AAAAAAAACAACAAAAAAAA	AAAAAAAACAACAAAAAAAA	SNP/Indel	P3
A01	A01:3138107	TTTTTTTCTTTATTTATTTTTTTTTC	TTTTTTTCTTTATTTATTTTTTTTTT,TTTTTTTCTTTTTTTATTTTTTTTTC	SNP/Indel	P3
A01	A01:3139242	AAAAAAAAATAAAAA	AAAAAAAAATAAAAA	SNP/Indel	P3
A01	A01:3139320	ATATATATATAT	ATATATATATAT	SNP/Indel	P3
A01	A01:3148145	CAATACCAATACCAATACCAA	CAATACCAATACCAATACCAA	SNP/Indel	P3
A01	A01:3149506	ATTAAAAAAAAAAAAA	AATAAAAAAAAAAAA,ATTAAAAAAAAAAAA,AATAAAAAAAAAAAAA,ATTAAAAAAAAAAAAAA	Canonical SSR	P3
A01	A01:3149593	ATTATTATTATTATTA	ATTATTATTATTATTA	SNP/Indel	P3
A01	A01:3150683	CCAAAGCCAAAGCCAAAGC	CCAAAGCCAAAGCCAAAGC	SNP/Indel	P3
A01	A01:3153995	AGTACAAATACAATACAATTACAAGTACAAG	AGTACAAATACAATACAATTACAAGTACAAG	SNP/Indel	P3
A01	A01:3155830	TTTTTTTTTCTTTTT	TTTTTTTTCTTTTT	Canonical SSR	P3
A01	A01:3156259	TATATATATATAT	TATATATATATAT	SNP/Indel	P3
A01	A01:3158852	AATAATAATAATAATAATAATAATAATAATAA	AATAATAATAATAATAATAATAATAATAA	Canonical SSR	P3
A01	A01:3160705	AAAAAAAAAAAT	AAAAAAAAAT,AAAAAAAAAAT,AAAAAAAAAAAA,AAAAAAAAAAAAT	Canonical SSR	P3
A01	A01:3161379	TATATATATATATTTATATATGATATTAAGC	TATATATATATATTTATATATGATATTAAGT	SNP/Indel	P3
A01	A01:3161480	TAAAAATAAAAATAAAAAATAAAA	TAAAAATAAAAATAAAAAATAAAA	SNP/Indel	P3
A01	A01:3163057	TTTTTTTTTTTAAA	TTTTTTTTTTTATA,TTTTTTTTTTTTTT,TTTTTTTTTTTTAAA,TTTTTTTTTTTTTTT	Canonical SSR	P3
A01	A01:3163229	ATATATATATTTATATATAT	ATATATATTTTTATATATAT	SNP/Indel	P3
A01	A01:3166058	AAAAAAAAAAAAAAA	AAAAAAAAAAAAAA,AAAAAAAAAAAAAAAA,AAAAAAAAAAAAAAAAA,AAAAAAAAAAAAAAAAAA,AAAAAAAAAAAAAAAAAAA	Canonical SSR	P3
A01	A01:3167103	TCAAAAAAAAAAAAA	TAAAAAAAAAAAAA,TCAAAAAAAAAAAA,TAAAAAAAAAAAAAA,TCAAAAAAAAAAAAAA,TAAAAAAAAAAAAAAAA	Canonical SSR	P3
A01	A01:3167419	AAATAAAATAAATAAAATAAAATAAA	AAATAAAATAAAATAAATAAAATAAA	SNP/Indel	P3
A01	A01:3167892	ATACTAAAAAAAAAAAAGACT	ATACTAAAAAAAAAAAGACT,ATACTAAAAAAAATAAGACT,AAAAAAAAAAAAAAAAAGACT,AAACAAAAAAAAAAAAAGACT,ATACTAAAAAAAAAAAAGACA,ATACTAAAAAAAAAAAAAGACT	Canonical SSR	P3
A01	A01:3176517	ATATATATAAATATATATATA	ATATATATAAATATATATATA	SNP/Indel	P3
A01	A01:3178250	GTAACAGTAACAGTAACAGTAGCG	GTAACAGTAACAGTAACAGTAGCA	SNP/Indel	P3
A01	A01:3178300	ATCCGGAACAGTAACAGTAACAGT	AGCCGGAACAGTAACAGTAACAGT	SNP/Indel	P3
A01	A01:3179298	TTTCCTTCTTTCTTTCTTCCTTCCTTCTTTCTTTCC	TTTCTTCTTTCTTTCTTCCTTCCTTCTTTCTTTCA	SNP/Indel	P3
A01	A01:3182808	TCTTCTTCTTCTTCTTCATTTTCTTCTT	TCTTCTTCTTCTTCTTCATTTTCTTCTT	SNP/Indel	P3
A01	A01:3184257	TTATTTATTATTATTATTA	TAATTATTATTATTATTATTA	SNP/Indel	P3
A01	A01:3192171	TCATTCATTCATTCAT	TCATTCATTTATTCAT	SNP/Indel	P3
A01	A01:3202853	TTATTAATTATTATTATTATTATTATTAT	TTATTAATTATTATTATTATTAT	SNP/Indel	P3
A01	A01:3205626	ATTTATTTATTTATTTTATTTA	ATTTATTTATTTATTTTATTTA	SNP/Indel	P3
A01	A01:3206121	ATAAATATAAATATAAAT	ATAAATATAAATATAAATATAAAT	Canonical SSR	P3
A01	A01:3207822	AACTCGAACTCGAAACTCGAATCGAA	AACTCGAATCGAA	SNP/Indel	P3
A01	A01:3207992	TATATATATATTTATATATAT	TATATATATATTTATATATAT	SNP/Indel	P3
A01	A01:3210570	ACACAAAAAAAAAAAAACT	ACACAAAAAAAAAACT,ACACAAAAAAAAACCT,ACACAAAAAAAAAACCT,ACACAAAAAAAAAAAACT,AAAAAAAAAAAAAAAAACT,ACAAAAAAAAAAAAAAACT,ACACAAAAAAAAAAAAACC,AAAAAAAAAAAAAAAAAACT,ACACAAAAAAAAAAAAAACT	Canonical SSR	P3
A01	A01:3210657	AACAACAACAACAACA	AACAACAACAACAACA	SNP/Indel	P3
A01	A01:3219498	ATAAATAAATAAATAAA	ATAAATAAATAAA	Canonical SSR	P3
A01	A01:3219675	ATATATATATAT	ATATATATAT,ATATGTATATAT,ATATATATATATATATAT	Canonical SSR	P3
A01	A01:3224777	AGAAGAAGAAGAAGAA	AGAAGGAGAAGAAGAA	SNP/Indel	P3
A01	A01:3226039	TTAGAGGAAAAAAAGAAAGAAAGAAA	TAAGAGGAAAAAAAGAAAGAAAGAAA,TGAGTGGAAAAAAAGAAAGAAAGAAA,TTAGTGGAAAAAAAGAAAGAAAGAAA	SNP/Indel	P3
A01	A01:3230940	TTTTTCTTTTTTTTTTGTGTTTTTTTT	TTTTTCTTTTCTTTTTTTTGTGTTTTTTTT,TTTTTCTTTTCTTTTTTTTTTGTGTTTTTTTT	SNP/Indel	P3
A01	A01:3231460	TTTTTTTGTTGTTTTTTCTTTCTTTCTTTTTGTTTTTTTTTTCTTTTT	TTTTTTTTGTTTTTTCTTTCTTTCTTTTTGTTTTTTTTTCTTTTT,TTTTTTTGTTGTTTTTTCTTTCTTTCTTTTTGTTTTTTTTTTTTTTTT	SNP/Indel	P3
A01	A01:3233316	AAAAAAATAAAAAATAAAAAAA	AAAAAAATAAAAAATAAAAAAA	SNP/Indel	P3
A01	A01:3233419	AATTCCCTCTCCCTCTCCCTTCTCTCTTCTTTCTCTCT	AATTCCCTCTCCCTCTCCCTTCTCTCTTCTTT,ACTTCCCTCTCCCTCTCCCTTCTCTCTTCTTTCTCTCT	SNP/Indel	P3
A01	A01:3233445	TTCTTTCTCTCTTCTTTTTTTCTTTCT	TTCTCTCTTCTTTTTTTCTTTCT,TTCTTTCTCTCTTCTTTTTTTTTCT,TTCTTTCTCTCTTCTTTTTTTTTTCT	SNP/Indel	P3
A01	A01:3234129	TATATATATATATATAT	TATATATATAT,TATATATATATAT	Canonical SSR	P3
A01	A01:3234593	TATTATTACTATTATTACTATTATTATTA	TATTATTACTATTATTACTATTATTATTA	SNP/Indel	P3
A01	A01:3244773	AGCCCCCCCCCCCCCCTT	AGCCCCCCCCCCTC,AGCCCCCCCCCCTT,AGCCCCCCCCCCCTC,AGCCCCCCCCCCCTT,AGCCCCCCCCCCCCTC,AGCCCCCCCCCCCCTT,AGCCCCCCCCCCCCCTC,AGCCCCCCCCCCCCCTT,ACCCCCCCCCCCCCCCTT	Canonical SSR	P3
A01	A01:3246987	GGGGGGGTGGGGGGGGGG	GGGGGGGTGGGGGGGGGGG	SNP/Indel	P3
A01	A01:3248118	AAAAGAAAAAGAAAAGGAAAAA	AAAAGAAAAAGAAAAGGAAAAA	SNP/Indel	P3
A01	A01:3254898	TTTTTTTTATTTTTTTTATTTT	TTTTTTTTATTTTTTTATTTT	SNP/Indel	P3
A01	A01:3267874	AAAAAAAAAAAA	AAAAAAAAAAA	Canonical SSR	P3
A01	A01:3273772	TTTATTTTATTTTATTT	TTTATTTTATTTTATTT	SNP/Indel	P3
A01	A01:3279928	ATATATATATGTATAT	ATATATATATATATGTATAT	Canonical SSR	P3
A01	A01:3281658	AAAAAGAAAAAAAAA	AAAAAAAAAAAAAAA	SNP/Indel	P3
A01	A01:3284781	TTATTATTATTATTATTATTATTCATTA	TTATTATTATTATTATTATTATTCATTA	SNP/Indel	P3
A01	A01:3284894	TCAATATTATTATTTATATTATTATTATTG	TTAATATTATTATTTATATTATTATTATTATTA	SNP/Indel	P3
A01	A01:3288003	ACAAATAAAAAAAACAAAAAA	AAAAAAAAAAAAAACAAAAAA	SNP/Indel	P3
A01	A01:3291127	GGTTTTTTTTTTTTT	GTTTTATTT,GGTTTTTTTTTTT,GGTTTTTTTTTTTT	Canonical SSR	P3
A01	A01:3291672	AAAAAAAAAAAGAAAAACCTAA	AAAAAAAAAGAAAAACCTAA,AAAAAAAAAAGAAAAACCTAA,AAAAAAAAAAGAAAAACCTAAC,AAAAAAAAAAAAGAAAAACCTAA,AAAAAAAAAAAGAAAAACCTAAC	Canonical SSR	P3
A01	A01:3291934	TTTATTTTACTCTTTATTTTATTTTATTTT	TTTATTTTACTCTTTATTTTATTTTATTTT	SNP/Indel	P3
A01	A01:3296507	CATTCATGCATTCATTCATGCATTCATTA	CATTCATGCATTCATTCATGCATTCATTC	SNP/Indel	P3
A01	A01:3307468	TTTTTTTATTTTTTTTATTTTTTT	TTTTTTTATTTTTTTTATTTTTTT	SNP/Indel	P3
A01	A01:3313234	TTACAAAAAAAAAAA	TAAAAAAAAAAAAAA,TTAAAAAAAAAAAAA	SNP/Indel	P3
A01	A01:3316505	TATATATATATAT	TATATATATATAT	SNP/Indel	P3
A01	A01:3316823	ACAGAAAAAAAAAAAAG	ACAGAAAAAAAAAAG,ACAGAAAAAAAAAAAG,AAAAAAAAAAAAAAAAG,AAAGAAAAAAAAAAAAG,ACAGAAAAAAAAAAAAA,ACAGAAAAAAAAAAAAAG	Canonical SSR	P3
A01	A01:3340396	AATAATAATAATAATAATAA	AATAATAATAATAATAATAA	SNP/Indel	P3
A01	A01:3341044	TTTTTTTTTTTTTTTGG	TTTTTTTTTTTTTTGG,TTTTTTTTTTTTTTTTG,TTTTTTTTTTTTTTTTT,TTTTTTTTTTTTTTTTGG,TTTTTTTTTTTTTTTTTG	Canonical SSR	P3
A01	A01:3341318	CCCCCCCCCCCCCT	CCCCCCCCCCT,CCCCCCCCCCCT,CCCCCCCCCCCCC,CCCCCCCCCCCCT,CCCCCCCCCCCCCC	Canonical SSR	P3
A01	A01:3344703	TTATTATTATTATTATT	TTATTATTATTATT	Canonical SSR	P3
A01	A01:3348217	ATATATATATATTTATATCATATA	ATATATATATTTATATCATATA	Canonical SSR	P3
A01	A01:3348771	TATTTATTTATTTAT	TATTTATTTATTTAT	SNP/Indel	P3
A01	A01:3350232	CTTTCTTTTCTTTCTTTCTTTTTTC	CTTTCTTTTCTTTCTTTTTTTTTC,CTTTCTTTTCTTTCTTTTTTTTTTC	SNP/Indel	P3
A01	A01:3351470	AAAGTTAGTTAGTTGTTAGT	ATAGTTAGTTAGTTGTTAGT	SNP/Indel	P3
A01	A01:3361859	AGTTAGTTAGTTGTTAGT	AGTTAGTTAGTTGTTAGT	SNP/Indel	P3
A01	A01:3363017	ATATATATATATATATAT	ATATATATATAT,ATATATATATATATATATAT	Canonical SSR	P3
A01	A01:3363819	TCTTTTAAAAAAAAAAAAAA	TCTTTTAAAAAAAAAAAAA,TATTTTAAAAAAAAAAAAAA,TCTTTAAAAAAAAAAAAAAA,TCTTTTAAAAAAAAAATAAA,TCTTTTAAAAAAAAAAAAAAA,TCTTTTAAAAAAAAATAATAAA,TCTTTTAAAAAATAATAATAAA	Canonical SSR	P3
A01	A01:3370944	TGTTTTTTTTTATTTTTCTACC	TGTTTTTTTTTATTTTTCTACA,TGTTTTTTTTTTTTTTTTTACC,TTTTTTTTTTTATTTTTCTACC,TGTTTTTTTTTTATTTTTCTACA	Canonical SSR	P3
A01	A01:3372049	TTCTTTTCTTCTTCTTTTTTTCTTCT	TTCTTTTCTTCTTCTTTTTTTTTTTT	SNP/Indel	P3
A01	A01:3377497	AATAATAATAATAAT	AATAATAATAATAAT	SNP/Indel	P3
A01	A01:3379695	TAATAATAGTAATAATAATAAT	TAATAATAGTAATAATAATAATAAT	SNP/Indel	P3
A01	A01:3380116	AAAATAAAATAAAATAAAAT	AAAATAAAATAAAAT	Canonical SSR	P3
A01	A01:3381085	ATTAATAAAAAAAAAAAA	ATTAATAAAAAAAAAA,ATTAATAAAAAAAAAAA,AATAAAAAAAAAAAAAAA,ATTAAAAAAAAAAAAAAA,ATTAATAAAAAAAAAAAAA	SNP/Indel	P3
A01	A01:3384110	AAAAATAAAAAAAAAA	AAAAATAAAAAAAAA,AAAAAAAAAAAAAAAA	Canonical SSR	P3
A01	A01:3386415	TTTTTCTTTTCTTTTCTTTTTTTTTTT	TTTTTCTTTTCTTTTCTTTTTTTTTTT	SNP/Indel	P3
A01	A01:3386416	TTTTCTTTTCTTTTCTTTTTTTT	TTTTCTTTTCTTTTCTTTTTTTT	SNP/Indel	P3
A01	A01:3387135	TGAAAAAATAAAAATAAAAAAAGGC	TTAAAAAAAAAGCA	SNP/Indel	P3
A01	A01:3387766	TTAAAAACAAAAAAAAAA	TAAAAAACAAAAAAAAAA	SNP/Indel	P3
A01	A01:3388777	ATATATATATATATA	ATATATATATATA	Canonical SSR	P3
A01	A01:3391945	TCTTTTTTTTTTTTC	TCTTTTTTTTTTTTT,TTTTTTTTTTTTTTC	SNP/Indel	P3
A01	A01:3394504	CTAAAAAAACAAAAGAAAAAGGAAAAAAAAAA	CTAAAAAAACAAAAGAAAAAGGAAAAAAAAA,CTAAAAAACAAAAGAAAAAGGAAAAAAAAAA,CAAAAAAAAAAAAAGAAAAAGGAAAAAAAAAA,CAAAAAAAACAAAAGAAAAAGGAAAAAAAAAA	SNP/Indel	P3
A01	A01:3397014	AAAAAAAAAAA	AAAAAAAAAA	Canonical SSR	P3
A01	A01:3398285	AAATAAATAAATAAATAA	AAATAAATAAATAAATAA	SNP/Indel	P3
A01	A01:3398307	ATAAAATAATAATAAAAATAATATTAATAAAATA	ATAAAATAATAATAAAAATAATATTAATAAAATA	SNP/Indel	P3
A01	A01:3401175	TATTTTCATTCTATTTTATTATATTTTATTTATTTT	TATTTTCATTCTATTTTATTATATTTTATTTATTTT	SNP/Indel	P3
A01	A01:3406419	TTAAAAAAAACACAAAAAAGAAAAAGAAAAGAAAAA	TAAAAAAAAACACAAAAAAGAAAAAGAAAAGAAAAA	SNP/Indel	P3
A01	A01:3406433	AAAAAGAAAAAGAAAAGAAAAAG	AAAAAGAAAAAGAAAAGAAAAAG	SNP/Indel	P3
A01	A01:3412662	ATATAATATAATATAAATATA	ATATAATATAATATAACTATA	SNP/Indel	P3
A01	A01:3420096	GTAACGGTAACAGTAACAGTAACAGTAACAGTAACAGTA	GTAACGGTAACAGTAACAGTAACAGTAACAGTA,GTAACGGTAACAGTAACAGTAACAGTAACGGTA	Canonical SSR	P3
A01	A01:3420170	AACAGTAACAGTAACAGTAAAGTA	AACAGTAACAGTAACAGTAAAGTA	SNP/Indel	P3
A01	A01:3420826	TTTCTTTCTCCTTTCTTTCTTTCTTTC	TTTCTTTCTCCTTTCTTTCTTTCTTTC	SNP/Indel	P3
A01	A01:3420917	ACCATATATATATAATATA	ACTATATATATAT,AATATATATAAAATATAATATA	SNP/Indel	P3
A01	A01:3421052	TTTATTTATTTTATTTATTT	TTTATTTATTTTATTTATTT	SNP/Indel	P3
A01	A01:3430067	TTACAAAAAAAAAAA	TTACAAAAAAAAAG,TAAAAAAAAAAAAAA,TAACAAAAAAAAAAA,TTAAAAAAAAAAAAA,TTACAAAAAAAAAAAA	Canonical SSR	P3
A01	A01:3430764	TTCATATATATATATATATTAAGG	TATATATATTAAGA,TTCATATATATATATATATATTAAGG	Canonical SSR	P3
A01	A01:3433171	TTTATTTATTTATTT	TTTATTTATTTATTT	SNP/Indel	P3
A01	A01:3433330	ATATAATATAATATAACTATA	ATATAATATAATATAACTATA	SNP/Indel	P3
A01	A01:3434318	ATGTCTATGTCTATGTCTATGT	ATGTCTATGTCTATGTCTATGT	SNP/Indel	P3
A01	A01:3434825	TTTTTTTTTTT	TTTTTTTTTT	Canonical SSR	P3
A01	A01:3445238	TTTATTATTTATTTATTT	TTTATTATTTATTTATTT	SNP/Indel	P3
A01	A01:3445417	TTTATTTATTCATTTATTT	TTTATTTATTCATTTATTT	SNP/Indel	P3
A01	A01:3448966	AATTCAATTCAATTCAATT	AATTCAATTCAATTCAATT	SNP/Indel	P3
A01	A01:3452284	AAGAAGAAGAAGAAGACGAAGA	AAGAAGAAGAAGAAGACGAAGA	SNP/Indel	P3
A01	A01:3452592	AGAGAGAGAGAAGAGAAAT	AGAGAGAGAGAAGAGAAAG	SNP/Indel	P3
A01	A01:3452764	CCCCTCCCCTCCCCTCC	CCCCTCCCCTCCCCTCC	SNP/Indel	P3
A01	A01:3453148	GGGGGGGGGGGAGGGGGT	GGGGGGGGGGGAGGGGGG,GGGGGGGGGGGGGGGGGG,GGGGGGGGGGGGGGGGGT,GGGGGGGGGGGGAGGGGGG,GGGGGGGGGGGGAGGGGGT,GGGGGGGGGGGGGAGGGGGG,GGGGGGGGGGGGGAGGGGGT	Canonical SSR	P3
A01	A01:3453318	TTTTTCTTTTTCTTTCTCTTTTT	TTTTTCTTTTTCTTTCTCTTTTT	SNP/Indel	P3
A01	A01:3457072	ATTTCATTTCATTTCATTTCA	ATTTCATTTCATTTCATTTCA	SNP/Indel	P3
A01	A01:3459898	TATATATATATAT	TATATATATATATATAT	Canonical SSR	P3
A01	A01:3460255	ATATTATAGTATATATATAT	ATATTATAGTATATATATAT	SNP/Indel	P3
A01	A01:3465461	AATTTTAATTTTAATTTTAA	AATTTTAATTTTAATTTTAA	SNP/Indel	P3
A01	A01:3466790	ACACACACACAC	ACACACACACAC	SNP/Indel	P3
A01	A01:3470449	TTTATTTATTTATTTATTTTTTA	TTTATTTATTTATTTATTTTTTA	SNP/Indel	P3
A01	A01:3477517	AAAAAAAAAAAGGGA	AAAAAAAAAAGGGA,AAAAAAAAAAAGGGG	Canonical SSR	P3
A01	A01:3480622	TTTATTTATTTATTTATTTTTTTA	TTTATTTATTTATTTATTTTTTA	SNP/Indel	P3
A01	A01:3485008	AAAAAAAAAAA	AAAAAAAAAA	Canonical SSR	P3
A01	A01:3486690	TAGCTTTTTTTTCTTTTTTTTTTTC	TAGCTTTTTTTTCTTTTTTTTTTC,TAGCTTTTTTTTCTTTTTTTTTTT,TAGTTTTTTTTTCTTTTTTTTTTC,TTGTTTTTTTTTCTTTTTTTTTTC,TAGCTTTTTTTTCTTTTCTTTTTTTTTC,TAGCTTTTTTTTCTTTTCTTTTTTTTTTTTC	SNP/Indel	P3
A01	A01:3487812	ATATATATATATATATAT	ATATATATATATATAT,ATATATATATATATATATATAT	Canonical SSR	P3
A01	A01:3488882	ACACACACACACACA	ACACACACACACACACA	Canonical SSR	P3
A01	A01:3489365	ATATATATATATTATA	ATATATATATTATA	SNP/Indel	P3
A01	A01:3491408	TATATATGTATATATAT	TATATATGTATATAT	SNP/Indel	P3
A01	A01:3492797	TTTTTTTTTTT	TTTTTTTTTT,TTTTTTTTTTTT,TTTTTTTTTTTTTTT	Canonical SSR	P3
A01	A01:3497413	TATAATATATATATATAT	TATAATATATATATAT,TATAATATATATATATGT	SNP/Indel	P3
A01	A01:3498722	TTTTGTTTTTTTTTTCCTTA	TTTTGTTTTTTTTTCCTTA,TTTTGTTTTTTTTTCCTTT,TTTTGTTTTTTTTTCTTTA,TTTTGTTTTTTTTTTCCTTT,TTTTGTTTTTTTTTTTCTTA,TTTTGTTTTTTTTTTTCTTT,TTTTGTTTTTTTTTTTCCTTA	Canonical SSR	P3
A01	A01:3502770	TTAACTAAAATAAAATAAAATAAAATAATAAATAATAAAATAAAAGAAAGAAAAATAATAAATAAAAATAAA	TGAACTAAAATAAAATAATAAATAATAAATAATAAAATAAAAGAAAGAAAAATAATAATTAAAAATAAA,TTAACTAAAATAAAATAATAAATAATAAATAATAAAATAAAAGAAAGAAAAATAATAATTAAAAATAAA	SNP/Indel	P3
A01	A01:3505749	AAAAAAAATAAAAAAT	AAAAAAAATAAAAAAC	SNP/Indel	P3
A01	A01:3510112	ATATCATATATATATATAT	ATATCATATATATATATATATAT	Canonical SSR	P3
A01	A01:3511986	AAAAAAAAAAAA	ACAAAAAAAAAA,AAAAAAAGAAAAAAA	SNP/Indel	P3
A01	A01:3516215	ATAGTAAAAAAAAAAA	ATAGTAAAAAAAAA,ATAGTAAAAAAAAAA,AAAGAAAAAAAAAAAA,ATAGTAAAAAAAAAAAA	Canonical SSR	P3
A01	A01:3516621	GGTTTTTTTTTTTC	GGTTTTTTTTTC,GGTTTTTTTTTTC,GGTTTTTTTTTTTT,GTTTTTTTTTTTTC,GGTTTTTTTTTTTTC	Canonical SSR	P3
A01	A01:3518577	TGAAAAAAAAACACAAAAAAAA	TAAAAAAAAAACACAAAAAAAA	SNP/Indel	P3
A01	A01:3518634	ATATATATATAT	ATATATATATAT	SNP/Indel	P3
A01	A01:3520684	CCTTTTCTTTTTTTTTTTT	CCTTTTCTTTTTTTTTT,CCTTTTCTTTTTTTTTTT,CCTTTTTTTTTTTTTTTT,CTTTTTTTTTTTTTTTTTT,CCTTTTCTTTTCTTTTTTTT	SNP/Indel	P3
A01	A01:3521935	AAAAAAAATAAAAAA	AAAAAAAATAAAAAA	SNP/Indel	P3
A01	A01:3522064	ATATAAATACTAAATATAAATATTAAATATAAAAATAA	ATATAAATACTAAATATAAATATTAAATATAAAAATAA	SNP/Indel	P3
A01	A01:3522414	TATATCTATCTATATATATAT	TATATCTATCTATATATATAT	SNP/Indel	P3
A01	A01:3524290	ATATATATATAT	ATATATATATAT	SNP/Indel	P3
A01	A01:3524416	ATAATAATAATAATAGTAATAATAATA	ATAATAATAATAATAGTAATAATAATA	SNP/Indel	P3
A01	A01:3525906	TATATATATATTTATA	TATATATATATTTATA	SNP/Indel	P3
A01	A01:3529615	TATATATATATGTATATA	TATGTATATATGTATATA,TATATATATATATGTATATA	SNP/Indel	P3
A01	A01:3530818	ATATATATATATAT	ATATATATATAT,ATATATATATATATAT	Canonical SSR	P3
A01	A01:3531765	ACACACACACACATGT	ACACACACAC,ACACACACACAC,ACACACACACACGT	Canonical SSR	P3
A01	A01:3531776	CATGTGTATATATATATA	CGTGTATATATATA,CATGTGTATATATATA,CGTGTGTGTATATATATA	Canonical SSR	P3
A01	A01:3540493	TTCTTTTCTTCTTCTTCTT	TTCTTTTCTTCTTCTTCT	SNP/Indel	P3
A01	A01:3540510	TTTTTTTTTTTTTTT	TTTTTTTTTTTTT,TTTTTTTTTTTTTT,TTTTTTTTTTTTTTTT	Canonical SSR	P3
A01	A01:3540738	AGGAAGGAAGGAGGGAAGG	AGGAAGGAAGGAGGGAAGG	SNP/Indel	P3
A01	A01:3541386	AAAAAAAAAAA	AAAAAAAAA,AAAAAAAAAA,AAAAAAAAAAAA,AAAAAAAAAAAAA	Canonical SSR	P3
A01	A01:3542049	ATATATATATATATATATAT	ATATATATATATATATAT,ATATATATATATATATATATAT,ATATATATATATATATATATATAT,ATATATATATATATATATATATATAT	Canonical SSR	P3
A01	A01:3543720	TATATTTATATATATATATATA	TATATTTATATATATATATA,TATATTTATATATATATATATATA,TATATTTATATATATATATATATATA	Canonical SSR	P3
A01	A01:3553212	CCAAAAAAATAAAAAATAAAAAA	CAAAAAAAATAAAAAATAAAAAA	SNP/Indel	P3
A01	A01:3553827	TATTATTATCACTATATTTTTATATTATTATTATATTAT	TATTATTATCACTATATTTTTATATTATTATTATATTAT	SNP/Indel	P3
A01	A01:3553918	TTATTATTATATTTATTATTAATATTATTA	TTATTATTATATTTATTATTAATATTATTA	SNP/Indel	P3
A01	A01:3556706	TGACAAAAAAAAAAGAAAAAGAAAA	TAAAAAAAAAAAAAGAAAAAGAAAA,TGAAAAAAAAAAAAGAAAAAGAAAA,TGACAAAAAAAAAAAGAAAAAGAAAA	SNP/Indel	P3
A01	A01:3557713	TTTTTTTTTCTTTTTCAGC	TTTTTTTTCTTTTTCAGC,TTTTTTTGTCTTTTTCAGC,TTTTTTTTTCTTTTTCAAC,TTTTTTTTTCTTTTTCAGT,TTTTTTTTTTCTTTTTCAGC,TTTTCTTTTTTCTTTTTCAGC	SNP/Indel	P3
A01	A01:3559365	AAAAAGAAAAAAAAA	AAAAAAAAAAAAAAA,AAAAAGAAAAAAAAAA	Canonical SSR	P3
A01	A01:3559782	CTTCTTCTTCGTCTTCTTC	CTTCTTCTTCGTCTTCTTC	SNP/Indel	P3
A01	A01:3560425	CATATACATATACATATACATATACATA	CATATACATATACATATACATATACATA	SNP/Indel	P3
A01	A01:3561380	TATATATATACATATATAT	TATATATATACATATATAT	SNP/Indel	P3
A01	A01:3568609	TCCCCTTTCCCCTTCACCTTCCCCTTCCCCTTCCCCTTCCCCTTGGGT	TCCCCTTTCCCCTTCACCTTCCCCTTCCCCTTCCCCTTCCCCTTGGGG,TCCCCTTTCCCCTTCCCCTTCCCCTTCCCCTTCCCCTTCCCCTTGGGT	SNP/Indel	P3
A01	A01:3571900	TTTATTTATTTATTTAT	TTTATTTATTTATTTAT	SNP/Indel	P3
A01	A01:3572991	AAAAAAAAAAA	AAAAAAAAAAA	SNP/Indel	P3
A01	A01:3573119	ATTATTATTATATTATTATT	ATTATTATTATATTATTATT	SNP/Indel	P3
A01	A01:3576358	TTATTTTTATTTTTATTTT	TTATTTTTATTTTTATTTT	SNP/Indel	P3
A01	A01:3577178	TCCAATCCAATCCAATCCAATCCAATCCAATTCAATTCAAT	TCCAATCCAATCCAATCCAAT	SNP/Indel	P3
A01	A01:3580308	TTACAAAAAAAAAAAAC	TTACAAAAAAAAAAAC,TAAAAAAAAAAAAAAAC,TTAAAAAAAAAAAAAAC,TTACAAAAAAAAAAAAA,TTACAAAAAAAAAAAAAC,TTAAAAAAAAAAAAAAAAC,TTACAAAAAAAAAAAAAAC	Canonical SSR	P3
A01	A01:3584422	TATAATATCTATATATATATATCTATATAT	TATAATATCTATATATATATATCTATATAT	SNP/Indel	P3
A01	A01:3584491	AAATAAATAAATAAATA	AAATAAATAAATAAATA	SNP/Indel	P3
A01	A01:3584528	TATATATATATA	TATATATATATATA	Canonical SSR	P3
A01	A01:3584537	ATAATAATAATAATAATAAT	ATAATAATAATAATAAT	Canonical SSR	P3
A01	A01:3584828	AAATAAATAAATAAATAA	AAATAAATAAATAAATAA	SNP/Indel	P3
A01	A01:3584847	GAAAGAAAGAAAGAAA	GAAAGAAAGAAAGAAA	SNP/Indel	P3
A01	A01:3589591	AATTAAACTTAAATTAAATTAA	AATTAAACTTAAATTAAATTAA	SNP/Indel	P3
A01	A01:3589644	AAGAAGAAGAAGAAG	AAGAAGAAGAAGAAA	SNP/Indel	P3
A01	A01:3590204	ATATTAATAATAATATTAATAT	ATATTAATAATAATATTAATAT	SNP/Indel	P3
A01	A01:3591113	CGTATTTTGTTTTTTTTTTAA	CGTATTTTGTTTTTTTTTTTAA,CGTATTTTGTTTTTTTTTTTAT,CTTATTTTGTTTTTTTTTTTAA,CGTATTTTGTTTTTTTTTTTTTAA	Canonical SSR	P3
A01	A01:3591689	TATAATATAATATACTATAATAT	TATAATATAATATACTATAATAT	SNP/Indel	P3
A01	A01:3591817	TTTTTTTTTTTAA	TTTTTTTTTAA,TTTTTTTTTTAA,TTTTTTTTTTTAT,TTTTTTTTTTTTAA	Canonical SSR	P3
A01	A01:3597657	TATATATATATATTTAA	TATATATAT,TATATATATATTTAA	Canonical SSR	P3
A01	A01:3598472	ATTAATGAATTAATTAATTA	AGTAATGAATTAATTAATTA	SNP/Indel	P3
A01	A01:3605539	AAAAAAAATAAAAAAAA	AAAAAAAATAAAAAAAA	SNP/Indel	P3
A01	A01:3616697	AAAAAAAAAAAAA	AAAAAAAAAAAA	Canonical SSR	P3
A01	A01:3624856	ATTTAAAAAAAAAAAGAGAC	ATTTAAAAAAAAAAGAGAC,AATTAAAAAAAAAAAGAGAC,ATTTAAAAAAAAAAAGAGAA,ATTTAAAAAAAAAAAAGAGAC	Canonical SSR	P3
A01	A01:3630891	GACACCTTTTTTTTTTCTTTTTT	GACACCTTTTTTTTTCTTTTTT,GACTCCTTTTTTTTTTCTTTTTT,GTCTCCTTTTTTTTTTCTTTTTT	SNP/Indel	P3
A01	A01:3634037	ATAATAAAAAAAAATAAAAAAA	ATAATAAAAAAATAAAAAAA,AAAATAAAAAAAAATAAAAAAA	SNP/Indel	P3
A01	A01:3634278	TTGCCAAAAAAAAAAA	TTGCCAAAAAAAAAA,TAGCAAAAAAAAAAAA,TTGCAAAAAAAAAAAA	Canonical SSR	P3
A01	A01:3635545	ATATATATTATATATAT	ATATATATTATATATATAT	SNP/Indel	P3
A01	A01:3638896	ATATATATATATAT	ATATATATATAT,ATATATATATATATAT	Canonical SSR	P3
A01	A01:3639914	ACCCCAAAAAAAAAAAAA	ACCCAAAAAAAAAAAAA,ACCCCAAAAAAAAAAAA,AAAAAAAAAAAAAAAAAA,AACCAAAAAAAAAAAAAA,ACCCAAAAAAAAAAAAAA,ACCCCAAAAAAAAAAAAAA	Canonical SSR	P3
A01	A01:3651266	AAAAAAAAAAA	AAAAAAAAAAAA	Canonical SSR	P3
A01	A01:3652600	ATTAAATTAAGTTAAATTAAATTAA	ATTAAATTAAGTTAAATTAAATTAA	SNP/Indel	P3
A01	A01:3653652	TGGCAAAAAAAAAAAAAAGAT	TAAAAAAAAAAAAAAAAGAT,TGGAAAAAAAAAAAAAAGAG,TGGCAAAAAAAAAAAAAGAG,TGGCAAAAAAAAAAAAAGAT,TAAAAAAAAAAAAAAAAAGAT,TAGAAAAAAAAAAAAAAAGAT,TGAAAAAAAAAAAAAAAAGAT,TGGAAAAAAAAAAAAAAAGAT	Canonical SSR	P3
A01	A01:3653729	ATTTATTTATTTATTTTATC	ATTTATTTATTTATTTTATG	SNP/Indel	P3
A01	A01:3656491	TTTTTATTTTTATTTTTGTTTT	TTTTTATTTTTATTTTTGTTTT	SNP/Indel	P3
A01	A01:3657541	AAAATAAAATAAAATAAAATAAAATAAAATAAAATAAAATAAAA	AAAATAAAATAAAATAAAATAAAATAAAATAAAA,AAAATAAAATAAAATAAAATAAAATAAAATAAAATAAAATAAAATAAAA,AAAATAAAATAAAATAAAATAAAATAAAATAAAATAAAATAAAATAAAATAAAA	Canonical SSR	P3
A01	A01:3657826	ATTTTACTTTTATTTTATTTTA	ATTTTACTTTTATTTTATTTTA	SNP/Indel	P3
A01	A01:3660144	TCATTCTATTCATTCATTC	TCATTCTATTCATTCATTC	SNP/Indel	P3
A01	A01:3662522	CATTCTCATTTCATTTCATTT	CATTCTCATTTCATTTCATTT	SNP/Indel	P3
A01	A01:3667617	AAAATAAAACAAAATAAAATAAAAAGTAAAATAAAATAAAACAAAC	AAAATAAAATAAAATAAAATAAAAAGTAAAATAAAATAAAACAAAT,AAAATAAAATAAAATAAAATAAAAAGTAAAATAAAATAAAACGAAC	SNP/Indel	P3
A01	A01:3667843	ATTTTATTTTTATTTTATTTTACC	ATTTTACTTTTATTTTATTTTACC,ATTTTATTTTTATTTTATTTTACT,ATTTTATTTTTATTTTATTTTATC	SNP/Indel	P3
A01	A01:3668784	TCAAAAAAAAAAAAAA	TAAAAAAAAAAAAAA,TCAAAAAAAAAAAAA,TAAAAAAAAAAAAAAA,TAAAAAAAAAAAAAAAA,TCAAAAAAAAAAAAAAA,TCAAAAAAAAAAAAAAAAAAA	Canonical SSR	P3
A01	A01:3670258	GTAAAAAATAAAAAAAATAAAA	GTAAAAAATAAAAAATAAAA,GAAAAAAAAAAAAAAAATAAAA,GTAAAAAATAAAAAAAAATAAAA	SNP/Indel	P3
A01	A01:3679223	TCAGATGCAGATGCAGATTCAGATAACAGATTCAGA	TCAGATGCAGATGCAGATTCAGATAACAGATTCAGA	SNP/Indel	P3
A01	A01:3679224	CAGATGCAGATGCAGATTCAGAT	CAGATGCAGATGCAGATTCAGAT	SNP/Indel	P3
A01	A01:3682846	TTAAATTTAAATTTAAATTT	TTAAATTTAAATTTAAATTTT	SNP/Indel	P3
A01	A01:3683883	AGAAAAATAAATAAATAAATAAAT	AATAAATAAATAAATAAATAAAT	SNP/Indel	P3
A01	A01:3687291	ATTAAAAAAAAAAAAC	ATTAAAAAAAAAAAA,ATTAAAAAAAAAAAC,AAAAAAAAAAAAAAAC,AAAAAAAAAAAAAAAAC,ATTAAAAAAAAAAAAAC	Canonical SSR	P3
A01	A01:3687495	CCTTAAATAAATAAATAA	CATTAAATAAATAAATAA,CCTTAAATAAATAAAAAA	SNP/Indel	P3
A01	A01:3714514	CATCATCATCATCAT	CATCATCATCATCAT	SNP/Indel	P3
A01	A01:3719107	TGCAAAAAAAAAAAA	TGCAAAAAAAAAAA,TAAAAAAAAAAAAAA,TGAAAAAAAAAAAAA,TGCAAAAAAAAAAAAA,TGCAAAAAAAAAAAAAAAA,TAAAAAAAAAAAAAAAAAAA	Canonical SSR	P3
A01	A01:3725835	ATATATATATAT	ATATATATAT	Canonical SSR	P3
A01	A01:3733833	AATTTTTTTTTTTTGG	AATTTTTTTTTTTGG,AATTTTTTTTTTTTTT,ATTTTTTTTTTTTTGG,AATTTTTTTTTTTTTGG,AATTTTTTTTTTTTTTG,AATTTTTTTTTTTTTTGG	Canonical SSR	P3
A01	A01:3735068	TATATATATATATAT	TATATATATAT,TATATATATATAT,TATATATATATATATAT	Canonical SSR	P3
A01	A01:3741693	AATAATAATAATAATA	AATAATAATAATAATA	SNP/Indel	P3
A01	A01:3743231	AATATAATATAATATAATATATTATAAAT	ATGTAATATAATATATTACAAAC,AAAATAATATAATATAATATATTATAAAT	SNP/Indel	P3
A01	A01:3752896	CGGCCCGGCCCGGCCCG	CGGCCCGGCCCG	Canonical SSR	P3
A01	A01:3753339	GGCCGGGCCGGGCCGGGCC	GGCCGGGCCGGGCC	Canonical SSR	P3
A01	A01:3757168	TTCTTTTTTTTTCTTTTCTTTTC	TTCTTTTTTTTTTTTTTCTTTTC,TTCTTTTTTTTTTTTTTTTTTTC,TTTTTTTCTTTTCTTTTCTTTTC	SNP/Indel	P3
A01	A01:3765036	TTTTTTTTCTTTTTGTTTTTT	TTTTTTTTTTT	SNP/Indel	P3
A01	A01:3768740	TGTTTTGTTTTTTTTTTTTTTGTTTTGTC	TGTTTTGTTTTTTTTTTTTTGTC,TGTTTTGTTTTTTTTTTTGTTTTGTC,TGTTTTGTTTTTTTTTTTGTTTTGTT,TGTTTTGTTTTTTTTTTTTTTGTTTTTTT,TGTTTTGTTTTTTTTTTTTTTTTTTTTTT	SNP/Indel	P3
A01	A01:3768742	TTTTGTTTTTTTTTTTTTTGTTTTGTC	TTTTGTTTTTTTTTTTTGTC,TTTTGTTTTTTTTTTTTTGTC,TTTTGTTTTTTTTTTTGTTTTGTC,TTTTGTTTTTTTTTTTGTTTTGTT,TTTTGTTTTTTTTTTTTGTTTTGTC,TTTTGTTTTTTTTTTTTTTGTTTTTTT,TTTTGTTTTTTTTTTTTTTTTTTTTTT,TTTTGTTTTTTTTTTTTTTTGTTTTGTC,TTTTGTTTTTTTTTTTTTTTTTTTTTTT	SNP/Indel	P3
A01	A01:3773541	TTTTGTTTTTTTTTTTGGT	TTTTGTTTTTTTTTGGC,TTTTGTTTTTTTTTTGGC,TTTTGTTTTTTTTTTGGT,TTTTGTTTTTTTTTTTTGGT	Canonical SSR	P3
A01	A01:3774741	GGAAAAAGAAAAAAAAAA	GAAAAAAGAAAAAAAAA,GGAAAAAGAAAAAAAAA	SNP/Indel	P3
A01	A01:3780055	TTTTTTTTTTTTAG	TTTTTTTTTTTAG,TTTTTTTTTTTTAT	Canonical SSR	P3
A01	A01:3782969	CCTTTTTTTTTCTTTTTTA	CTTT,CCTTTTTTTTCTTTTTTA,CCCTTTTTTTTCTTTTTTA,CCTTTTTTTTTTCTTTTTTA	SNP/Indel	P3
A01	A01:3783544	TATTCTTTTTTTTTTTTTTGCGG	TATTCTTTTTTTTTTTTTGCGA,TATTCTTTTTTTTTTTTTGCGG,TATTCTTTTTTTTTTTTTGTGA,TATTCTTTTTTTTTTTTTTCGA,TATTCTTTTTTTTTTTTTTGCGA,TATTCTTTTTTTTTTTTTTTCGG,TTTTCTTTTTTTTTTTTTTGCGG	Canonical SSR	P3
A01	A01:3784769	TTAATTAATTAATTAATTA	TTAATTAATTAATTA	Canonical SSR	P3
A01	A01:3784898	TTTTTTTTTTTA	TTTTTTTTTTA,TTTTTTTTTTT,TTTTTTTTTTTT,TTTTTTTTTTTTA,TTTTTTTTTTTTTA	Canonical SSR	P3
A01	A01:3785407	TTTTCTTTTTTTCTTTTTTTTTA	TTTTCTTTTTTTATTTTTTTTTA,TTTTCTTTTTTTCTTTTTTTTTT	SNP/Indel	P3
A01	A01:3793011	AAAAAAATAAAAAAAT	AAAAAAATAAAAACAT,AAAAAAATAAAAAAAAA	SNP/Indel	P3
A01	A01:3795840	TTTTTTTTTTTT	TTTTTTTTTT,TTTTTTTTTTT,TTTTTTTTTTTTT,TTTTTTTTTTTTTT	Canonical SSR	P3
A01	A01:3816906	AATAAAATAATAATAATAATATAATAAC	AATAAAATAATAATAATAATATAATAAG	SNP/Indel	P3
A01	A01:3825851	TTTTCTTTTTTTCTTTTTTTGAAAG	TTTTCTTTTTTCTTTTTTTGAAAG,TCTTCTTTTTTTCTTTTTTTGAAAG,TTTTCTTTTTTTCTTTTTTTGAAAT	SNP/Indel	P3
A01	A01:3830552	GGTGGTGGTGGTGGTGGTGGTG	GGTGGTGGTGGTGGTG,GGTGGTGGTGGTGGTAGTG	Canonical SSR	P3
A01	A01:3832548	TTTTTTTTTTTTGAG	TTTTTTTTTTTGAG,TTTTTTTTTTTTTAG,TTTTTTTTTTTTTTG,TTTTTTTTTTTTTTT,TTTTTTTTTTTTTGAG,TTTTTTTTTTTTTTGAG,TTTTTTTTTTTTTTTAG,TTTTTTTTTTTTTTTGAG	Canonical SSR	P3
A01	A01:3842823	CTCAAAAAAAAAAAGAAGT	CAAAAAAAAAAAAGAAGT,CTCAAAAAAAAAAGAAGT,CAAAAAAAAAAAAAGAAGT,CTAAAAAAAAAAAAGAAGT,CTCAAAAAAAAAAAGAAGA,CTCAAAAAAAAAAAAGAAGT	SNP/Indel	P3
A01	A01:3844197	CTCTCAAAAAAAAAAAAAAA	CTCTCAAAAAAAAAAAA,CTCAAAAAAAAAAAAAAA,CTCTCAAAAAAAAAAAAA,CTCTCAAAAAAAAAAAAAA,CAAAAAAAAAAAAAAAAAAA,CTCTAAAAAAAAAAAAAAAA,CAAAAAAAAAAAAAAAAAAAA,CTCTCAAAAAAAAAAAAAAAA	Canonical SSR	P3
A01	A01:3845145	TTAAAAAAAAAAA	TAAAAAAAAAAAA	SNP/Indel	P3
A01	A01:3845551	AAAAATAAAAAAGAAAACAAAAAA	AAAAATAAAAAAGAAAACAAAAAA	SNP/Indel	P3
A01	A01:3845715	TTTTATTTTTTTTATTTTAT	TTTTATTTTTTTTATTTTAT	SNP/Indel	P3
A01	A01:3855530	GAAGAAGAAGAAGAA	GAAGAAGAAGAAGAA	SNP/Indel	P3
A01	A01:3856806	AAAAATAAAAAAAATAAAAAA	AAAAAAAAAAAAAATAAAAAA	SNP/Indel	P3
A01	A01:3859249	TTATTTAAAAAAAAAAA	TTATTTAAAAAAAAAA,TAAAAAAAAAAAAAAAA	Canonical SSR	P3
A01	A01:3859642	TTTTTTTCTTTTTTTCTTTTCTTTT	TTTTTTTCTTTTTTTTCTTTTCTTTT	SNP/Indel	P3
A01	A01:3859694	AAAAATAAAAAAGAAAATAAAAAA	AAAAATAAAAAAGAAAATAAAAAA	SNP/Indel	P3
A01	A01:3870087	AAAATAAAATAAAATAAA	AAAATAAAATAAAATAAA	SNP/Indel	P3
A01	A01:3870347	TTTTCTTTTATTTTATTTTAT	TCTTCTTTTATTTTATTTTAT	SNP/Indel	P3
A01	A01:3871990	TTTTTTTTTTT	TTTTTTTTT,TTTTTTTTTT,TTTTTTATTTTTTTTTTGG	Canonical SSR	P3
A01	A01:3872903	TTTTTTTTTTTTTTTAATTG	TTTTTTTTTTTTTTAATTG,TTTTTTTTTTTTTTTAATTT,TTTTTTTTTTTTTTTTATTT,TTTTTTTTTTTTTTTTTTTT,TTTTTTTTTTTTTTTTAATTG,TTTTTTTTTTTTTTTTTTTTT	Canonical SSR	P3
A01	A01:3877514	ATATATATATGTATAT	ATATATATATGTATAT	SNP/Indel	P3
A01	A01:3883559	TTTTTTTTTTT	TTTTTTTTTT,TTTTTTTTTTTT	Canonical SSR	P3
A01	A01:3883730	AATATATATATATATAAT	AATATATATATAAT,AATATATATATATAAT,AGTGTATATATATATAG	Canonical SSR	P3
A01	A01:3887158	AAATAAAATAAAATTAAAAAAAATAAAATTGCG	AAATAAAATAAAATTAAAAAAAATAAAATTGCT	SNP/Indel	P3
A01	A01:3887953	AAAAGAAAAAGAAAATAAAGAAAAAGAAAAAAAAAA	AAAAGAAAAAGAAAATAAAGAAAAAGAAAAAAAAAAA,AAAAGAAAAAGAAAATAAAGAAAAAGAAAAAAAAAAAA,AAAAGAAAAAGAAAATAAATAAAAAATAAAGAAAAAGAAAAAAAATAA	SNP/Indel	P3
A01	A01:3895583	AAAAAGAAAAATAAAAAAACAAAA	AAAAAGAAAAATAAAAAAACAAAA	SNP/Indel	P3
A01	A01:3898312	ATTTTATATATATATAAGG	ACTTTTTATCTATATATAAGA,ATTTTATATATATATATAAGG,ACTTTAATTTTATCTATATATAAGG	Canonical SSR	P3
A01	A01:3898677	ACAAGATATATATATATATATATAT	ACAAGATATATATATAT,AAAAGATATATATACATATAT,ACAAGATATATATATATATATAT,ACAAGATATATATATATATATATATAT	Canonical SSR	P3
A01	A01:3903026	TCTCTCTCTCTCTCTCTCTCT	TCTCTCTCTCTCTCTCT,TCTCTCTCTCTCTCTCTCT	Canonical SSR	P3
A01	A01:3907727	TGTATATATATATTATAT	TCTATATATATATTATAT	SNP/Indel	P3
A01	A01:3908736	ATATATATATATATAT	ATATATATATATAT	Canonical SSR	P3
A01	A01:3909911	ATATATACATATATAT	ATATATACATATATAT	SNP/Indel	P3
A01	A01:3919233	ATATATATATATA	ATATATATATA,ATATATATATATATATA	Canonical SSR	P3
A01	A01:3922159	CTAAAAAAAAAGAAAAAAAAA	CTAAAAAAAAAGAAAAAAAA,CAAAAAAAAAAGAAAAAAAAA,CTAAAATAAAAGAATAAAAAA,CTAAAAAAAAAAGAAAAAAAAA,CTAAAAAAAAAAAGAAAAAAAAA	SNP/Indel	P3
A01	A01:3922630	GAAGAAGAAGAAGAAGAAGAA	GAAGAAGAAGAAGAAGAA,GAAGAAGAAGAAGAAGAAGAAGAA	Canonical SSR	P3
A01	A01:3924213	AAGAAAAGAAAAGAAAAAT	AAGAAAAGAAAAGAAAAAA	SNP/Indel	P3
A01	A01:3924434	AATAAATAAATAAAT	AATAAATAAATAAAT	SNP/Indel	P3
A01	A01:3927216	AATAATAATAATAATAATAATA	AATAATAATAATAATAATA,AATAATAATAATAATAATAATAATAATAATA	Canonical SSR	P3
A01	A01:3929830	TATTTTTATTTTTATTTATTATT	TATTTTTATTTTTATTTATTATT	SNP/Indel	P3
A01	A01:3944596	TTTTTTTTGTTTTTTGGTTGTTTTTTTTGTTTTTT	TTTTTTTTTGTTTTTTGGTTGTTTTTTTTGTTTTTT,TTTTTTTTGTTTTTTGGTTGTTTTTTTTTTGTTTTTT	SNP/Indel	P3
A01	A01:3953374	TTATATTACTAATAATTTATTATATTATATTATA	TTATATTACTAATAATTTATTATATTATATTATA	SNP/Indel	P3
A01	A01:3954010	TTTTTTTATTTTTTTT	TTTTTTTATTTTTT,TTTTTTTATTTTTTT	SNP/Indel	P3
A01	A01:3955111	AAAAAATAAAAAAAA	AAAAAATAAAAAAA	SNP/Indel	P3
A01	A01:3957508	AATAATAATAATACATTAATAAAAAAATAATA	AATAATAATAATACATTAATAAAAAAATAATA	SNP/Indel	P3
A01	A01:3966215	TTTTATAATAATAATATTAATATTAATAATAATTTTC	TCTTCTAATAATAATAATAATAATAATTTTC,TCTTATAATAATAATAATAATAATAATAATAATATTT,TCTTCTTATAATAATAATAATAATAATAATAATAATTTTC,TCTTCTTATAATAATAATAATAATAATAATAATAATAATTTTC,TCTTATAATAATAATAATAATAATAATAATAATAATAATAATATTT	SNP/Indel	P3
A01	A01:3967921	GAACTCTTTTTTTTTTTTTGC	GAACTCTTTTTTTTTTTGC,GAACTCTTTTTTTTTTTTGC,GAACTCTTTTTTTTTTTTTTC,GAACTCTTTTTTTTTTTTTTT,GACCTCTTTTTTTTTTTTTGC,GATCTCTTTTTTTTTTTTTGC,GTACTTTTTTTTTTTTTTTGC,GTTCTCTTTTTTTTTTTTTGC,GAACTCTTTTTTTTTTTTTTGC,GAACTCTTTTTTTTTTTTTTTGC,GAACTCTTTTTTTTTTTTTTTTT	Canonical SSR	P3
A01	A01:3968077	TCTTTTTTTTTTTGC	TCTTTTTTTTTGC,TCTTTTTTTTTTGC,TCTTTTTTTTTTTTC,TCTTTTTTTTTTTTT,TTTTTTTTTTTTTGC	Canonical SSR	P3
A01	A01:3971651	GATGATGATGATGATGA	GATGATGATGATGATGA	SNP/Indel	P3
A01	A01:3974937	TGTAAAAAGAAAGAAAAAAAAAA	TATAAAAAGAAAGAAAAAAAA,TATAAAAAGAAAGAAAAAAAAAA,TGAAAAAAAAAAAAAAAAAAAAA,TGTAAAAAAAAAGAAAAAAAAAA	SNP/Indel	P3
A01	A01:3979898	ATTAACAAAAAAAAAAGAAAAAAAAA	ATTAACAAAAAAAAAGAAAAAAAAA,AAAAAAAAAAAAAAAAGAAAAAAAAA,ATTAAAAAAAAAAAAAGAAAAAAAAA,ATTAACAAAAAAAAAAAGAAAAAAAAA	SNP/Indel	P3
A01	A01:3983680	AAAAAAAAACAAAAAA	AAAAAAAACAAAAAA,AAAAAAAAACAAAAAT	SNP/Indel	P3
A01	A01:3984764	GCAACAGCAACAGCACCAGCACCAGCAACAGCAACAGCA	GCAACAGCAACAGCACCAGCACCAGCAACAGCAACAGCA	SNP/Indel	P3
A01	A01:3985264	TATATATATATATATGATAT	TATATATATATATATATGATAT	Canonical SSR	P3
A01	A01:3987335	CCCCCCCCCCCCCTCCCT	CCCCCC,CCCCCCC,CCCCCCCC,CCCCCCCCC,CCCCCCCCCC,CCCCCCCCCCCCTCT	Canonical SSR	P3
A01	A01:3987350	CCTCCCTTTATTTTATTTTATTT	CTTTATTTTATTTCATTT,CCTTTTATTTTATTTCATTT,CTCTTTTATTTTATTTCATTT	Canonical SSR	P3
A01	A01:3990962	ATAAATAAATAAATA	ATAAATAAATAAATA	SNP/Indel	P3
A01	A01:3995504	ATAAATAAATAAATACCAC	ATAAATAAATACCAT	Canonical SSR	P3
A01	A01:3999720	AAATTAAAATTAAAATTAA	AAATTAAAATTAAAATTAA	SNP/Indel	P3
A01	A01:4003697	TTTATTTATTTATTTAATCT	TTTATTTATTTATTTAATCG	SNP/Indel	P3
A01	A01:4006218	ATAAATAAATAAATA	ATAAATAAATAAATA	SNP/Indel	P3
A01	A01:4007621	AATATTTAAATTAAAATTAATATTAATTTAATAT	AATATTTAAATTAAAATTAATATTAATTTAATAT	SNP/Indel	P3
A01	A01:4008342	AGTTTTAAAACAAAAAAAATAAAAAAA	AGTTTTAAAACAAAAAAATAAAAAAA,AATTTTAAAACAAAAAAAATAAAAAAA	SNP/Indel	P3
A01	A01:4009793	TTATTTCATTTATTTGTTTATTTATTT	TTATTTCATTTATTTGTTTATTTAT	SNP/Indel	P3
A01	A01:4010684	ATAATAATAATAATAA	ATAATAATAATAAAAA,ATAATAATAATAATAATAA,ATAATAATAATAATAATAATAATAATAA	Canonical SSR	P3
A01	A01:4021756	ATATATAATATATAT	ATATATAATATATAT	SNP/Indel	P3
A01	A01:4023566	ATAATAATTACAATATAATTATAATAATAATAA	ATAATAATTACAATATAATTATAATAATAA	SNP/Indel	P3
A01	A01:4023740	TAATAATAATAATAATAA	TAATAATAATAATAATAA	SNP/Indel	P3
A01	A01:4023808	TAAAGAAATAAATGAATGAATGAATACATAAATAAATAAATAAAATAAA	TAAAGAAATAAATGAATGAATGAATACATAAATAAATAAATAAAATAAA	SNP/Indel	P3
A01	A01:4027102	TAATTAATATAATTAATTAA	TAATTAATATAATTAATTAA	SNP/Indel	P3
A01	A01:4028384	ATATATATCTATATATATATATAT	ATATATATCTATATATATATATAT	SNP/Indel	P3
A01	A01:4030401	CTCTCTCTCTCT	CTCTCTCTCTCT	SNP/Indel	P3
A01	A01:4033157	AAGAAAGAAAGAAAAGAAA	AAGAAAGAAAGAAAAGAAA	SNP/Indel	P3
A01	A01:4036211	ATACAGATACAGAATACAGATA	ATACAGATACAGAATACAGATA	SNP/Indel	P3
A01	A01:4045431	TATATATATACATATA	TATATATATACATATA	SNP/Indel	P3
A01	A01:4054775	TTAAATTAAATTAAATT	TTAAATTAAATTAAATT	SNP/Indel	P3
A01	A01:4059015	TATATATATATA	TATATATATATA	SNP/Indel	P3
A01	A01:4061899	AAAATGGAAATGGAAATGGAAATGAAAATGAAAATAAAAATGAGAAAT	AAAATGGAAATGGAAATGGAAATGGAAATGAAAATGAAAATAAAAATGAGAAAT	SNP/Indel	P3
A01	A01:4072079	ATATGATATATATATATATAT	ATATGATATATATATATAT,ATATGATATATATATATATATAT,ATATGATATATATATATATATATAT	Canonical SSR	P3
A01	A01:4078491	AGAGAGAGAGAGAG	AGAGAGAGAGAGAG	SNP/Indel	P3
A01	A01:4079016	ATATATATATATATATAAATATAT	ATATATATATATAAATATAT,ATATATATATATATATATATAAATATAT	SNP/Indel	P3
A01	A01:4080559	AGGGGGGGGGGGA	AGGGGGGGGGGA,AAGGGGGGGGGGA,AGGGGGGGGGGGG,AAGGGGGGGGGGGA,AGGGGGGGGGGGGA,AGGGGGGGGGGGGG,AAGGGGGGGGGGGGA,AAGGGGGGGGGGGGG,AAGGGGGGGGGGGGGA,AAGGGGGGGGGGGGGG,AAAGGGGGGGGGGGGGA	Canonical SSR	P3
A01	A01:4081020	TTTTTTTTTTTTAATTA	TTTTTTTTTTTAATTA,TTTTTTTTTTTTTATTA,TTTTTTTTTTTTTTTTT,TTTTTTTTTTTTTAATTA	Canonical SSR	P3
A01	A01:4083669	ACTGCAAAAAAAAAAAA	ACTGCAAAAAAAAAAA,AAAAAAAAAAAAAAAAA,ACTGAAAAAAAAAAAAA,ACTGCAAAAAAAAAAAT,ACTGCAAAAAAAAAAAAA	Canonical SSR	P3
A01	A01:4094524	ATAATTATAATTATAATTATAA	ATAATTATAATTATAATTATAA	SNP/Indel	P3
A01	A01:4096127	GGGCCGGGCCGGGCCGGG	GGGCCGGGCCGGG	Canonical SSR	P3
A01	A01:4096448	ATTAAAATTAAAATTAAAATATAAA	ATTAAAATTAAAATTAAAATATAAA	SNP/Indel	P3
A01	A01:4096464	AAATATAAATATAAATAAAAATATA	AAATATAAATATAAATAAAAATATA	SNP/Indel	P3
A01	A01:4096505	CGGGCCGGGCCGGGCAGGGCCCGGGCC	CGGGCCGGGCCGGGCAGGGCCTGGGCC	SNP/Indel	P3
A01	A01:4097986	AAAATAAAAATAAAAAAAAAGAAAAAGAAAAA	AAAATAAAAATAAAAAAAAGAAAAAGAAAAA	SNP/Indel	P3
A01	A01:4098314	ATAAATAAATAAATA	ATAAATAAATAAATA	SNP/Indel	P3
A01	A01:4101222	TATATATATAATATA	TATATATATAATGTA	SNP/Indel	P3
A01	A01:4101556	AAATTTTTAAATTTAAATTTAATATTT	AAAAATTTAAATTTAAATTTAATATTT,ATGTTTTTAAATTTAAATTTAATATTT	SNP/Indel	P3
A01	A01:4126374	ATACAAAAAAAAAAACTTG	ATACAAAAAAAAACTTG,ATACAAAAAAAAAACTTG,AAAAAAAAAAAAAAACTTG,ATAAAAAAAAAAAAACTTG,ATACAAAAAAAAAAACTTT	Canonical SSR	P3
A01	A01:4126486	TTTTCTTTTCTTTTTCTTTTCTT	TTTTCTTTTCTTTTTCTTTTCTT	SNP/Indel	P3
A01	A01:4127841	ATTTATTTATGTATTTATTTATTTATTTATTTTATTT	ATTTATTTATGTATTTATTTATTTATTTTATTT	SNP/Indel	P3
A01	A01:4132730	TATATATATATATA	TATATATATATA	Canonical SSR	P3
A01	A01:4133103	TAATACTAATAATAATAATAATAATAATAATAATA	TAATACTAATAATAATAATAATAATA	Canonical SSR	P3
A01	A01:4150021	ATAAATTAAATAAATAAATA	ATAAATTAAATAAATAAATA	SNP/Indel	P3
A01	A01:4150155	AGAAGAAGAAGAAGAA	AGAAGAAGAAGAAGAA	SNP/Indel	P3
A01	A01:4159011	TTTTTATTTTTTATTTTTTT	TTTTTATTTTTTATTTTTTTT	SNP/Indel	P3
A01	A01:4159446	CGTTTTTTTTTTTTTA	CGTTTTTTTTTTTTA,CTTTTTTTTTTTTTA,CGTTTTTTTTTTTTTT,CTTTTTTTTTTTTTTA,CGTTTTTTTTTTTTTTA,CTTTTTTTTTTTTTTTA,CTTTTTTTTTTTTTTTTA	Canonical SSR	P3
A01	A01:4164222	TTTTTTTTTTTTTTT	TTTTTTTTTTTTTT,TTTTTTTTTTTTTTTT	Canonical SSR	P3
A01	A01:4164257	AATATAATATAATATAATATAATATAATA	AATATAATATAATATAATATAATATAATA	SNP/Indel	P3
A01	A01:4167669	GGCCGGGCCGGGCCGGGCTCGGGCC	GGCCGGGCCGGGCCGGGCTCGGGCC	SNP/Indel	P3
A01	A01:4167744	CAGGCCAGGCCAGGACCAGGCC	CAGGCCAGGCCAGGACCAGGCC	SNP/Indel	P3
A01	A01:4177852	TTTTTATTTTTATTTATTATTTTCCTTTCTTTTCTTTTATTATTTATTATTTTATTTTATTTT	TTTTTATTTTTATTTATTATTTTCCTTTCTTTTCTTTTATTATTTATTATTTTATTTTATTTT	SNP/Indel	P3
A01	A01:4177853	TTTTATTTTTATTTATTATTTTCCTTTCTTTTCTTTTATTATTTATTATTTTATTTTATTTTA	TTTTATTTTTATTTATTATTTTCCTTTCTTTTCTTTTATTATTTATTATTTTATTTTATTTTA	SNP/Indel	P3
A01	A01:4179268	AAAAAAAAAGAAAAGAAAAAGAAAAGAAAAAGAAAAAGAAAAAAAA	AAAAAAAAAGAAAAGAAAAAGAAAAGAAAAAGAAAAAGAAAAAAAA	SNP/Indel	P3
A01	A01:4180759	TGTTTTTTTTATTTTTT	TATTTTTTTTATTTTTT,TGTTTTTTTTTATTTTTT	SNP/Indel	P3
A01	A01:4184139	TACTCTTTTTTTTTTTAATTC	TACTCTTTTTTTTTAATTC,TTCTCTTTTTTTTTAATTC,TACTCTTTTTTTTTTAATTC,TTCTCTTTTTTTTTTAATTC,TACTCTTTTTTTTTTTATTTC,TACTCTTTTTTTTTTTTTTTT,TCCTCTTTTTTTTTTTAATTC,TTCTCTTTTTTTTTTTAATTC,TTCTCTTTTTTTTTTTTAATTC	Canonical SSR	P3
A01	A01:4184851	AACTTTTTTTTTTTTTG	AACTTTTTTTTTT,AACTTTTTTTTTTTTG,AACTTTTTTTTTTTTTT,AATTTTTTTTTTTTTTG,ATCTTTTTTTTTTTTTG,AACTTTTTTTTTTTTTTG	Canonical SSR	P3
A01	A01:4185578	ATAATAATAATAATATGATTATAATTAATATTAATAAT	ATAATAATAATAATATGATTATAATTAATATTAATAAT	SNP/Indel	P3
A01	A01:4186164	AAAATAAAAAAAAAAGAAAAAAAAA	AAAATAAAAAAAAAGAAAAAAAAA,AAAATAAAAAAAAAAAGAAAAAAAAA,AAAATAAAAATAAAAATAAAAGAAAAAAAA	SNP/Indel	P3
A01	A01:4186262	AAACTCTCTCTCCCTCTCTCT	AACCTCTCTCTCCCTCTCTCT,ACACTCTCTCTCCCTCTCTCT,AAACTCTCTCTCCCTCTCTCTT	SNP/Indel	P3
A01	A01:4186758	ATTATTACTACTATTATTTTACTATTATTATCTAATATATTTTTATTAT	ATTATTACTACCATTATTTTACTATTATTATCTAATATATTTTTATTAT	SNP/Indel	P3
A01	A01:4186846	ATTATTACTATTATTTTTATTTTTATTACCATTATTATTATTAT	ATTATTACTATTATTTTTATTTTTATTACCATTATTATTATTAT	SNP/Indel	P3
A01	A01:4188444	TAAAGAAATAAATAAATAATAAATAAATAAATAA	TAAAGAAATAAATAAATAATAAATAAATAAATAA	SNP/Indel	P3
A01	A01:4188513	AATAATAAATAAATAAATAAGTAAATAATAATAATAA	AATAATAAATAAATAAATAAGTAAATAATAATAATAA	SNP/Indel	P3
A01	A01:4188516	AATAAATAAATAAATAAGTAAATAA	AATAAATAAATAAATAAGTAAATAA	SNP/Indel	P3
A01	A01:4188618	AAATCAAAATAAAATAAATAAATTAAATAATGAAATAAAATAAA	AAATCAAAATAAAATAAATAAATTAAATAATGAAATAAAATAAA	SNP/Indel	P3
A01	A01:4189711	ATTATTATTATTATTATTATT	ATTATTATTATTATTATT,ATTATTATTATTATTATTATTATTATTATTATT	Canonical SSR	P3
A01	A01:4190153	TTTTTTATTTTTTATTTTTT	TTTTTTGTTTTTTATTTTTT	SNP/Indel	P3
A01	A01:4190514	TATATATATATAT	TATATATATATAT	SNP/Indel	P3
A01	A01:4195782	TTATTATTTTATTATTATTATT	TTATTATTTTATTATTATTATT	SNP/Indel	P3
A01	A01:4212506	TTTTTGTTTTTTTTTAATTTTATTTTTTATTTTTTATTTTTTTT	TTTTTGTTTTTTTTAATTTTATTTTTTATTTTTTATTTTTTT	SNP/Indel	P3
A01	A01:4212777	AAAGAAAGAAAGAAAG	AAAGAAAGAAAGAAAG	SNP/Indel	P3
A01	A01:4215415	ATAATAATAAGAAAATAATAATTTAATAATAA	ATAATAATAAGAAAATAATATTTTAATAATAA	SNP/Indel	P3
A01	A01:4216013	GGCAAAAAAAAAAAA	GAAAAAAAAAAAAA,GGCAAAAAAAAAAA,GAAAAAAAAAAAAAA,GACAAAAAAAAAAAA,GGAAAAAAAAAAAAA	Canonical SSR	P3
A01	A01:4217806	TCAGGTCAGGTAAGGTCAGGTC	TCAGGCCAGGTCAGGTCAGGTC	SNP/Indel	P3
A01	A01:4219306	TTTTTTTTTATTTTTT	TTTTTTTTTTTATTTTTT,TTTTTTTTTTTTATTTTTT	SNP/Indel	P3
A01	A01:4226890	GGCCGGGCCGGGCCGGGC	GGCCGGGCCGGGCCGGGC	SNP/Indel	P3
A01	A01:4227219	TAGTTTTTTTTTTTTTTT	TAGTTTTTTTTTTTTTT,TTGTTTTTTTTTTTTTTT,TAGTTTTTTTTTTTTTTTT	Canonical SSR	P3
A01	A01:4229705	ATTTCAAAAAAAAAAA	ATTTCAAAAAAAAAA,AAAAAAAAAAAAAAAA,ATTTAAAAAAAAAAAA,ATTTCAAAAAAAAAAAA	Canonical SSR	P3
A01	A01:4230024	TTTTTTTTTTTTTGC	TTTTTTTTTTTTGC,TTTTTTTTTTTTTTC,TTTTTTTTTTTTTTT,TTTTTTTTTTTTTTTC,TTTTTTTTTTTTTTTGC,TTTTTTTTTTTTTTTTGC	Canonical SSR	P3
A01	A01:4231870	GGAAAAAAAAAAA	GAAAAAAAAAAA,GGAAAAAAAAAA,GGAAAAAAAAAAAA	Canonical SSR	P3
A01	A01:4243747	TTATTATTATTTTATTTTTATTATT	TTATTATTATTTTATTTTTATTATT	SNP/Indel	P3
A01	A01:4245543	AAAAAGAAAAAAAAA	AAAAAAAAAAAAAAAA,AAAAAGAAAAAAAAAA	Canonical SSR	P3
A01	A01:4248230	AATAACAATAAAATAATAATAATATAATA	AATAACAATAAAATAATAATAATATAATA	SNP/Indel	P3
A01	A01:4249322	TTTTTTTTTATTTTTT	TTTTTTTTTATTTTTT	SNP/Indel	P3
A01	A01:4256788	AAAAAAATAAAAAAA	AAAAAAATAAAAAA	SNP/Indel	P3
A01	A01:4257185	TTTTTTTTTTTGGA	TTTTTTTTTTTGGT,TTTTTTTTTTTTTT,TTTTTTTTTTTTTTTGGA	Canonical SSR	P3
A01	A01:4258487	ATATATATATATATATAT	ATATATATATATAT,ATATATATATATATAT	Canonical SSR	P3
A01	A01:4260071	AAAAAAAAAAAA	AAAAAAAAAA,AAAAAAAAAAA	Canonical SSR	P3
A01	A01:4260533	TTCTTCTTCTTCTTC	TTCTTCTTCTTCTTC	SNP/Indel	P3
A01	A01:4260873	ACCAAAAAACAAAAAAAAAAAAGAAG	ACCAAAAAACAAAAAAAAAGAA,AAAAAAAAAAAAAAAAAAAAAAGAA,ACAAAAAAAAAAAAAAAAAAAAGAA,ACAAAAAAACAAAAAAAAAAAAGAA,ACCAAAAAAAAAAAAAAAAAAAGAA,ACCAAAAAACAAAAAAAAAAAAGAA	SNP/Indel	P3
A01	A01:4261048	TTATTTTATTTTATTTT	TTATTTTATTTTATTTT	SNP/Indel	P3
A01	A01:4263524	AAAAAAAAAAAA	AAAAAAAAAAAA	SNP/Indel	P3
A01	A01:4267164	TGTGTGTTTGTGTGTGTGT	TGTGTGTTTGTGTGTGTGT	SNP/Indel	P3
A01	A01:4268430	AAAAGAAAAAGAAAAAAAAA	AAAAAAAAAAAAAAAAAAAA,AAAAAAAAAAGAAAAAAAAA	SNP/Indel	P3
A01	A01:4269217	CTTTTTTTTTTCTTTTTG	CCTTTTTTTCTTTTTG,CCTTTTTTTTTTTTTG,CTTTTTTTTCTTTTTG,CTTTTTTTTTCTTTTTG,CCTTTTTTTTTCTTTTTG,CTTTTTTTTTTCTTTTTT,CTTTTTTTTTTTTTTTTT,CTTTTTTTTTTTCTTTTTG	Canonical SSR	P3
A01	A01:4270912	ATATATATATATATA	ATATATATATATATATA	Canonical SSR	P3
A01	A01:4272068	CACGGATTTTTTTTTTTTTA	CACGGATTTTTTTTTTTTTT,CTCGGATTTTTTTTTTTTTA,CTCGGTTTTTTTTTTTTTTA,CACGGATTTTTTTTTTTTTTTA,CACGGATTTTTTTTTTTTTTTTA	Canonical SSR	P3
A01	A01:4294823	AATATATATAAATATATATATA	AATATATATATATA,ATATATATATAAATATATATATA	SNP/Indel	P3
A01	A01:4295026	TAAAAAAATGAATAACTAAACAAATAAATAAAT	TAAAAAAATGAATAACTAAACAAATAAATAAAT	SNP/Indel	P3
A01	A01:4297245	TATATATATATAATATAT	TATATATATATATAATAT	SNP/Indel	P3
A01	A01:4304973	ATATATATGTAGATATATAGATATAT	ATATATATGTAGATATATAGATATAT	SNP/Indel	P3
A01	A01:4307942	TTTTTTTTTTTAA	TTTTTTTTTTAA,TTTTTTTTTTTAT	Canonical SSR	P3
A01	A01:4310853	GAGAGAGAGAAAAGAGAGAGA	GAGAGAGAGACAAGAGAGAGA	SNP/Indel	P3
A01	A01:4313993	AGCAGCAGCAGCAGCA	AGCAGCAGCAGCAGCA	SNP/Indel	P3
A01	A01:4315549	ATGAGAAAAAAAAAAA	ATGAGAAAAAAAAAA,AAAAAAAAAAAAAAAA,ATAAAAAAAAAAAAAA,ATGAAAAAAAAAAAAA	Canonical SSR	P3
A01	A01:4320424	TTTTGTTTTATTTTATTTTATT	TTTTGTTTTATTTTATTTTATT	SNP/Indel	P3
A01	A01:4334470	AAATAAATAAATAAA	AA	SNP/Indel	P3
A01	A01:4338115	AAATAAATAAATAAA	AAATAAATAAAAAAA	SNP/Indel	P3
A01	A01:4338562	CATTTTTCTTTTTTTTTTCC	CATTTTTCTTTTTTTTTTCT,CCTTTTTCTTTTTTTTTTCC,CTTTTTTCTTTTTTTTTTCC,CATTTTTCTTTTTTTTTTTCC,CCTTTTTCTTTTTTTTTTTCC,CTTTTTTCTTTTTTTTTTTCC	Canonical SSR	P3
A01	A01:4342072	TTTTTTTTTTTTGA	TTTTTTTTTTTGA,TTTTTTTTTTTTT,TTTTTTTTTTTTGT,TTTTTTTTTTTTTA,TTTTTTTTTTTTTGA	Canonical SSR	P3
A01	A01:4345212	AAAAAAAAAAGAAAAAAA	AAAAAAAAAAGAGAAAAA,AAAAAAAAAAAGAGAAAAA	SNP/Indel	P3
A01	A01:4345243	TATTTTTATTTTTATTGTTATT	TATCTTTATTTTTATTGTTATT	SNP/Indel	P3
A01	A01:4345457	AGAGAAAAAAAAAAA	AGAGAAAAAAAAAA,AAAAAAAAAAAAAAA,AGAAAAAAAAAAAAA	Canonical SSR	P3
A01	A01:4353575	AAAATAAAATAAAATAAAATAAA	AAAATAAAATAAAATAAAATAAA	SNP/Indel	P3
A01	A01:4361027	TTTTTTTTTCTTTTTTTT	TTTTTTTTTTTTTTTTTT	SNP/Indel	P3
A01	A01:4361911	TGCTAGCCCCCCCCCCCCCA	TACTAGCCCCCCCCCCA,TACTAGCCCCCCCCCCCA,TGCTAGCCCCCCCCCCCA,TGCTAGCCCCCCCCCCCC,TGCTAGCCCCCCCCCCCCA,TGCTAGCCCCCCCCCCCCCC,TGCTCGCCCCCCCCCCCCCA,TGCTAGCCCCCCCCCCCCCCA,TGCTAGCCCCCCCCCCCCCAAA	Canonical SSR	P3
A01	A01:4363142	AACAAAACAACAACAACAAT	AACAAAACAACAACAACAAA	SNP/Indel	P3
A01	A01:4363498	GAGAGAGAGAGAGAGAGAGAGT	GAGAGAGAGAGAGAGAGT,GAGAGAGAGAGAGAGAGAGT,GAGAGAGAGAGAGAGAGAGAGA	Canonical SSR	P3
A01	A01:4363615	TTTTTTTTTCTTTTTT	TTTTTTTTTCTTTTTT	SNP/Indel	P3
A01	A01:4366446	AAGGATAAGGATAAGGATA	AAGGACAAGGATAAGGATA,AATGATAAGGATAAGGATA	SNP/Indel	P3
A01	A01:4369654	TTTTCCTTTTCCCTTTTCCTTTCCTTTTCCTTTTCCTTTTCCCTTTC	TTTTCCTTTTCCCTTTTCCTTTCCTTTTTCTTTTCCTTTTCCCTTTC	SNP/Indel	P3
A01	A01:4388863	CATTCATGCATTCATTCATGCATCAATTCATTCATT	CATTCATGCATTCATTCATGCATCAATTCAATCATT	SNP/Indel	P3
A01	A01:4401600	ATATATATTATATATATA	ATATATATTATATATATA	SNP/Indel	P3
A01	A01:4402317	TATATATATAAATAATATATAATAT	TATATATATATAAATAATATATAATAT	SNP/Indel	P3
A01	A01:4406088	AATTATTAATTAATTAATTATAATTAAATAATTAA	AATTATTAATTAATTAATTATAATTAAATAATTAA	SNP/Indel	P3
A01	A01:4407598	TTTTTTTTTCTTTTT	TTTTTTTTTTTTTTT,TTTTTTTTTTCTTTTT	Canonical SSR	P3
A01	A01:4408395	ATCCCATCCCATCCCATCCCATCCC	ATCCCATCCCATCCCATCCC	Canonical SSR	P3
A01	A01:4428267	CCATCTCCATCTCCATCT	CCATCTCCATCTCCATCT	SNP/Indel	P3
A01	A01:4430032	ATAATAATAATAATAATAATAATAATAATAAT	ATAATAATAATAATAATAATAATAATAAT,ATAATAATAATAATAATAATAATAATAATAATAAT	Canonical SSR	P3
A01	A01:4430151	AAAAAAAAATAAAAA	AAAAAAAATAAAAA	Canonical SSR	P3
A01	A01:4430817	TAATAATAATAATAATAATAATAATAAT	TAATAATAATAATAATAATAATAAT,TAATAATAATAATAATAATAATAATAATAAT	Canonical SSR	P3
A01	A01:4430883	ATGATGATGATGATGAT	ATGATGATGATGATGAT	SNP/Indel	P3
A01	A01:4431105	TATATAATATATATA	TATATAATATATATA	SNP/Indel	P3
A01	A01:4441155	AAAAGAAAAGAAAAGAAAA	AAAAGAAAAGAAAAGAAAATGGGAGTGGGAG	SNP/Indel	P3
A01	A01:4441644	AAAAAAAAAAAAAT	AAAAAAAAAAAA,AAAAAAAAAAAAT,AAAAAAAAAAAAAAT,AAAAAAAAAAAAAAAT,AAAAAAAAAAAAAAAAT	Canonical SSR	P3
A01	A01:4442308	TAAAAAAAAAAA	TAAAAAAAAAA,TAAAAAAAAAAAA,TTTTTAAAAAAAA	Canonical SSR	P3
A01	A01:4443666	GAAAAGAAAAGAAAAAAAGAAAAG	GAAAAGAAAAGAAAAGAAGAAAAG	SNP/Indel	P3
A01	A01:4450566	AGTGAAAAAAAAAAAAAA	AAAAAAAAAAAAAAAA,AGTGAAAAAAAAAAAA,AGTAAAAAAAAAAAAAA,AGTGAAAAAAAAAAAAA,AAAAAAAAAAAAAAAAAA,AATGAAAAAAAAAAAAAA,AGTAAAAAAAAAAAAAAA,AGTGAAAAAAAAAAAAAAA	Canonical SSR	P3
A01	A01:4450674	TTAAAAAAAAAAA	TTAAAAAAAAA,TTAAAAAAAAAA,TAAAAAAAAAAAA	Canonical SSR	P3
A01	A01:4451609	TTTTTTTTATTTTTTTT	TTTTTTTTATTTTTTTT	SNP/Indel	P3
A01	A01:4451860	CTTCTTCTTCTTCTT	CTTCTTCTTCTTCTTCTT	Canonical SSR	P3
A01	A01:4453149	AAAAAGAAAAAAAAAA	AAAAAGAAAAAAAAA,AAAAAAAAAAAAAAAA	Canonical SSR	P3
A01	A01:4453217	TTTTTTTTTTTGCTC	TTTTTTTTTTGCTC,TTTTTTTTTTTTCTC,TTTTTTTTTTTTTTT,TTTTTTTTTTTTGCTC	Canonical SSR	P3
A01	A01:4472652	AAAAAAAAAAAG	AAAAAAAAAAG,AAAAAAAAAAAA,AAAAAAAAAAAAG	Canonical SSR	P3
A01	A01:4475433	AGAGAGAGAGAGAGATT	AGAGAGAGAGAGAGATG	SNP/Indel	P3
A01	A01:4492657	TTTTTTTCTTTTTTT	TTTTTTTCTTTTTTT	SNP/Indel	P3
A01	A01:4502490	CTAAAAAGAAAAATAAAAAGAAAAAAAAA	CAAAAAAGAAAAATAAAAAGAAAAAAAAA,CTAAAAAGAAAAATAAAAAGAAAAAAAAAA	Canonical SSR	P3
A01	A01:4504978	TATATATATATATAT	TATATATATATAT	Canonical SSR	P3
A01	A01:4512891	AATAAAATAAAATAAAA	AATAAAATAAAA	Canonical SSR	P3
A01	A01:4518362	AAAAAAAGAAAAAAGAAAAAA	AAAAAAAGAAAAAAGAAAAAA	SNP/Indel	P3
A01	A01:4518874	TATATATATATATAT	TATATATATATAT	Canonical SSR	P3
A01	A01:4520820	ATATATATATATATATA	ATATATATATATATATATA	Canonical SSR	P3
A01	A01:4521086	TGGGAGTGGGAGTGGGAGTGGGAGTGGGAGTGGGAGTGGGAGTGGGAGTG	TGGGAGTGGGAGTGGGAGTG,TGGGAGTGGGAGTGGGAGTGGGAGTGGGAGTGGGAGTG,TGGGAGTGGGAGTGGGAGTGGGAGTGGGAGTGGGAGTGGGAGTG	Canonical SSR	P3
A01	A01:4521622	TTATTTATATTTTATTTTATT	TTATTTATATTTTATTTATT	SNP/Indel	P3
A01	A01:4523722	TATATATATATATAT	TATATATATATAT	Canonical SSR	P3
A01	A01:4528644	AAAAAAAAAAA	AAAAAAAAAA	Canonical SSR	P3
A01	A01:4530692	TAATTAATTACATAAAATAATTAATTATTTAAATAATTAAT	TAATTAATTACATAAAATAATTAATTATTTAAATAATTAAT	SNP/Indel	P3
A01	A01:4531142	AGAGAGAGAGAGAGAG	AGAGAGAGAGAGAGAG	SNP/Indel	P3
A01	A01:4531249	AAAAAAAAAAA	AAAAAAAAAA,AAAAAAAAAAAA,AAAAAAAAAAAAAA	Canonical SSR	P3
A01	A01:4536450	AATAATAATATAATAATAA	AATAATAATATAATAATAA	SNP/Indel	P3
A01	A01:4541935	AAAAAAAAACAAAATAAAAA	AAAAAAAAACAAAATAAAAA	SNP/Indel	P3
A01	A01:4543465	ATATATATATATA	ATATATATATA	Canonical SSR	P3
A01	A01:4545104	ATAAATAAATAAATAA	ATAAATAAATAAATAA	SNP/Indel	P3
A01	A01:4547326	CATCTCCATCTTCATCTTCAACTTCATCTTC	CATCTCCATCTTCATCTTCAACTTCATCTTC	SNP/Indel	P3
A01	A01:4549827	CTTGACTTGACTTGACTGGACT	CTTGACTTGACTTGACTGGACT	SNP/Indel	P3
A01	A01:4561829	ATTTATTTATATATTTTTTATTTTTTATT	ATTTATTTATATATTTTTTATTTTTTATT	SNP/Indel	P3
A01	A01:4562383	GAAAAATAAAAAGAAAAAGAAAA	GAAAAATAAAAAGAAAAAGAAAA	SNP/Indel	P3
A01	A01:4562942	TTTTATTTTATTTTATTTTTCTTATGTTTATTTT	TTTTATTTTATTTTATTTTTCTTATGTTTATTTT	SNP/Indel	P3
A01	A01:4563607	TTTTTTTTTTTTC	TTTTTTTTTTTC,TTTTTTTTTTTT,TTTTTTTTTTTTT,TTTTTTTTTTTTTC	Canonical SSR	P3
A01	A01:4563643	GCTGCTGCTGCTGCT	GCTGCTGCTGCTGCT	SNP/Indel	P3
A01	A01:4564392	TAAAATAAAATAAAAGTAAAATT	TAAAATAAAATAAAAGTAAAATC	SNP/Indel	P3
A01	A01:4568862	TAAAATAAAATAAAAGTAAAAC	TAAAATAAAATAAAAGTAAAAT	SNP/Indel	P3
A01	A01:4570145	ACACACACACACATAT	ACACACACAT,ACACACACACACAT,ACACACACACACACAC,ACACACACACACACAT,ACACACACACACACACAT,ACACACACACACACACATAT	Canonical SSR	P3
A01	A01:4570157	ATATATATATATATATA	ATATATATATATATA,ACATATATATATATATA,ACACATATATATATATATA,ACACATATATATATATATATA	Canonical SSR	P3
A01	A01:4570496	AATAAAAATAAAAATAAA	AATAAAAATAAAAATAAA	SNP/Indel	P3
A01	A01:4572911	ATAAAAAAAGTAAATAAATAAATAAA	ATAAAAATAAATAAATAAATAAATAAATAAA	SNP/Indel	P3
A01	A01:4580997	TGATTTTTCTTTTTTTTTTTG	TGATTTTTCTTTTTTTTTG,TGATTTTTCTTTTTTTTTTG,TGATTTTTCTTTTTTTTTTTT,TGATTTTTCTTTTTTTTTTTTG,TGATTTTTCTTTTTTTTTTTTT,TGTTTTTTCTTTTTTTTTTTTG,TTTTTTTTCTTTTTTTTTTTTG	Canonical SSR	P3
A01	A01:4586092	ATAATAATAATATTAATAGTAATAATA	ATAATAATAATATTAATAGTAATAATA	SNP/Indel	P3
A01	A01:4587786	TAAATAAATAAATAAA	TAAATAAATAAATAAA	SNP/Indel	P3
A01	A01:4591887	TGGGCCGGGCCGGGCCGG	TAGGCCGGGCCGGGCCGG	SNP/Indel	P3
A01	A01:4592323	AGATAGATAGATAGAT	AGATAGATAGATAGAT	SNP/Indel	P3
A01	A01:4593910	TCGTCGTCGTCGTCGTCGTCATCGTC	TCGTCGTCGTCGTCGTCGTCATCGTC	SNP/Indel	P3
A01	A01:4595870	TTTATTTATTTATTTA	TTTATTTATTTATTTA	SNP/Indel	P3
A01	A01:4611090	TATATATTATATATA	TATATATTATATATA	SNP/Indel	P3
A01	A01:4618020	AATAATAATAATAATAGATAA	AATAATAATAATAATAGATAA	SNP/Indel	P3
A01	A01:4618478	TTTTTTTTATTTTATTTTTATTTTTTTAA	TTTTTTTTATTTTATTTTTATTTTTTTAT	SNP/Indel	P3
A01	A01:4618481	TTTTTATTTTATTTTTATTTTTTTAA	TTTTTATTTTATTTTTATTTTTTTAT	SNP/Indel	P3
A01	A01:4619545	TTTTTTTTTTTTC	TTTTTTTTTTTC,TTTTTTTTTTTT,TTTTTTTTTTTTT	Canonical SSR	P3
A01	A01:4621694	TGTTTCTTTTTTTTTTTA	TGTTTCTTTTTTTTTTTT,TGTTTCTTTTTTTTTTTTA,TTTTTCTTTTTTTTTTTTA	Canonical SSR	P3
A01	A01:4621803	TATATATATATA	TATATATATATA	SNP/Indel	P3
A01	A01:4628006	ATATATATATATTGC	ATATATATATATTGT	SNP/Indel	P3
A01	A01:4628054	AAAAAAAAAAA	AAAAAAAAA	Canonical SSR	P3
A01	A01:4632686	TCATTCATTCATTCAT	TCATTCATTCATTCAT	SNP/Indel	P3
A01	A01:4642914	TATAATATATATATATAT	TATAATATATATATAT,TATAATATATATATATATATAT,TATAATATATATATATATATATAT	SNP/Indel	P3
A01	A01:4643142	TATATATATATATAT	TATATATATATATATAT,TATATATATATATATATATAT	Canonical SSR	P3
A01	A01:4644018	TGGCAAAAAATAAAATAAAATAAA	TAGCAAAAAATAAAATAAAATAAA,TGACAAAAAATAAAATAAAATAAA,TAAAAAAAAAAAAATAAAATAAAATAAA	SNP/Indel	P3
A01	A01:4645677	ATCAAAATAAAAAAATAAAAAAA	ACGGATCAAAATAAAAAAAATAAAAAAA,ACGGATCAAAATAAAAAAAATGAAAAAA	SNP/Indel	P3
A01	A01:4648139	AGTAAAAAAAAAAAAAGT	AAAAAAAAAAAAAAAGT,AGTAAAAAAAAAAAAGT,AAAAAAAAAAAAAAAAGT,AGAAAAAAAAAAAAAAGT,AGTAAAAAAAAAAAAAGG	Canonical SSR	P3
A01	A01:4649590	TTTTTTTTTTTTTTTA	TTTTTTTTTTTTTA,TTTTTTTTTTTTTTA,TTTTTTTTTTTTTTTT,TTTTTTTTTTTTTTTTA,TTTTTTTTTTTTTTTTTA	Canonical SSR	P3
A01	A01:4652069	CTCCTCCTCCTCCTC	CTCCTCCTCCTC	Canonical SSR	P3
A01	A01:4663513	AGGCAAAAAAAAAAAA	AGAAAAAAAAAAAAA,AGGCAAAAAAAAAAA,AAAAAAAAAAAAAAAA,AGAAAAAAAAAAAAAA,AGGAAAAAAAAAAAAA	Canonical SSR	P3
A01	A01:4665938	ATATATACATATCTATATATATATATAT	ATATATACATATCTATATATATATAT,ATATATACATATCTATATATATATATATAT	SNP/Indel	P3
A01	A01:4669017	TTTTTTTTTTTTTGG	TTTTTTTTTGGG,TTTTTTTTTTTTTG,TTTTTTTTTTTTTT,TTTTTTTTTTTTTTG,TTTTTTTTTTTTTTT,TTTTTTTTTTTGGGGG,TTTTTTTTTTTTTTGT,TTTTTTTTTTTGGGGGG,TTTTTTTTTTTTGGGGGG	Canonical SSR	P3
A01	A01:4670260	AAAATAAAATTAATATAAAATAAAAT	AAAATAAAATTAATATAAAATAAAAT	SNP/Indel	P3
A01	A01:4671558	AAAAAATAAAAAATAAAAAA	AAAAAATAAAAAATAAAAAA	SNP/Indel	P3
A01	A01:4671791	GTAAAAAAAACAAAAAAAAAAA	GTAAAAAAAAAAAAAAAAAAA,GTAAAAAAAACAAAAAAAAAA,GAAAAAAAAACAAAAAAAAAAA,GTAAAAAAAAAAAAAAAAAAAA,GTAAAAAAAACAAAAAAAAAAAA	SNP/Indel	P3
A01	A01:4685507	ATATATAGATATATAT	ATATATATATATAT	SNP/Indel	P3
A01	A01:4686376	TATATATATATATATAT	TATATATATATATAT,TATATATATATATATATAT	Canonical SSR	P3
A01	A01:4687259	TGTGTGTGTGTGT	TGTGTGTGTGTGT	SNP/Indel	P3
A01	A01:4689573	TTTATTTATTTATTTAT	TTTATTTATTTATTTAT	SNP/Indel	P3
A01	A01:4706384	AAAAAAGAAAAAAAA	AAAAAAGAAAAAAAA	SNP/Indel	P3
A01	A01:4707306	TATACTATATATATATATAT	TATACTATATATATATATAT	SNP/Indel	P3
A01	A01:4708490	AGGAAAAAAAAAAA	AGGAAAAAAAAAA,AAAAAAAAAAAAAA,AGGAAAAAAAAAAAA	Canonical SSR	P3
A01	A01:4709036	CCAAAAAAAAAAA	CCAAAAAAAAAA,CAAAAAAAAAAAA,CAAAAAAAAAAAAA,CCAAAAAAAAAAAA,CAAAAAAAAAAAAAA,CCAAAAAAAAAAAAA	Canonical SSR	P3
A01	A01:4710796	AAAAGAAAAAAAGAAAAAAAAA	AAAAAAAAAAAAAAAAAAAAAA	SNP/Indel	P3
A01	A01:4711124	TATTTTTATTTTTATTTTATATTTT	TATTTTTATTTTTATTTTATATTTT	SNP/Indel	P3
A01	A01:4711930	TTTCTTTCTTTCTTT	TTTTTTTCTTTCTTT,TTTTTTTTTTTCTTT	SNP/Indel	P3
A01	A01:4715798	ATATATATATAGATATAT	ATATATATATAGATATAT	SNP/Indel	P3
A01	A01:4715849	TATATATATACATATATATATA	TATATATATACATATATATATA	SNP/Indel	P3
A01	A01:4717231	TTTATTTATTTATTT	TTTATTTATTTATTT	SNP/Indel	P3
A01	A01:4719374	AGAAGAAAAAAAAAAA	AGAAGAAAAAAAAAA,AGAAGAGAAAAAAAA,AAAAAAAAAAAAAAAA,AGAAGAAAAAAAAAGA	SNP/Indel	P3
A01	A01:4720542	GAGAGAGAAAGAGAGAG	GAGAGAGAAAGAGAGAG	SNP/Indel	P3
A01	A01:4720955	GCAGGCAAAAAAAAAAAAAA	GAAGGAAAAAAAAAAAAAAA,GCAGAAAAAAAAAAAAAAAA,GCAGGAAAAAAAAAAAAAAA	SNP/Indel	P3
A01	A01:4721477	TTTTTATTTATTTATTTATTTATTCATTT	TATTTATTTATTCATTT	SNP/Indel	P3
A01	A01:4724483	AAAAAAATAAAAAAAA	AAAAAAATAAAAAAAA	SNP/Indel	P3
A01	A01:4724859	ATATATATATAT	ATATATATATAT	SNP/Indel	P3
A01	A01:4732331	TATATATATATATATATATATATATATACATATATATATATA	TATATATATATATATATATATACATATATATATATA,TATATATATATATATATATATATACATATATATATATA,TATATATATATATATATATATATATACATATATATATATA	SNP/Indel	P3
A01	A01:4735513	ATAATAATAATAATATAAATAATA	ATAATAATAATAATATAAATAATA	SNP/Indel	P3
A01	A01:4735695	ATATAATAGTATATATATAATAT	ATATAATAGTATATATATAATAT	SNP/Indel	P3
A01	A01:4736319	TTTTTTTTTATTTTTTTT	TTTTTTTTATTTTTTTT	SNP/Indel	P3
A01	A01:4739132	ATATATATATATATA	ATATATATATATA	Canonical SSR	P3
A01	A01:4739226	AAAAAAAAAAA	AAAAAAAAA,AAAAAAAAAA	Canonical SSR	P3
A01	A01:4751221	AAAAAAAAAAA	AAAAAAAAAA,AAAAAAAAAAAA	Canonical SSR	P3
A01	A01:4751716	AAAAAAAATTAAAAAAAAAA	AAAAAAAATTAAAAAAAAA	SNP/Indel	P3
A01	A01:4772090	TTTTTTTATTTTTTT	TTTTTTTATTTTTTT	SNP/Indel	P3
A01	A01:4783781	TTTATTTTTATTTTTATTTATTATTTTTCTTTCTTTTCTTTTATTATTTATTATTTATTATTTTATTTTATTTTATTTTA	TTTATTTTTATTTTTATTTATTATTTTTCTTTCTTTTCTTTTATTATTTATTATTTATTATTTTATTTTATTTTATTTTA	SNP/Indel	P3
A01	A01:4783821	TTATTATTTATTATTTATTATTTTATTTTATTTTATT	TTATTATTTATTATTTATTATTTTATTTTATTTTATT	SNP/Indel	P3
A01	A01:4785133	AAAAAAAATAAAAAAATCAAAAAAGGAAAAAAAAAAGAAGAAAAAAA	AAAAAAATAAAAAAATCAAAAAAGGAAAAAAAAAGAAGAAAAAAA,AAAAAAATCAAAAAATCAAAAAAGGAAAAAAAAAGAAGAAAAAAA	SNP/Indel	P3
A01	A01:4787388	ATATATATATGTATAT	ATATATATATATATAT	SNP/Indel	P3
A01	A01:4790099	TTATTATTATTATTATTATTATTATTAT	TTATTATTATTATTATTAT,TTATTATTATTATTATTATTAT,TTATTATTATTATTATTATTATTAT	Canonical SSR	P3
A01	A01:4791142	TATATAATATATATAT	TATATAATATATATAT	SNP/Indel	P3
A01	A01:4797327	TTTTTTTTTTTT	TTTTTTTTTAAAAA	Canonical SSR	P3
A01	A01:4800791	CCCAAAAAAAAAACAAAA	CAAAAAAAAAAAACAAAA,CCCCAAAAAAAAACAAAA,CCCAAAAAAAAAAACAAAA,CCCCAAAAAAAAAACAAAA	Canonical SSR	P3
A01	A01:4802364	TTACAAAAAAAAAAA	TTACAAAAAAAAA,TTACAAAAAAAAAA,TAAAAAAAAAAAAAA,TTAAAAAAAAAAAAA,TTACAAAAAAAAAAAA	Canonical SSR	P3
A01	A01:4815979	AAATTAAAATTAAAAATAAAAT	AAATTAAAATTAAAAATAAAAT	SNP/Indel	P3
A01	A01:4819127	AAAAAACAAAAAAAAAAATAAAAATAAAAAAAG	AAAAAACAAAAAAAATAAAAATAAAAAAAG,AAAAAACAAAAAAAAAATAAAAATAAAAAAAA,AAAAAACAAAAAAAAAATAAAAATAAAAAAAG	SNP/Indel	P3
A01	A01:4819825	ATTATTATGTTATTACTATTTTATTATTATTATT	ATTATTATGTTATTACTATTTTATTATTATTATT	SNP/Indel	P3
A01	A01:4820527	AGAAAGAAAGAAAGAAAAGGT	AGAAAGAAAGAAAGAAAAGGA,AGAAAGAAAGAAAGAAAGAAAAGGT	Canonical SSR	P3
A01	A01:4820964	ACAACAACAACAACAA	ACAACAACAACAGCAA	SNP/Indel	P3
A01	A01:4821445	ATATATATATATATATAG	AAAAATATATATATATAG,ATATATATATATATATAT,ATATATATATATATATATAG	Canonical SSR	P3
A01	A01:4823326	AAAAAAAAAAA	AAAAAAAAAA,AAAAAAAAAAAA	Canonical SSR	P3
A01	A01:4823886	AGAAAAAAAAAAA	AAAAAAAAAAAA,AGAAAAAAAAAA,AAAAAAAAAAAAA	Canonical SSR	P3
A01	A01:4830647	AAAAAAAAAAAAAGAAG	AAAAAAAAAAAG,AAAAAAAAAAAGAAA,AAAAAAAAAAAAGAAA,AAAAAAAAAAAAGAAG,AAAAAAAGAAAAGAAA,AAAAAAAAAAAAAAGAAG	Canonical SSR	P3
A01	A01:4830654	AAAAAAGAAGAAGAAGAAGAA	AAAAGAAGAAGAAGAA,AAAAAAGAAAAAGAAGAAGAA,AGAAAAGAAAAAGAAGAAGAA	SNP/Indel	P3
A01	A01:4840175	ATATATATATATAT	ATATATATATAT	Canonical SSR	P3
A01	A01:4853070	AGCAAAAAAAAAAAAAA	AGAAAAAAAAAAAAAA,AGCAAAAAAAAAAAAA,AAAAAAAAAAAAAAAAA,AAAAAAAAAAAAAATAA,AGAAAAAAAAAAAAAAA,AGCAAAAAAAAAAATAA,AAAAAAAAAAAAAAATAA,AGAAAAAAAAAAAAAAAA,AGCAAAAAAAAAAAATAA	Canonical SSR	P3
A01	A01:4853551	TTTTTTTTTTT	TTTTTTTTTT,TTTTTTTTTTTT	Canonical SSR	P3
A01	A01:4856564	TATATATATATATAT	TATATATATAT,TATATATATATAT,TATATATATATATCT,TATATATATATATATAT	Canonical SSR	P3
A01	A01:4856588	GGAAGGAAGGAAGGA	GGAAGGAAGGAAGGA	SNP/Indel	P3
A01	A01:4856873	AGGAAAAAAAAAAAACAAAAA	AGGAAAAAAAAAAAAAAAAA,AGGAAAAAAAAAAACAAAAA,AAAAAAAAAAAAAAACAAAAA,AGGAAAAAAAAAAAAAAAAAA	Canonical SSR	P3
A01	A01:4865427	CATTCATTTATGCATTCATTCATTCATT	CATTCATTTATGCATTCATTCATTCATT	SNP/Indel	P3
A01	A01:4886495	AAAATAAAAAAAAAA	AAAATAAAAAAAA,AAAATAAAAAAAAA,AAAATAAGAAAAAA	Canonical SSR	P3
A01	A01:4887664	ATACACACACACACACACAAAA	ATACACACACACACACAA,ATACACACACACACACAC,ATACACACACACACACACAA,AAACACACAAACAAAAAAAAAA	Canonical SSR	P3
A01	A01:4887676	ACACACAAAAAAAAAAAAAAA	ACACACAAAAAAAAA,ACACAAAAAAAAAAAAA,ACACACAAAAAAAAAAA,ACACACAAAAAAAAAAAAA,AAAAAAAAAAAAAAAAAAAAA,ACACAAAAAAAAAAAAAAAAA,ACACACAAAAAAAAAAAAAAAA	SNP/Indel	P3
A01	A01:4889662	TTTTCTTTTTTTTTTCTTC	TTTTTTTTTTCTTC,TTTTCTTTTTTTTTCTTC,TTTTCTTTTTTTTTTTTTT,TTTTCTTTTTTTTTTTCTTC	Canonical SSR	P3
A01	A01:4890137	TTATATATTATTATTATTATTATTATTATTATTAT	TTTATATACTATTATTATTATTATTATTAT,TTTTATATACTATTATTATTATTATTATTAT	SNP/Indel	P3
A01	A01:4894432	CATTCATTTATGCATTCATTCATTCATT	CATTCATTTATGCATTCATTCATTCATT	SNP/Indel	P3
A01	A01:4896367	TTTTTTTTGTTTTTT	TTCTTTTTTGTTTTTT,TTTTGTTTTGTTTTTT,TTTTTTTTTGTTTTTT	SNP/Indel	P3
A01	A01:4896387	TTTTTTTTTGTTTTTTT	TTTTTTTTTGTTTTTTT	SNP/Indel	P3
A01	A01:4912229	AAAAAAAAGAGAAAAAGAAAAAAGAAAAAAAGAAAAA	AAAAAAAAGAGAAAAAGAAAAAAGAAAAAAAGAAAAA	SNP/Indel	P3
A01	A01:4918884	TATTATTATTATTATTATTAT	TATTATTATTATTATTATTAT	SNP/Indel	P3
A01	A01:4922873	TTTATTTATTATTTATTT	TTTATTTATTATTTATTT	SNP/Indel	P3
A01	A01:4931919	AAAAGAAAAAAAAAAAGGTT	AAAAGAAAAAAAAAGGTT,AAAAGAAAAAAAAAAGGTT,AAAAGAAAAAAAAAAAGGAA,AAAAGAAAAAAAAAAAGGAT,AAAAGAAAAAAAAAAAGGGT,AAAAGAAAAAAAAAAAAGGTT	Canonical SSR	P3
A01	A01:4937340	AGCCCCCCCCCCCCCA	AGCCCCCCCCCCA,AGCCCCCCCCCCC,AGCCCCCCCCCCCA,AGCCCCCCCCCCCC,AGCCCCCACCCCCCA,AGCCCCCCCCCCCCA,AACCCCCCCCCCCCAA,AGCCCCCCCCCCCCAA	Canonical SSR	P3
A01	A01:4938306	ACACACACACACA	ACACACACACACA	SNP/Indel	P3
A01	A01:4943647	AGGTGTGTGTGTATGTGTGT	AAGTGTGTGTGTGTATGTGTGT	SNP/Indel	P3
A01	A01:4945712	ATATATATATAT	ATATATATAT	Canonical SSR	P3
A01	A01:4949350	TTTTTTTATTTTTTTTGG	TTTTTTTATTTTTTTTTTGA	SNP/Indel	P3
A01	A01:4950313	TTATTATTATTATTATTATTAT	TTATTATTATTATTATTATTAT	SNP/Indel	P3
A01	A01:4953420	TTTTTTTTTTT	TTTTTTTTTT,TTTTTTTTTTTT	Canonical SSR	P3
A01	A01:4956682	CGTTTTTTTTTTT	CGTTTTTTTT,CGTTTTTTTTTT,CTTTTTTTTTTTT,CGTTTTTTTTTTTT	Canonical SSR	P3
A01	A01:4958719	TATATATATATA	TATATATATATA	SNP/Indel	P3
A01	A01:4975142	TCTTCTTCTTTCTTCTTTTCTTTTTCTTCTTC	TCTTCTTCTTTCTTCTTTTCTTTTTCTTCTTC	SNP/Indel	P3
A01	A01:4975574	GAATGAATGAATGAA	GAATGAATGAATGAA	SNP/Indel	P3
A01	A01:4980891	TGAGTGAAAAAAAAAAA	TAAAAAAAAAAAAAAA,TGAGTGAAAAAAAAAA,TAAAAAAAAAAAAAAAA,TAAAAAAAAAAAAAAAAA,TGAGTGAAAAAAAAAAAA	Canonical SSR	P3
A01	A01:4982451	GAATTTTTTTTTTT	GGATTTTTTTTT,GAATTTTTTTTTT,GGATTTTTTTTTT,GAATTTTTTTTTTTT	Canonical SSR	P3
A01	A01:4985647	TTAAAAAAAAAAA	TAAAAAAAAA,TTAAAAAAAAA,TTAAAAAAAAAA	Canonical SSR	P3
A01	A01:4986863	TTTTTCTTTTTTTCTTTTTTCTTTTTCTCTTTTTTTT	TTTTTCTTTTTTTCTTTTTTCTTTTTCTCTTTTTTTT	SNP/Indel	P3
A01	A01:4994346	AATGAATGAATTAATGCATAAATGAATG	AATGAATGAATTAATACGTAAATGAATG	SNP/Indel	P3
A01	A01:4998924	ATAATAATAATAATAATAATAATAATAATA	ATAATAATAATAATAATAATAATAATAATAATAATAATAATA	Canonical SSR	P3
A01	A01:5000989	AAAAAAAAAATAAAA	AAAAAAAAAAATAAAA	Canonical SSR	P3
A01	A01:5001042	GAGAGAGAGAGAGAAACG	GAGAGAGAGAGAGAAACGAACCATCATAA	SNP/Indel	P3
A01	A01:5001688	TTTATTTATTTTTTATTTCC	TTTATTTATTTTTTATTTCG	SNP/Indel	P3
A01	A01:5001922	ATTTATTTAATTATTTATTTCTTTA	ATTTATTTAATTATTTATTTCTTTA	SNP/Indel	P3
A01	A01:5002036	TATATATATATAT	TTTATATATATT	Canonical SSR	P3
A01	A01:5015217	AAAAAAAAAAGAAAAAGATT	AAAAAAAAGAAAAAGATT,AAAAAAAAAAGAAAAAGATA,AAAAAAAAACGAAAAAGATT	SNP/Indel	P3
A01	A01:5015748	AAAAAAAAAGAAAAAGAGAAAAAAAAAGAAAAGAAAA	AAAAAAAAAGAAAAGAAAAAAAAAGAAAAGAAAA,AAAAAAAAAAGAAAAAGAGAAAAAAAAAGAAAAGAAAA,AAAAAAAAAGAAAAAGAGAAAAAAAAAAGAAAAGAAAA	SNP/Indel	P3
A01	A01:5018834	TTTTTTTTTTTTTGA	TTTTTTTTTTTGA,TTTTTTTTTTTTGA,TTTTTTTTTTTTTA,TTTTTTTTTTTTTTA,TTTTTTTTTTTTTTT,TTTTTTTTTTTTTTGA	Canonical SSR	P3
A01	A01:5019036	TTTTTCTTTTTTTTTTA	TTTTTCTTTTTTTTTTT,TTTTTCTTTTTTTTATTTTTA	SNP/Indel	P3
A01	A01:5019234	TTTATTTATTTTTTATTT	TTTATTTATTTTTTATTTC	SNP/Indel	P3
A01	A01:5019286	CCTTTTTTTGTTTTTTT	CATTTTTTTGTTTTTTT,CCTTTTTTTGTTTTTTTT	SNP/Indel	P3
A01	A01:5019460	TGTTCATTTATTTAATTATTTATTTCTTTA	TTTTCATTTATTTAATTATTTATTTCTTTA	SNP/Indel	P3
A01	A01:5023562	AAAAAAAAAAAC	AAAAAAAAAAC,AAAAAAAAAAAA,AAAAAAAAAAAAC	Canonical SSR	P3
A01	A01:5025786	TTTATATTTATATTTATATTTTATTTA	TTTATATTTATATTTATATTTTATTTA	SNP/Indel	P3
A01	A01:5026247	TGTTCTTTTTTTTTTTCTC	TGTTTTTTTTTTCTC,TGTTCTTTTTTTTTTCTC,TGTTCTTTTTTTTTTTTTT,TTTTCTTTTTTTTTTTCTC	Canonical SSR	P3
A01	A01:5028283	TATATATATATATATAT	TATATATATTATA,TATATATATATATATATTA	SNP/Indel	P3
A01	A01:5028407	TCATTATTATTTATTTATTTATTTATTATATATTATTTCATTTT	TCATTATTATTTATTTATTTATTATATATTATTTCATTTT,TCATTATTTATTTATTTATTTATTTATTATATATTATTTCATTTT,TTATTATTATTTATTTATTTATCTATTATATATTATTTCATTTTA	SNP/Indel	P3
A01	A01:5028539	TATATATTATATATA	TATATATTATATATA	SNP/Indel	P3
A01	A01:5028687	TTATTATTATTATTA	TATTATTATTATTATTA	SNP/Indel	P3
A01	A01:5031794	TCCATCATCCATCCAATCCATCAATCC	TCCATCATCCATCCAATCCATCAATCC	SNP/Indel	P3
A01	A01:5032385	TCCATCTCCATCCTCCATCTCC	TCCATCCCCATCCTCCATCTCC,TCCATCTCCAGCCTCCATCTCC	SNP/Indel	P3
A01	A01:5033870	CATACTTTTTTTTTATTTTT	CATACTTTTCTTTTATTTTT,CCTACTTTTTTTTTATTTTT	SNP/Indel	P3
A01	A01:5033975	ATATATATTTAAAAATATTATATATATATATAT	ATATATATTTAAAAATATTATATATATAT	SNP/Indel	P3
A01	A01:5037965	TTTTATTTTATTTTATTTT	TTTTATTTTATTTTATTTT	SNP/Indel	P3
A01	A01:5039584	TTTTTTTTTTT	TTTTTTTT,TTTTTTTTT,TTTTTTTTTT	Canonical SSR	P3
A01	A01:5041086	TATATATATATATGTATA	TATATATATATATATGTATA,TATATATATATATATATGTATA	Canonical SSR	P3
A01	A01:5042835	TATATATATATATATAT	TATATATATATAT,TATATATATATATAT	Canonical SSR	P3
A01	A01:5046321	ATATATATATATAGATATAGATATAGATATAT	ATATATATATAGATATAGATATAGATATAT,ATATATATATATATAGATATAGATATAGATATAT	SNP/Indel	P3
A01	A01:5046323	ATATATATATAGATATAGATATAGATATA	ATATATATAGATATAGATATAGATATA,ATATATATATATAGATATAGATATAGATATA	SNP/Indel	P3
A01	A01:5046776	AATACAATATAATATAATATAAT	AATACAATATAATATAATATAAT	SNP/Indel	P3
A01	A01:5048418	TATATATATACATATAAATATAT	TATATATATACATATAAATATAT	SNP/Indel	P3
A01	A01:5051319	AGAGAAAAAAAAAAA	AGAGAAAAAAAAAA,AAAAAAAAAAAAAAA,AGAAAAAAAAAAAAA,AGAAAAAAAAAAAAAA,AGAGAAAAAAAAAAAA	Canonical SSR	P3
A01	A01:5051485	AAGAAGAAGAAGAAGA	AAGAAGAAGAAGAAGA	SNP/Indel	P3
A01	A01:5053394	CATGACTTTTTTTTTTT	CATGACTTTTTTTTTT,CTTGTCTTTTTTTTTTT	Canonical SSR	P3
A01	A01:5061593	AAAAATATATTTATATATAT	AGAATATATATTTATATAT	SNP/Indel	P3
A01	A01:5072828	CTAAAAGAAAAAAAAAA	CTAAAAGAAAAAAAAA,CAAAAAAAAAAAAAAAA,CAAAAAGAAAAAAAAAA,CTAAAAAAAAAAAAAAA,CTAAAAGAAAAAAAAAAA	Canonical SSR	P3
A01	A01:5075569	ATATATATATAT	ATATATATATAT	SNP/Indel	P3
A01	A01:5075952	TATATATATATA	TATATATATA	Canonical SSR	P3
A01	A01:5080764	AAAAAAAAAAA	AAAAAAAAAA	Canonical SSR	P3
A01	A01:5081670	AAAAAAAAAAAACAAAA	AAAAAAAAAAAACAAAG,AAAAAAAAAAAAACAAAG	Canonical SSR	P3
A01	A01:5081711	ATCATAATCATCATCATCATCATCA	ATCATAATCATCATCATCATCATCA	SNP/Indel	P3
A01	A01:5082174	TATATATTAATATATATAT	TATATATTAATATATATAT	SNP/Indel	P3
A01	A01:5082499	GGCCCGGCCCGGCCCGGCCC	GGCCCGGCCCGACCC,GGCCCGGCCCGGCCCGGTCC,GGCCCGGCCCGAACCCGGCCCGGCCCGGCCC	Canonical SSR	P3
A01	A01:5085888	AATAAAATAAAATAAAATA	AATAAAATAAAATAAAATA	SNP/Indel	P3
A01	A01:5089896	ATTTTTTTTTTTA	ATTTTTTTTTTA,ATTTTTTTTTTAA,ATTTTTTTTTTTT,AATTTTTTTTTTAAA	Canonical SSR	P3
A01	A01:5091144	TATATATATATA	TATATATATA	Canonical SSR	P3
A01	A01:5091410	TATATACATATATATAAAA	TATATACATATATATATAT	SNP/Indel	P3
A01	A01:5098794	TATATATATATA	TATATATATATA	SNP/Indel	P3
A01	A01:5099608	CTAAAAAAAAAAAA	CTAAAAAAAAAAA,CAAAAAAAAAAAAA,CTAAAAAAAAAAAAA	Canonical SSR	P3
A01	A01:5110134	AAAAAAAAAGAAAACAACAAAAAAAAGTAAAAAAACAGAAAAAAAAA	AAAAAAAAAGAAAACAACAAAAAAAAGTAAAAAAACAGAAAAAAAAA	SNP/Indel	P3
A01	A01:5110686	ATATATATATATA	ATATATATATA	Canonical SSR	P3
A01	A01:5110761	TTAATAATTAATTAATTATTAA	TTAATAATTAATTAATTATTAA	SNP/Indel	P3
A01	A01:5111545	ATATATATATATAT	ATATATATATATAT	SNP/Indel	P3
A01	A01:5111558	TGTGTGTGTGTGTG	TGTGTGTGTGTGTG	SNP/Indel	P3
A01	A01:5114482	AAATAAATAAATAAA	AAATAAATAAATAAA	SNP/Indel	P3
A01	A01:5129005	AAATAAATAAATAAA	AAATAAATAAATAAA	SNP/Indel	P3
A01	A01:5131908	AAAAAAGAAAAAAAAAA	AAAAAAGAAAAAAAAA	SNP/Indel	P3
A01	A01:5133667	AGATAAAAAAAAAAAAC	AGATAAAAAAAAAAAC,AAAAAAAAAAAAAAAAC,AAATAAAAAAAAAAAAC,AGAAAAAAAAAAAAAAC,AGATAAAAAAAAAAAAA,AGATAAAAAAAAAAAAAC	Canonical SSR	P3
A01	A01:5136784	TCTTTGTTTTTTTTTCTTTTTCTTC	TCTTTGTTTTTTTTTTTTTTTCTTC,TCTTTGTTTTTTTTTTTTTTTTTTT,TTTTTGTTTTTTTTTCTTTTTCTTC,TCTTTGTTTTTTTTTTCTTTTTCTTC	SNP/Indel	P3
A01	A01:5138474	TTTATTTATTTATTT	TTTATTTATTTATTT	SNP/Indel	P3
A01	A01:5141759	GTAAAAAAAAAAACAAGAAAAAAA	GAAAAAAAAAAAACAAGAAAAAAA	SNP/Indel	P3
A01	A01:5148030	GTAAAAAAAAAAAA	GTAAAAAAAAAAA,GAAAAAAAAAAAAA,GTAAAAAAAAAAAAA	Canonical SSR	P3
A01	A01:5148063	ATATATATTTATATATATATA	ATATATATTTATATATATATA	SNP/Indel	P3
A01	A01:5148581	TTTTTTTTTTATTTTT	TTTTTTTTTTATTTTT	SNP/Indel	P3
A01	A01:5149142	AACAAAAAAAAAACAAAAACAAAAGACAA	AACAAAAAAAAAACAAAAACAAAAGACAA	SNP/Indel	P3
A01	A01:5149145	AAAAAAAAAACAAAAACAAAA	AAAAAAAAACAAAAACAAAA	SNP/Indel	P3
A01	A01:5154406	TTACCAAAAAAAAAAAAG	TTACCAAAAAAAAAAAG,TAAAAAAAAAAAAAAAAG,TAACAAAAAAAAAAAAAG,TAACCAAAAAAAAAAAAG,TTACAAAAAAAAAAAAAG,TTACCAAAAAAAAAAAAA,TAACAAAAAAAAAAAAAAG,TTACCAAAAAAAAAAAAAG	Canonical SSR	P3
A01	A01:5156986	TTTTTCTTTTTTTTTT	TTTTTCTTTTTTTTTT	SNP/Indel	P3
A01	A01:5160139	ACATAAAAAAAAAAAGAAAAAAA	ACATAAAAAAAAAGAAAAAAA,ACATAAAAAAAAAAGAAAAAAA,AAAAAAAAAAAAAAAGAAAAAAA,ACAAAAAAAAAAAAAGAAAAAAA,ACATAAAAAAAAAAAAGAAAAAAA,ACATAAAAAAAAATAAAAAAAAAA	SNP/Indel	P3
A01	A01:5165961	TTTTTTATTTTTTATTTTTTATTTTTTCTCTTTTTTATTTTTATTTTTATTTTTTTCTTTTCTTTTTTCCTTTTTTTTTGA	TTTTTTATTTTTTATTTTTTATTTTTTCTCTTTTTTATTTTTATTTTTATTTTTTTCTTTTCTTTTTTCCTTTTTTTTTGT,TTTTTTATTTTTTATTTTTTATTTTTTCTCTTTTTTATTTTTATTTTTATTTTTTTCTTTTCTTTTTTCCTTTTTTTTTTA	SNP/Indel	P3
A01	A01:5165962	TTTTTATTTTTTATTTTTTATTTTTTCTCTTTTTTATTTTTATTTTTATTTTT	TTTTTATTTTTTATTTTTTATTTTTTCTCTTTTTTATTTTTATTTTTATTTTT	SNP/Indel	P3
A01	A01:5167417	AATTTGTTTTTTCTTCTTTTTTTTTTCTTTT	AATTTGTTTTTTCTTCTTTTTTTTTCTTTT,AATTTGTTGTTTCTTCTTTTTTTTTTCTTTT,AATTTGTTTTTTCTTCTTTTTTTTTTTTTTT,AATTTGTTTTTTTTTCTTTTTTTTTTCTTTT,ATTTTGTTTTTTCTTCTTTTTTTTTTCTTTT,AATTTGTTTTTTCTTCTTTTTTTTTTTCTTTT	SNP/Indel	P3
A01	A01:5167528	TTTTTTTTTTTGA	TCTTTTTTTTTGA,TTTTTTTTTTTGT,TCTTTTTTTTTTGA	Canonical SSR	P3
A01	A01:5168566	CTCTTCTCTCTCTCTCTCTTTCTTTCTCT	CTCTTCTCTCTCTCTCTCTTTCTTTCTCT	SNP/Indel	P3
A01	A01:5174495	TTATTATTTTATTATTATTTTATT	TTATTATTTTATTATTATTTTATT	SNP/Indel	P3
A01	A01:5174983	TTATTTTATTTTAGTTATTTATTTTAATTATTTTAT	TTATTTTATTTTAGTTATTTATTTTAATTATTTTAT	SNP/Indel	P3
A01	A01:5175828	ATAATATAATATAATATA	ATAATATAATATAATATA	SNP/Indel	P3
A01	A01:5176789	ACTGTGACTGTTACTGCTACTGTTACTGTTAC	ACTGTGACTGTTACTGCTACTGTTACTGTTAC	SNP/Indel	P3
A01	A01:5184080	ACTGTGACTGTTACTGCTACTGTTACTGTTAC	ACTGTGACTGTTACTGCTACTGTTACTGTTAC	SNP/Indel	P3
A01	A01:5188549	ATATATATTAAATATAAATATATA	ATATATATTAAATATAAATATATA	SNP/Indel	P3
A01	A01:5191785	TATCATTATCATTATCAT	TATCATTATCATTATCAT	SNP/Indel	P3
A01	A01:5195126	TAAAAAAAAAAA	TAAAAAAAATAA,TTAAAAAAAAAA	SNP/Indel	P3
A01	A01:5196067	TAAAATAAAATAAAATAAAATAAA	TAAAATAAAATAAAATAAAATAAA	SNP/Indel	P3
A01	A01:5199306	TTTTTCTTTTTTTTTTA	TTTTTCTTTTTTTTTA,TTTTTCTTTTTCTTTTA,TTTTTCTTTTTTTTTTT,TTTTTTTTTTTTTTTTA	Canonical SSR	P3
A01	A01:5201300	TTTATTTATTTATTT	TTTATTTATTTATTT	SNP/Indel	P3
A01	A01:5202249	AAAAAAAAAAGAAAATT	AAAAAAAAAAAAAAATT,AAAAAAAAAAGAAAAAT,AAAAAAAAAAGAAAATA	SNP/Indel	P3
A01	A01:5204796	TTTTATTTTATTTTATT	TTTTTTTATTTATTTTATT	SNP/Indel	P3
A01	A01:5220901	TTCCAAAAAAAAAAAA	TTCCAAAAAAAAAA,TTCCAAAAAAAAAAA,TACAAAAAAAAAAAAA,TTCAAAAAAAAAAAAA,TTCCAAAAAAAAAAAAA	Canonical SSR	P3
A01	A01:5226807	AAGGAAAGGAAAGGAAAGGAAAG	AAGGAAAGGAAAG	Canonical SSR	P3
A01	A01:5229079	TTTTTTTTTTTA	TTTTTTTTTTA,TTTTTTTTTTTT,TTTTTTTTAAAAA,TTTTTTTTTTAAA,TTTTTTTTTTTTA	Canonical SSR	P3
A01	A01:5239711	AAAAAAAAAAAAGAAAAAAAGAAAAAG	AAAAAAAAAAAAAGAAAAAG,AAAAAAAAAAAAGAAAAAAAGAAAAAA,AAAAAAAAAAAAAGAAAAAAAGAAAAAG	SNP/Indel	P3
A01	A01:5241546	TTTTTTTTTTTGA	TTTTTTTTTTGA,TTTTTTTTTTTA,TTTTTTTTTTTGT,TTTTTTTTTTTTA,TTTTTTTTTTTTT,TTTTTTTTTTTTGA,TTTTTTTTTAAAAAA	Canonical SSR	P3
A01	A01:5243914	TTTTTTTTTATTTTTTT	TTTTTTTTTTTT,TTTTTTTTTTATTTTTTT	SNP/Indel	P3
A01	A01:5245261	ATTTATTTATTTATTTTTTA	ATTTATTTATTTATTTTTTA	SNP/Indel	P3
A01	A01:5245463	TTTTTTTTTATTTTTTTTATG	TTTTTTTTATTTTTTTATG,TTTTTTTTTATTTTTTTATG,TTTTTTTTTATTTTTTTTATT,TTTTTTTTTTATTTTTTTTATG	SNP/Indel	P3
A01	A01:5247155	TTTTTTTTTTT	TTTTTTTTTTTT	Canonical SSR	P3
A01	A01:5255450	TTTTGTTTTATTTCTACTTTACTTTATTTTATTTTAT	TTTTGTTTTATTTCTACTTTACTTTATTTTATTTTAT	SNP/Indel	P3
A01	A01:5256276	TACCTTTTTATTTATTTATTTTATTT	TACCTTTTTATTTATTTATTTATTT,TTCCTTTTTATTTATTTATTTTATTT	SNP/Indel	P3
A01	A01:5262587	AAAAAAAAGACAAAAAAGAAAAAAAAA	AAAAAAAAGAAAAAAAAGAAAAAAAAA	SNP/Indel	P3
A01	A01:5262631	AAAAAAAAGAAAAAAAAGAAAAAAGAAAA	AAAAAAAAGAAAAAAAAAGAAAAAAGAAAA	SNP/Indel	P3
A01	A01:5262676	AAAAAAAAATAAAAA	AAAAAAAATAAAAA	Canonical SSR	P3
A01	A01:5263745	TTTTGTTTTATTTCTACTTTACTTTATTTTATTTTAT	TTTTGTTTTATTTCTACTTTACTTTATTTTATTTTAT	SNP/Indel	P3
A01	A01:5264577	TTTATTTATTTATTTTATTTTTG	TTTATTTATTTACTTTATTTTTG,TTTATTTATTTATTTTATTTTTT	SNP/Indel	P3
A01	A01:5266600	TTTTTTTTTTT	TTTTTTTTTT	Canonical SSR	P3
A01	A01:5267090	TATTAGTTATATATTATTATTATTAT	TATTAGTTATATATTATTGTTATTAT	SNP/Indel	P3
A01	A01:5268737	AGATAAAAGAAAAGAAAAGAAAAGAAA	AAATAAAAGAAAAGAAAAGAAAAGAAA,AGATAAAAGAAAATAAAAGAAAAGAAA	SNP/Indel	P3
A01	A01:5271495	AAAAGAAAAGAAAAGAAAGAAA	AAAAGAAAAGAAAAGAAAGAAA	SNP/Indel	P3
A01	A01:5271823	TTTTTTATTTTTTTT	TTTTTTATTTTTTTA	SNP/Indel	P3
A01	A01:5273323	TTTTTTTTTTTTA	TTTTTTTTAAAA,TTTTTTTTTTTA,TTTTTTTTTTTAA,TTTTTTTTTTTTT,TTTTTTTTTTTTTA,TTTTTTTTTTTTTT	Canonical SSR	P3
A01	A01:5273370	TTTTGTTTTTTTTTTT	TTTTGTTTTTTTTTT,TTTTTTTTTTTTTTTT,TTTTGTTTTTTTTTTTT,TTTTGTTTTTTTTTTTTA	Canonical SSR	P3
A01	A01:5273429	ATATATATATAT	ATATATATATATAT	Canonical SSR	P3
A01	A01:5278107	CTAAAAAAAAAAAACCT	CTAAAAAAAAAAACCT,CAAAAAAAAAAAAACCT,CTAAAAAAAAAAAACCA,CTAAAAAGAAAAAACCT,CTAAAAAAAAAAAAACCT	Canonical SSR	P3
A01	A01:5278421	TTTCTTTCTTTTTGTTTTTTTCTTTCTTTCTTT	TTTCTTTCTTTTTGTTTTTTTCTTTCTTTCTTT	SNP/Indel	P3
A01	A01:5278455	TATATACATATACATATATATATAT	TATATACATATACATATATATATAT	SNP/Indel	P3
A01	A01:5278456	ATATACATATACATATATATATA	ATATACATATACATATATATATA	SNP/Indel	P3
A01	A01:5278748	CGACCCGACCCGACCCG	CGACCCGACCCGACCAG	SNP/Indel	P3
A01	A01:5279071	ATTATTTTAGTATTATTATTATATTTTATT	ATTATTTTAGTATTATTATTATATTTTATT	SNP/Indel	P3
A01	A01:5282939	CATTCATTCATTCATT	CATTCATTCATTCATT	SNP/Indel	P3
A01	A01:5291523	TCAAAAAAAAAAA	TCAAAAAAAAAA,TAAAAAAAAAAAA,TCAAAAAAAAAAAA	Canonical SSR	P3
A01	A01:5293446	TCTTTTTTCTTTCTTTCTGTTTTTTTTTCTTTCTTTCTTT	TCTTTTTTCTTTTCTTTTGAATCTTTTTTCTTTCTTTCTTT	SNP/Indel	P3
A01	A01:5293487	TATATACATATACATATATATAT	TATATACATATACATATATAT	SNP/Indel	P3
A01	A01:5293488	ATATACATATACATATATATAT	ATATACATATACATATATATAT	SNP/Indel	P3
A01	A01:5294088	ATTATTTTAGTATTATTATTATATTTTATT	ATTATTTTAGTATTATTATTATATTTTATT	SNP/Indel	P3
A01	A01:5295619	ACCCAAAAATAAATAAATAAAGAAAT	ACCCAAAAATAAATAAATAAAGAATT,ATCCAAAAATAAATAAATAAAGAAAT	SNP/Indel	P3
A01	A01:5307353	AAAAAAAAAAAT	AAAAAAAAAAAA,AAAAAAAAAATT	SNP/Indel	P3
A01	A01:5316583	TTAAGAAAAAAAAAAGAAAAT	TTAAGAAAAAAAAAGAAAAT,TAAAAAAAAAAAAAAGAAAAT,TTAAGAAAAAAAAAAGAAAAA,TTAAGAAAAAAAAAAGAAAAG,TTAAGAAAAAAAAAAAGAAAAT	Canonical SSR	P3
A01	A01:5317155	AAAAAAAAAGAAGAAAAAAA	AAAAAAAAAGAAGAAAAAAA	SNP/Indel	P3
A01	A01:5322938	AAAATTTTTTTATTTTTTTATTTTTTT	AGAATTTTTTATTTTTTT,AATATTTTTTTATTTTTTTATTTTTTT	SNP/Indel	P3
A01	A01:5325726	GAATTTATTATTATTATTTTATTTT	GAATTTATTATTATTATTTTA,GTATTTATTATTATTATTTTATTTT	SNP/Indel	P3
A01	A01:5325742	TTTTATTTTTTTCTTTTTTATTATTTTATTTTTTT	TTTTATTTTTTTATTTTTTT,TTTTATTTTTTTCTTTTTTATTATTTTATTTTTT	SNP/Indel	P3
A01	A01:5352393	CCAAAAAAAAAAA	CCAAAAAAAAAA,CAAAAAAAAAAAA,CAAAAAAAAAAAAA,CCAAAAAAAAAAAA	Canonical SSR	P3
A01	A01:5356556	TATTTATTTATTTAT	TATTTATTTATTTAT	SNP/Indel	P3
A01	A01:5358369	AAAGAAAAGAAAAGAAAGAAA	AAAGAAAAGAAAAGAAAGAAA	SNP/Indel	P3
A01	A01:5358471	TTTTTTTTTTT	TTTTTTTTTT,TTATTTTTTTT,TTTTTTTGTTT	Canonical SSR	P3
A01	A01:5363070	AAAGAGAAAGAAAAAGAGAGAGAGAGAAGAG	AAAGAGAAAGAAAAAGAGAGAGAGAGAAGAG	SNP/Indel	P3
A01	A01:5363084	AGAGAGAGAGAGAAGAG	AGAGAGAGAGAGAAGAG	SNP/Indel	P3
A01	A01:5365618	GCAAAAAAAAGAAAGAAAAAAAGTAAAGAAAAAGAGAAAAAAAATAAAAAATAAAAAATAAAAAAATAAAAAT	GAAAAAAAAAGAAAGAAAAAAAGTAAAGAAAAAGAGAAAAAAAATAAAAAATAAAAAATAAAAAAATAAAAAT,GCAAAAAAAAGAAAGAAAAAAAGTAAAGAAAAAGAGAAAAAAAATAAAAAATAAAAAATAAAAAAATAAAAAA	SNP/Indel	P3
A01	A01:5369814	TATTATATTTTATTTTATTTT	TATTATATTTTATTTTATTTT	SNP/Indel	P3
A01	A01:5371836	CCTCTCCCTCTCCCTCTCCC	CCTCTCCCTCTCCCTCTCCC	SNP/Indel	P3
A01	A01:5376498	CATTCATTCATTCATCCATTCATTCATT	CATTCATTCATTCATCCATTCATTCATT	SNP/Indel	P3
A01	A01:5391680	AAAAAAAAAAA	AAAAAAAAAA,AAAAAAAAAAAA	Canonical SSR	P3
A01	A01:5392707	TTTTTTTTCTTTTTCTTTTATTTTTTTTCTTTTTCTTTTATTTTTTTCTTCTTTTTT	TTTTTTTTCTTTTTCTTTTATTTTTTTCTTTTTCTTTTATTTTTTTCTTCTTTTTT,TTTTTTTTCTTTTTCTTTTATTTTTTTTTCTTTTTCTTTTATTTTTTTCTTCTTTTTT	SNP/Indel	P3
A01	A01:5392710	TTTTTCTTTTTCTTTTATTTTTTTTCTTTTTCTTTTATTTTTTTCTT	TTTTTTTCTTTTTCTTTTATTTTTTTCTT	SNP/Indel	P3
A01	A01:5397816	TATTGTTTGTTTGTTTG	TATTGTTTGTTTG,TTTTGTTTGTTTGTTTG	Canonical SSR	P3
A01	A01:5398221	TATTATTATTACTTTAACTTATTATTATTATTATT	TATTATTATTACTTTAACTTATTATTATTATTATT	SNP/Indel	P3
A01	A01:5398295	TATTTATTTATTTATTTAT	TATTTATTTATTTATTTAT	SNP/Indel	P3
A01	A01:5398335	TGGTATTTTTATTTTTATTATTATTTATTACTATTATTTTTATT	TTGTATTTTTATTTTTATTATTATTTATTACTATTATTTTTATT	SNP/Indel	P3
A01	A01:5398534	TTTATTTATTTATTTATTTATTTATTTATTTACTTATGTATT	TTTATTTATTTATTTATTTATTTACTTATGTATT	Canonical SSR	P3
A01	A01:5413907	ATAATAAAAAAAAAAA	AAAAAAAAAAAAAAAA,ATAAAAAAAAAAAAAA,ATAATAATAAAAAAAA	SNP/Indel	P3
A01	A01:5416976	TGTATGTATGTATGTAT	TGTATGTATGTAT	Canonical SSR	P3
A01	A01:5417663	AAATAGATAAATAAATAAATA	AAATAGATAAATAAATAAATA	SNP/Indel	P3
A01	A01:5431978	TTTTTTCTTCTTTTTTTTTT	TTTTTTCTTCTTTTTTTTTT	SNP/Indel	P3
A01	A01:5443137	AATGTATGAATGAATGCATGAATGAATGCATGAATG	AATGTATGAATGAATGCATGAATGAATGCATGAATG	SNP/Indel	P3
[truncated: 554,428+ more rows]
