# Supplementary material for: Population-Scale Polymorphic Short Tandem Repeat Provides an Alternative Strategy for Allele Mining in Cotton
Source: Front Plant Sci. 2022 May 6;13:916830. doi: 10.3389/fpls.2022.916830 (PMC9120961; doi:10.3389/fpls.2022.916830)
Supplement: Supplementary file 6 [file Table_6.XLSX]

## Sheet: S7
Table S7. The distribution of allele length across genotyped 556,426 polymorphic STRs
STR position	Reference sequence	Length of reference sequence
A01:5947	AAATAAATAAATAAATAA	18
A01:6466	GAGAGAGAGAGA	12
A01:7298	CACAAAAAAAAAAA	14
A01:13835	AAAAAAAAAAA	11
A01:14740	TTATTATTTTATTATTAT	18
A01:14973	ATATATAATATATAT	15
A01:20023	TTTTTTTTTTTT	12
A01:23880	TTCTTCTTCTTCTTCTTCTTCTTCTTCTTCTTCTTCTTTTTTG	43
A01:25166	TTTTGTTTTTTTTTTTTTTGCTG	23
A01:25282	TTTTGTTTTTTTTTTTTTGCTG	22
A01:30145	AAAAAAAAAAGAAAAAAA	18
A01:31102	ATACATACATACATACATAC	20
A01:33666	TTTTATTTTATTTTATTT	18
A01:39761	GGCTTTTTTTTTTTTA	16
A01:42577	TTTTTTTTTTTTTT	14
A01:50076	AGTGAAAAAAAAAAAAA	17
A01:52816	TGATGATGATGATAGATATGAGGTGATGATGA	32
A01:53312	AAATTAATAAATAAATAAAT	20
A01:58930	TCTTCTTCTTCTTCTTC	17
A01:59815	CCAAAAAGAAAAAAAAA	17
A01:60008	TTTCTTTCTCTCTTTCTTT	19
A01:63057	TAGGTCTTTTTTTTTTTGGTTG	22
A01:64593	CATTCCCCCCCCCCC	15
A01:65189	TTTTTTTTTTTCTTTT	16
A01:66085	TATTATTATTATCATTATTATTAT	24
A01:66881	ATATAATATATATATA	16
A01:68854	TATATATATATATA	14
A01:69198	TTGGCACTTGGCATTGGCATTGGCA	25
A01:70588	TTTTTTTTTTCTTTTCTTTTTT	22
A01:70821	CAGTTTTTTTTTTTTGAGA	19
A01:73890	AAATAAATAAATAAAA	16
A01:78406	ATAAACAAAAAAAAAAA	17
A01:78689	TGTTTTTTTTTTTTGA	16
A01:78780	ATTTATTTATTAATTTATT	19
A01:81529	TTTTTTTTTTTTT	13
A01:82473	AAAAAAAAGAAAAAAGAAAAAAA	23
A01:86085	TATATATATATATATAT	17
A01:95945	TCTTTTTTTTTTCTTTTTCTTT	22
A01:95947	TTTTTTTTTTCTTTTTC	17
A01:96004	AATCACAATCACAATCACATTCAC	24
A01:102833	ATATATATTTATATATATATATA	23
A01:108807	AAAAAAAAAAAAAAACAGAT	20
A01:115145	GATGATTTTTTTTTTTTGCGA	21
A01:123370	GAAAGAAAGAAAGAA	15
A01:124945	TTTTTTATTTTTTTT	15
A01:126146	ATATATATAGTATATAAATATA	22
A01:135660	ATATATATATATAATC	16
A01:135690	TCAAAAAAAAAAAAT	15
A01:136799	AATATTAATATTAATATTAATATT	24
A01:137287	ATAACAATAATAATAATAAAATAA	24
A01:139521	TATATATATATAT	13
A01:139618	AAAAAAAAAAAA	12
A01:140439	TTTTTATTTTTTTGTTTTTTTGTTTTTCTTTTTACCTG	38
A01:140597	ACCACCACCACCACCACCA	19
A01:145062	AAAAAATAAAAATAAAAAAAA	21
A01:147642	ATATATATATAT	12
A01:148116	ACTGTCTTTTTTTTTTTTTC	20
A01:148557	TTTTTTTTTTT	11
A01:150190	ATATATATATATAT	14
A01:153738	TCATCCTCATCCTCATCCTCATCCTCATCC	30
A01:159089	GAAGAAGAAGAAGAAGAA	18
A01:159682	TTATTTTATCTTATTTTATTTCATTT	26
A01:162024	ATGAAAAAAAAAAA	14
A01:164502	TTTTTTTTTTTTGTG	15
A01:166548	CCTTTTTTTTTTTTTTGGTC	20
A01:166937	TTTTTTTTTTTTTTAC	16
A01:167559	TGAACCAAAAAAAAAAAA	18
A01:169044	ATATATATATATA	13
A01:173033	TATGTGTGTATGTATGTAT	19
A01:182583	AAAAAAAAAAA	11
A01:185111	TTAAATTTAAATTTAAATT	19
A01:185244	AAATAAATAAATAAA	15
A01:186675	TTTCTTTTCTTTTCTTTCTCTCCTTTTCTTTTCT	34
A01:186794	TATATAATATATATATA	17
A01:188185	ATATATATATATAT	14
A01:191095	AAAAAAAAAAA	11
A01:191183	AAATAAATAAATAAATAAA	19
A01:192209	AAATAAAAATAAAAATCTAAAACTAAAAATAAAAATTAAAAA	42
A01:196126	CCAAAATAAAAAAAAACCAAAAAAAAA	27
A01:199069	CCAAAAAAAAAAAT	14
A01:201532	CATTTTTTTTCTTTTTTT	18
A01:201645	TCTAGAAAAATAAAAATAAAAATAA	25
A01:204074	AAAAAAAAAATAAAA	15
A01:204822	GTATGTATGTATGTATGTATGTATGTATGTAAGTAT	36
A01:206345	TTATATTATATTATATATATT	21
A01:206346	TATATTATATTATATATAT	19
A01:207018	GATTTTTTTTTTT	13
A01:208571	ACAAGTAAAAAAAAAAAAA	19
A01:208702	ATATATATATATA	13
A01:216696	TTTTATTTTTATTTTTATTT	20
A01:216709	TTTATTTATTTATTTATTTATTTA	24
A01:221461	TTTTATTTTTATTTTTATTT	20
A01:221474	TTTATTTATTTATTTATTTATTTA	24
A01:223853	ATATATATGTATATACATATATA	23
A01:228972	AAAAAAAAAAAA	12
A01:230407	TTTTTGAAAATAAAAAAAAAAA	22
A01:231227	AAGAAGAAGAAGAAGATAAAC	21
A01:231368	GAGAGAGAGAGA	12
A01:233945	GTATGTTTGTATGTATGTATG	21
A01:235340	TTTTTTTTTTTGTTC	15
A01:237677	TTATTATTATTATTAT	16
A01:241361	TAGTGTATAAAATAAAATAAAATAATATAA	30
A01:245122	ATTATTATTATTATTATT	18
A01:245630	AGAGAGAGAGAGA	13
A01:248019	TCTTCTTCTTCTTCTT	16
A01:249818	AGGCAAAAAAATAAAAATAAAAAATAAAA	29
A01:250644	TGCCATTTTTTTTTCTTTGTTTTTTC	26
A01:258283	TTTTTTTTTTTTTTTG	16
A01:258467	TGAAAAAGAAAAAAAAAA	18
A01:259785	ATATATATATAT	12
A01:260370	AGAAGAACAAGAAGAAGAAGAAGAA	25
A01:261275	AAAAAAAAATAAAAAAGT	18
A01:262214	GTTGGGGGGGGGGGAGT	17
A01:264767	CCGCGACCGCGACAAACGCGACGCGACCGAAAACGCGACCGCGACCGC	48
A01:265860	TTTTTTTTTCTTTTTCTTTTTTTTTTTCTG	30
A01:266032	TGTGTGTGTGTG	12
A01:266922	CTTCTCTTTTTTTTTTTTTAAA	22
A01:292779	TTTAATTTAATTTAATTTTATTT	23
A01:293214	AAAGAAAGAAAGAAAGAAAGAAA	23
A01:293407	AATGGCAATGGTAATGGCAATG	22
A01:295045	TTTTTTTTTTT	11
A01:296522	TTTTTTTTTTTTT	13
A01:297637	TTACAGAAAAAAAAAAA	17
A01:303509	TAAAAATAAAAATAAAAAT	19
A01:304553	TTAATTAATTAATTAATTA	19
A01:304665	TTAAAAAAAAAAAAA	15
A01:304879	AAAAAAAAAAA	11
A01:306490	TGTTTTTTTTTTTCTA	16
A01:308208	AAAAAAGAAAAAAAAAA	17
A01:315840	ACAAAAAAAAAAA	13
A01:351807	AAAGAAAGAAAGAAA	15
A01:353758	TTTATATATATATA	14
A01:354093	ATATATATATATATATAT	18
A01:357648	AAAAAAAAAATAAAAAAA	18
A01:357725	AAATCAAATCAAATCAA	17
A01:370914	ATATTATATATATATATATATATGTATATA	30
A01:371142	ACTTTATATATATATATATAT	21
A01:373130	ATTAAAAAAAAAAAAA	16
A01:376636	AATAAAATAACAATAATAATAATAATAATAATAATA	36
A01:378052	ATGTAAAAAAAAAAAAAAAAACTAAC	26
A01:378097	AAAAAAAAAAA	11
A01:379849	TTTTTTTTTTTTTGCTTC	18
A01:385121	TTTTCTTTTTTTTTTTAAC	19
A01:387997	TGGTGGTGGTGGTGATGGTG	20
A01:388752	TTTTGTTTTGTTTTGTTTTGTTT	23
A01:388901	ATATATATATATATATA	17
A01:389336	TTTTTTTTTTT	11
A01:390824	TTTTTTTTTTT	11
A01:391375	TTTTTTTTTCTTTTTG	16
A01:395171	TGTTGTTTTTTTTTTTTTTTTTTTT	25
A01:396652	TCTCTCTCTCTCTCTCTCTCTCG	23
A01:397284	TGATTTTTTTTTTTAA	16
A01:404615	TTCAAAAAAAAAAAAAAAGAAG	22
A01:406900	ACATACATACATACAT	16
A01:407355	TATACATACACGTACACATATACATATATATATATATATACA	42
A01:407372	ATATACATATATATATATATATA	23
A01:409898	TTTTTTTTTTCTTTTA	16
A01:411804	ATATATATATAT	12
A01:412212	TTTTCTTTTTTTTTTCTAG	19
A01:413726	TTTTTTTTTTTTGG	14
A01:416080	ATATATATATATATATACATATA	23
A01:416606	ATATATATATATATATATAT	20
A01:417368	ATTGAATTGAATTGAAT	17
A01:419584	TTTTTTTTTTCTTTTT	16
A01:421554	TTTTTTTTTTTATA	14
A01:426609	TTTTTTTTTTTTTTG	15
A01:427103	AGACAAAAAAAAAAAAA	17
A01:427748	ATATGATATATATATA	16
A01:428329	AAAAAAAAAAA	11
A01:428558	TCTTAAAAAAAAAAAAA	17
A01:431614	GATGATGATGATGGTGATGAT	21
A01:435407	ATATATATATTATATAT	17
A01:438780	AAAAAAAAAAAA	12
A01:440151	CATCATCATCATCATCATCATCA	23
A01:440731	TATAAATATATATATA	16
A01:445223	TTTTATTTTTATTTTTATTT	20
A01:445236	TTTATTTATTTATTTATATATTTA	24
A01:462066	AAATTGAGAAGAACAAGAAGAAGAA	25
A01:462303	ATCACCCCCCCCCCCA	16
A01:462317	CAAAAAAAAAAAACT	15
A01:462622	TTTTTTTTTTTTCTC	15
A01:462665	TGTGTGTGTGTGT	13
A01:463038	TTTTTTTTTTT	11
A01:464007	TTTAACAAAAAAAAAAA	17
A01:464816	TGAAAAAAAAAAAGGA	16
A01:473169	TTATTTATTTATTTATTT	18
A01:475146	TTTTTTTTTTTTTTT	15
A01:475381	ATTTTTATTTTTATTTTT	18
A01:476282	CCGAGTTTTTTTTTTTTTGGATA	23
A01:476966	TTTTTTTTTTTGTTC	15
A01:477518	AGTTTTTTTTTTT	13
A01:478624	TTTATTTATTTATTTATTTATTT	23
A01:481879	AACTTTTTTTTTTT	14
A01:483006	CACACACACACA	12
A01:485570	CCAAAAAAAAAAAAAAA	17
A01:485708	AAAAAAAAAAAAAAA	15
A01:488479	AAAAGAAAAAAAAAA	15
A01:489038	ATTTTTTATTTATTTTATTTATTT	24
A01:490620	TTTTCTTTTTTTTTTT	16
A01:490957	ATTTATTTATATATTTATTCATTCATTTATGTATTAATTTA	41
A01:492257	ATATATATATAT	12
A01:493305	TTATTTATGTATTTATTCATTCATTTATGTATTAATTTA	39
A01:494041	AAAAAAAAAAA	11
A01:496836	AGCAAAAAAAAAAAAA	16
A01:497086	ATATATATATTTATATATATAT	22
A01:498057	TATATATATATATATAT	17
A01:498179	ATATATTTATATATATATATA	21
A01:502691	ATATATATATATA	13
A01:502826	TTTATTTATTTTATTTTATT	20
A01:503872	ATATATATATATAT	14
A01:520634	AAAAAAAAAAAAAAT	15
A01:521364	TTTTTTTTTTTTT	13
A01:523004	TTTTTTTTTTTTTTGAA	17
A01:529327	ATATATATATAT	12
A01:531163	ATATATATATAT	12
A01:532042	ATTTATTTATTTATTT	16
A01:533743	ATAAAAAAAAAAA	13
A01:535151	AAATAAAAATAAAAATAA	18
A01:535207	ATTCAAATTCGAATTCGAATTC	22
A01:536500	ATTTATTTATTTATTTGCC	19
A01:542180	GACTTTTTTTTTTTTG	16
A01:542297	TGTATGTATGTATGTATGTATTTTTGGTAAAATGTATGTATATGTGTTATGTATGTATGCATGCATGTATGTA	73
A01:542766	ATTAAAAAAAAAAA	14
A01:546091	TTTTTTTCTTTTTTTTTG	18
A01:555568	AAATTTAAATTCAAATTTAACATTTATAATT	31
A01:556415	ATACATCCATCATACATAACATACATA	27
A01:556580	ATACATACATACATACATACATACATACATAATACATA	38
A01:556692	TGAATATATATATACATACATACATATATATATATA	36
A01:557046	CATACATACATACATA	16
A01:559761	TTATTATTATTATTATT	17
A01:561730	AAAAAAACAAAAAAAAAA	18
A01:562071	AAATAAATAAATAAA	15
A01:564880	CGAAAAAAAAAAA	13
A01:567482	ACCAATTTTTTTTTTTGACT	20
A01:571270	ATACACAAAAAAAAAAGAAAAAAAGAAAAAAAAAAGAAAA	40
A01:580528	AATAATAAAATATTAATAATTTTAAAGAATAATAATAATAAT	42
A01:583046	TATATATATATA	12
A01:590127	CATGCATGCATGCATG	16
A01:590897	TATGTATGTATGTATGCATGCATGCATGTAT	31
A01:591896	TTTTTTATTTTTATTTTTATTTTT	24
A01:591897	TTTTTATTTTTATTTTTATTTTTATTT	27
A01:601238	TGAATTTTTTTTTTTGAAAC	20
A01:602913	TTCACAAATAAAATAATAAAAAGCAAAATAAAATAAAATAAA	42
A01:603266	TCAATCTTCATCTTCAACTTCAACTTC	27
A01:606570	ATATATGTATATAATATATTATATAT	26
A01:610737	TATATATATATATAT	15
A01:610828	TTTTTTTTTTTTAAC	15
A01:614801	CATCCATCCATGCATCCATCCATCCAT	27
A01:614860	ACATACATACATACAT	16
A01:614886	TGCCTGCCTGCCTCCCTGCC	20
A01:617405	ACCAAAAAAAAAAAAAAAT	19
A01:619168	ATTAAAAAAAAAAAA	15
A01:621588	ATATATATATATA	13
A01:625134	TTTTTTTTTTTCA	13
A01:627192	ATGGAAAAAAAATAAAAAATAACAAAACAAAAA	33
A01:627365	TAATTAATTAATTAA	15
A01:628020	ATATATTATATATTATATATAAATAT	26
A01:628656	TATATATACATATATATATATAT	23
A01:633068	GATGGTGATGGTGATGGTG	19
A01:633070	TGGTGATGGTGATGGTGTCGGTGGTGGTGGAGGTGGAGGTAGAGGTGGAGATGGTGGTGGTGG	63
A01:633089	GGTGGTGGTGGAGGTGGAGGTAGAGGTGGAGATGGTGGTGG	41
A01:633194	CCGCCGCCGCCGCCG	15
A01:633581	CATACTTTTTTTTTTATTTTT	21
A01:635917	ACCAAAAAAAAAAAAAAA	18
A01:641008	TGACAAAAAAAAAAA	15
A01:649309	TTTTTTTTTTTTTGAA	16
A01:649528	ACACACACACACACACA	17
A01:649544	ATATATATATATAT	14
A01:649746	TATATATTTACATATATATAT	21
A01:653616	ACATGATTTTTTTTTTTTTG	20
A01:656960	AGCCAAAAAAAAAAAATGGT	20
A01:661354	TCTCTCTCTCTCT	13
A01:666383	TTTTTTTGTTTTTTTTTC	18
A01:666887	AGAGGAAAAAAAAAAAGAAAT	21
A01:667191	ATATATATATAT	12
A01:667457	GAGGGGGGGGGGGGA	15
A01:668072	TTTTTATTTTTTATTTTTTT	20
A01:669642	ACTATGACTATGACTATGACT	21
A01:671742	TAATAATAATAATATAATAA	20
A01:673752	AAAAAAAAAAA	11
A01:676909	TATAAATATATAAATATATATA	22
A01:676955	TTTTTTTTTATTTTT	15
A01:678611	TTTTTTTTTCTTTTTT	16
A01:682186	TTTTTTTTCTTTTTTTTTGGTC	22
A01:682408	TGATAAAAAAGAAAAAAAAAC	21
A01:682877	GATTTTTCTTTTCTTTTCTTTTTTAAG	27
A01:686914	GTAAAAAAAAAAAA	14
A01:687367	TAAAAAAAAATAAAATAAAAT	21
A01:689534	TTTATTTATTTATTTATTTA	20
A01:689617	CACTTGTTTTTTTTTTTGG	19
A01:697345	TTTTTTTTTGTTTTTTTTGCAG	22
A01:697773	TATGTATGTATGTAT	15
A01:698974	TAATAATAATAATAATAA	18
A01:714013	AGTTAAAAAAAAAAAAAC	18
A01:714725	TGTGTGTGTGTGTATA	16
A01:721067	TTAATATATATATATAA	17
A01:721167	AATATTATATATATATA	17
A01:724549	AATTAATTCAATTAATAAATTAAT	24
A01:729064	ATTAAAAAAATAAAAATCAAAACTAAAAATTAAAAA	36
A01:730817	TTTATTTATTTATTTGGG	18
A01:731958	AAAAAAAAAAAGAGCT	16
A01:732862	TTATTATTATTATTA	15
A01:735832	TATATATATATAT	13
A01:736026	TTTTTTATTTTTTTTTCTTTTT	22
A01:739968	ATACATACATATATACATA	19
A01:739976	ATATATACATATATATATAGATAT	24
A01:741024	TTTTTTTTTTTTG	13
A01:747391	AACAAGTAAATTAATAAATAAATGAATGAATAAATATATAAATAA	45
A01:749183	AAAAAAATAAAAAAAAAA	18
A01:754583	TTCTCAAAAAAAAAAAAAAAGATG	24
A01:754998	TTTTTTTTTTTTAC	14
A01:756726	ATATATATTTACTATATATTATAAAATATAAATATAT	37
A01:760209	TTTTTTTTTTTTTTTTTGCATG	22
A01:762125	TTAAATTAAATTAAATATAAA	21
A01:762173	ATATATATATATA	13
A01:766304	TTATTATTCAATTATTATTATTATT	25
A01:767169	AAAAAGAAAAAAAAA	15
A01:767631	TTTTTTTTTATTTTTCG	17
A01:768653	TGTTTTTTTTTTTGGTTC	18
A01:769483	TTTTTTTTTTATTTTTT	17
A01:789855	ATGCAAAAAAAAAAAA	16
A01:796064	TGTTTGTGTTTGTGTTTGTGTTTGTGTTTG	30
A01:798215	AAATAAATAAATAAAT	16
A01:799217	TTTTTTTTATTTTTTTCG	18
A01:800859	AGCAAAAAAAAAAAGAC	17
A01:804367	TTTTCTTTTTTTCTTTTTTTT	21
A01:804854	TTATTTTATTTTATTTT	17
A01:805343	TTTTTTTTTTT	11
A01:807075	TAATGTTTTTTTTTTTTGTTCA	22
A01:807604	TTTTTTTTATTTTTT	15
A01:808180	TATATATATATAT	13
A01:812384	TTTTTTTTATTTTTTTATTTTTT	23
A01:813357	TAATTAATTAATTAATTAA	19
A01:814067	CATCTTTTTTTTTTTATTTTT	21
A01:818965	ATATAATATATATATGTATAT	21
A01:823369	TTTCTTTTCTTTTCTTTTTTTTTTTT	26
A01:823373	TTTTCTTTTCTTTTTTTTTTTT	22
A01:823448	ATTTTATTTTATTTTATTTGTAG	23
A01:824590	AATTCTTTTTTTTTCTTTTTTA	22
A01:834211	TAAAAAATAAATAAATAAATAAATAAA	27
A01:835091	TTAGGAAAAAAAAAAAAAA	19
A01:835325	AAAAAAAAAAAA	12
A01:840743	AACTCCCCCCCCCCCCCCCCC	21
A01:842978	AATAATAATAATAATAATAATAGTAATAA	29
A01:845800	GAAGAAGAAGAAGAAGGAGAGAGAAATTAGAAGAAGAA	38
A01:847602	AAAAAAAAAAA	11
A01:849180	ATATATATATATAGATATATAT	22
A01:850737	AAAAAAAAAAA	11
A01:851103	TAATTAAATAATTAATTAA	19
A01:851809	TATATATATATATA	14
A01:851827	TATGTATGTACGTATGTAT	19
A01:853369	ATATATATATATA	13
A01:859230	AAAAAAAGAAAAAAAAAA	18
A01:859411	GAGTTCTTTTTTTTTTTTTTGGGA	24
A01:862905	AAATAAATAAATAAAT	16
A01:863090	TTAAAGAAAAAAAAAAA	17
A01:865081	TTTTTTTATTTTTTTT	16
A01:867379	TTATTATTATTATTATTATTATTA	24
A01:867993	AAATTAAATTATATTAAATTAAA	23
A01:868426	ATATTTATATATATATAGATATA	23
A01:870694	TATAGATATATATATAT	17
A01:870832	CCACCACCACCACCA	15
A01:872106	AAAAAAAAAAA	11
A01:873010	ATATCTATATCATACATATATATATA	26
A01:873524	ACCAAAAAAAAAAA	14
A01:876748	ATGACAAAAAAAAAAA	16
A01:881904	TTTATTTATTTATTTA	16
A01:882217	ATAAAGAAAAAAAAGAAAAAAGAAAAA	27
A01:882718	TCTTCTTCTTCTTCTT	16
A01:886982	ACTACTACTACTACTAC	17
A01:887502	TAATAATAATAATAAATTATAATATTAATA	30
A01:890215	GGACAAAAAAAAAAGAAAA	19
A01:892021	TTTTTTTTTCTTTTT	15
A01:892477	AAAAAAAAAAA	11
A01:895720	ATATATATATAT	12
A01:897878	ATTTATATTTATATTTTATTT	21
A01:898917	AAAATAAAATAAAATAAA	18
A01:900103	TTTTTATTTTTTTCTTTTTTGA	22
A01:900165	GTTTTTTTTTTTTA	14
A01:902657	ACCGAAAAAAAAAAAAAAAAA	21
A01:904654	TAGTAGGAGTAGTAGTAGGAGTAG	24
A01:904655	AGTAGGAGTAGTAGTAGGAGTAGGAGCAGGAGCAGGTGCAGGAGCAGGAGCAGGAG	56
A01:904670	AGGAGTAGGAGCAGGAGCAGGTGCAGGAGCAGGAGCAGGAGC	42
A01:905846	ATAAAAATAAAAATAAAAA	19
A01:913168	AATTTTTTTTTTTTTC	16
A01:919421	ATATATATATATA	13
A01:922130	AGTTTTTTTTTTTT	14
A01:923545	CTAAAAAAAAAAAAAAA	17
A01:930260	AATTTTTTTTTTTTTTA	17
A01:930341	CATTGCCATTGCCATTGCCATTGCCATT	28
A01:951166	ATATATCTATATATATA	17
A01:963564	AAAAAAAAATAAAAAAAGGAA	21
A01:963914	ACTAAAAAAAAAAAAA	16
A01:964285	CAATTTTTTTTTTTTAACTC	20
A01:967068	TTTTTTTTTCTTTTTT	16
A01:970969	TGATGATGATGATGATTATGAGATG	25
A01:971100	AACAAGAACAAGAACAAGAACAA	23
A01:971171	AAAAAAAAAAA	11
A01:971432	ACATATACATATACATACACACCTATACATATA	33
A01:971681	TTTTTTTTTCTTTTTTTT	18
A01:972485	TTTTTTTATTTTTTTATTTTTTTT	24
A01:972842	GCAAAAAATAATAATAAAAATAAAAA	26
A01:978270	AAAAACAAAAAAAAACAAAA	20
A01:978986	AAATTTAAAATTAAATTTAAAT	22
A01:981376	TATATATATACATATATATATATAT	25
A01:981603	TATATATATATAT	13
A01:983351	TATATATATATA	12
A01:983562	TATATATATATATAT	15
A01:994917	TTTATTTATTTTTTTATTT	19
A01:994925	TTTTTTTATTTTTTTT	16
A01:995614	TATATATATGTATATA	16
A01:995627	ATAAAATAAACAAAATAAAATAAAATAAAA	30
A01:995700	TTTTTTTTTTTGC	13
A01:995929	CATTTTTTTATTTTTTTTATTTTTTATTTTG	31
A01:1005758	TTTTTTTTTTTT	12
A01:1005794	ACTCAAAAAAAAAAAA	16
A01:1014226	ACTCAAAAAAAAAAAA	16
A01:1015674	TTTTTTTTTTT	11
A01:1016974	AAAATAAAAATAAAAGAAAGAAAAGAAAGAAAAAATAAAAAAATAAAG	48
A01:1033638	CAATACAACACAATACAATACA	22
A01:1038474	ATATTTATAAATATATATATAT	22
A01:1039092	AGAAAGAAAGAAAGAAGAAAAAAAAAGAG	29
A01:1041180	CCGTAAAAAATAAAAAAAA	19
A01:1042438	GATATTATCTTTATTTTATTTTATTTT	27
A01:1044747	ATTCTGATCTGATTCTGATTCTG	23
A01:1046161	AATAAAATAAAATAAAA	17
A01:1069223	ATATATATATATAT	14
A01:1093219	AGAAGGAAAGAAAGAAAGAAAGAAAGAAA	29
A01:1094078	ATATATATATAT	12
A01:1094344	TACTGTTACTGCTACTGTTACTGTTACCGTTAC	33
A01:1097657	TGTGTGTGTGTG	12
A01:1102701	TAAAAAATAAATAAATAAA	19
A01:1114250	AGAAAAACAAAAAAAAA	17
A01:1117411	TTCTTTCTTTCTCTTTCTTTCATTCTTT	28
A01:1132524	TATATATATATGTATTGTATGTATATATATA	31
A01:1133587	AAAAGAAAAAAAAAAGC	17
A01:1133704	ACAAAGAAAAAAAAAAAA	18
A01:1139929	TTTCTGTTTCTGTTTCTG	18
A01:1143640	GCTTGAAGCTTGGCTTGGGCTTGAGCTTGA	30
A01:1144223	AAAAAAAAAAAAAGTGAC	18
A01:1144255	TTTTTTTTTTT	11
A01:1166303	TATATATATATATATAT	17
A01:1173401	TGTGTGTGTGTGTGTGTGTGTGTT	24
A01:1173888	TTTTTTTTACTTTTTTTTTTTTGTG	25
A01:1175541	TTTTTTTTTTTTTTGG	16
A01:1178423	TATATTATATATATAT	16
A01:1178722	TTTTTCTTTTTTTTTG	16
A01:1181434	AAAAAAAAAAGCAAAAAAAAAAA	23
A01:1183516	AAAAAAAAGAAAAAA	15
A01:1191509	AATGAATGAATGAATGAAT	19
A01:1192965	ACCTAAAAAAAAAAAAC	17
A01:1194047	AAAATAAATAAAATAAAATA	20
A01:1196257	CCCAAAAAAAAAAAA	15
A01:1197494	TATATATATATATATAT	17
A01:1197862	ATAAAAAAATAAATAAAAAATAAA	24
A01:1199613	AGAAAAAAAAAAAA	14
A01:1204041	ATCATCATCATCATC	15
A01:1204825	ATATAAATATAAATATAAATATAAA	25
A01:1208602	ACATACATACATACA	15
A01:1213974	TTCTTTCTTTCTTTCTCTTAA	21
A01:1217381	AAATAAATAAATAAAT	16
A01:1225161	TAAAAAGTAAAAAGTAAAAAGTAAAAGATGAAATAAAAATAAAAAGATGAAATAAAAATAAA	62
A01:1301291	TAAATAAATAAATAAATAAATAAA	24
A01:1308100	AAAAAAAAAAAA	12
A01:1308485	ATTTGTATATATGTATATATATAT	24
A01:1310527	TTTATTTATTTATTTA	16
A01:1310590	TTTTTATTTTTTTTT	15
A01:1310723	TTTTTTTCTTTTTTT	15
A01:1315804	TTTTTTTTTTTTTTCC	16
A01:1316083	TCAAGAAAAAAAAAAAAAA	19
A01:1317975	TTTTTTTCTTTTTTTTTTT	19
A01:1325489	TTAAAGAAAAAAAAAAAA	18
A01:1333799	AATTTTTTTTTTTTTCC	17
A01:1337370	ATATATATAAATATATATGTATATA	25
A01:1348958	ATATATATAAATATATA	17
A01:1362522	CCCCCCCCCCCCCC	14
A01:1363843	AAAAAAATAAAAAATAAAAAATAAAAA	27
A01:1366173	TTTTTTTTTTT	11
A01:1366527	TTTATTTTTTTATTTATTTA	20
A01:1366762	AAGGTTTTTTTTTTATTTT	19
A01:1367263	AAAATATAAATAAAATAAAATAAAAT	26
A01:1369458	TCTAAAAAAAAGAAAAAA	18
A01:1369560	AGAGAGAGAGAGAGA	15
A01:1370571	AAAAAAATAAAAAAA	15
A01:1371412	TTATTATTATTATTATTA	18
A01:1376838	AGGCAAAAAAAAAAAAG	17
A01:1377505	AGAAAGAAAGAAAGAAAG	18
A01:1378239	TTTTTTTTTTTTAAG	15
A01:1379699	TTCTTCTTCTTCTTCTTCTTCTTCT	25
A01:1379994	GAAGAAGAAGAAGAAGA	17
A01:1381589	TTAAAAAAAAAATTAAAAAAAAA	23
A01:1381658	AAAAAAAAAGAAAAAGAAAA	20
A01:1382258	TTTTTTTTTTTT	12
A01:1383822	ATAAATAAATAAATAAATTTACG	23
A01:1387749	TAATTAATTAATTAAT	16
A01:1389585	GTCGACGGTGGGTGGGTGGGTG	22
A01:1397912	ATAATAATAATTATTAATAATTAATATTAATAATAATAA	39
A01:1403328	TATTTTATTTTATTTTA	17
A01:1408527	ATAATAATAATTATTAATAATTAATATTAATAATAATAA	39
A01:1410121	TTTTTTATTTTTTTT	15
A01:1413692	AAAATAAAATAAAATCAAATAAA	23
A01:1421877	AGAAGAAGAAGAAGAAGAAGAAGAAGAA	28
A01:1421879	AAGAAGAAGAAGAAGAAGAAGAAGAAAGAAAAAAAAAGAAAAAAAATT	48
A01:1421937	GTCAAACCGACCCGACCCGACCCG	24
A01:1422102	AAAAAAAAAGAAAAAA	16
A01:1422664	AAAAAAAAAAA	11
A01:1422887	TCAAAAAAAAAAAA	14
A01:1426516	CATTCATGCATTCATTCATGCATCAATTCATTCATT	36
A01:1436648	AGAAGAAAAGAGAAGAAAAGAGAAAGAGGAGAAGAAAAGAAAGAG	45
A01:1436757	AGAAGAAGAAGAAGAAGAAGAAGAAAGAAGAAGAA	35
A01:1436759	AAGAAGAAGAAGAAGAAGAAGAAAGAAGAAGAAAGAAAAAAAAAGAAAAA	50
A01:1436824	GTCAAACCGACCCGACCCGACCCGACCCG	29
A01:1436875	AACCCAAACCCAAACCCAA	19
A01:1437175	AAAAAAAAAAGAAAAAA	17
A01:1437299	AAAAAAAGAGAAAGAAAAAAGAAAAAAAGAAAGAAGAAAAAAAGAAAAGAGGAAAAAAGGAAAAAAGAAGAAAAAAAGAAAAAAAAA	87
A01:1437561	ATTTTAATTTTATTTTATTTTA	22
A01:1438986	TATAAATATATATATTTATATAAATAT	27
A01:1441676	ATCCAAAAAAAAAAA	15
A01:1443852	TTTTTATTTTTTATTTATTTTTTTATTTTTTTTT	34
A01:1443854	TTTATTTTTTATTTATTTTTTTATTT	26
A01:1444474	ATTTTTTTTTTTTG	14
A01:1444614	TCTTAAAAAAAAAAAA	16
A01:1447678	TATAAATATATAAATATATAATATTATA	28
A01:1451577	AGGAAAAAAAAAAAAAAACAAAG	23
A01:1456320	ACACACACACACACA	15
A01:1456595	TAAATAAATAAATAAA	16
A01:1459419	TTAAAAAAAAAAAAAAGAGT	20
A01:1461433	ATATATGTATATATAT	16
A01:1461834	ATACATATACATATACATATACATATACATATACATATACATATACATATACATATACAT	60
A01:1465686	ATATATATATATATATATATATA	23
A01:1468055	ATATATATATAGTATAT	17
A01:1468407	ATATATATATATATAT	16
A01:1469190	TGAACCAAAAAAAAAAAGGAGC	22
A01:1469521	AGAAAAAGAAAAAGAAAAAAAAA	23
A01:1469523	AAAAAGAAAAAGAAAAAAAAA	21
A01:1471310	TATTTTATTTTATTTTATTTTA	22
A01:1475748	AAAAAAATAAAAAAATAAAA	20
A01:1476755	AATAATAATAATAATAAT	18
A01:1476883	TTGCCAAAAAAAAAAAAG	18
A01:1484522	ATATAAATATATATAT	16
A01:1485678	AAAACAAAAAAAAAACAAAAAAAAAAAC	28
A01:1485906	TTTTTTTTTTTATTTC	16
A01:1486020	GCAATGGCAATGGCAATGGCAATGGCAATGG	31
A01:1488158	CCTTTTTTTTTTTTCTTTTT	20
A01:1492932	AAAATAAAAAAAAAAAATTG	20
A01:1501392	AGTTTCAATTAATAAATTAATTAAT	25
A01:1501737	TATAAATATATATATA	16
A01:1504139	AAAAAAAAAAACC	13
A01:1505554	TGTGTGTGTGTGTATGTG	18
A01:1512105	TAATTAATTAATTAATATTAATTAA	25
A01:1515514	TTTTTTTGTTTTTTTA	16
A01:1515998	CACACACACACACA	14
A01:1516379	TTTTTTTGTTTTTTT	15
A01:1518156	TTTATTTATTTATTT	15
A01:1518453	AAAAAAAAAAA	11
A01:1519330	TAGTTAGTTAGTTAG	15
A01:1519830	AAAAAGAAAAAAAAA	15
A01:1520119	TAATAAATAATGATAATAATAATAATAACAATAATACATAG	41
A01:1520309	TCATTCATTCATTCATT	17
A01:1522543	AAGGCAAGGTAAGGCAAGGCA	21
A01:1523576	TTTTTTTTTTT	11
A01:1525452	TGTGTGTGTGTG	12
A01:1525630	TTTTTTTTTTCCTTTTTTTTTT	22
A01:1526897	AATTAATTAATTAATTAATTAA	22
A01:1528956	AAATAAATAAATAAATAAA	19
A01:1529102	TTTAATTTAATTTAATT	17
A01:1531783	TAAAATAAAATAAAATAAAATAAAATGAATATATAAAATA	40
A01:1543414	TCTTCTTTTTTTTTTTGCTTA	21
A01:1544998	ATTTGCAAAAAAAAAAAAA	19
A01:1545175	AAAAACAAAAAACAAAAAACAAAAAA	26
A01:1545263	TATATATACATATATATATATAT	23
A01:1546060	ATCATCAAAAAAAAAAAA	18
A01:1546203	AAAGAAAGAAAGAAAGAAA	19
A01:1546443	TTAAAAAAAAAAAA	14
A01:1547425	ATATATATATATATCTAA	18
A01:1547438	TCTAAATTTTAGTTTTAATTTTAATTTTAAT	31
A01:1547606	TTTATTTATTTATTT	15
A01:1548795	TATATATATATATG	14
A01:1548807	TGTGTGTGTGTGT	13
A01:1559659	AAAAACAAAAAAAAA	15
A01:1561069	TGAAGTGAACTGAACTGAACTGAAATGAA	29
A01:1563164	AAAAAAGAAAAAAAAAA	17
A01:1564145	CCAACTCCAACCTCAACCCAACCCAAC	27
A01:1564486	TCAAAAAAAAAAAA	14
A01:1567485	GATGATGATGATGATG	16
A01:1568124	TAATTAATATAAATAATTAATATATTTAATTATTTTAATTAA	42
A01:1569974	AAATAAATAAATAAATAAAT	20
A01:1570013	TAAAATTAAAATAAAAATAAATAAAATAAA	30
A01:1572055	GAGTTTTTTTTTTTTAC	17
A01:1572167	TATATATATATATA	14
A01:1575025	ATATATATATAT	12
A01:1576566	GTCCCCCCGCCCCCCCCA	18
A01:1576984	TTTGTTTGTTTGATTGTTT	19
A01:1592457	ATATATATATATA	13
A01:1608732	TTTTTTTTTTTC	12
A01:1621604	TTTATTTATTTATTT	15
A01:1622776	TATATATATATATATATA	18
A01:1630082	TTTTTTATTTTTTTTTTCA	19
A01:1644032	TTTTTCTTTTTTTTTCGA	18
A01:1644727	TAAATTTAATTTAATTTAATTT	22
A01:1668749	AACAGTAACAGTAACGGTAACAGTAACA	28
A01:1668804	GTAACAGTAACGGTAACAGTAACAGTA	27
A01:1669760	TAATAAATTAATTAATTAAT	20
A01:1670670	TATCTCTTTTTTTTTTTTGG	20
A01:1674033	AAAAGAAAAGAAGACAGAAGAAGAAG	26
A01:1675263	AAAAGAAAAAGAAAAAAAAACC	22
A01:1679220	AAAAAAAAAACAAAAA	16
A01:1689322	ATTTTAATTATAATTGTTAATTTTAATA	28
A01:1697253	ATTAAATTAAATTAAAT	17
A01:1697978	CGGGCCGGGCCGGGCCTGGGC	21
A01:1702192	CACCACCACCACCACC	16
A01:1712840	GGAAAAAAAAAAAAAAAGAAT	21
A01:1714324	CATCTTCATCTTCATCTTCA	20
A01:1716677	GGAAAAAAAAAAA	13
A01:1723411	TATATATATATATA	14
A01:1724335	ATATATATATATAT	14
A01:1724418	TCATCATCATCATCAT	16
A01:1725972	TTCTTTTTCTTTTCTTCTTCTTCTTCATCATTTCTTCTCTTATTCTTCT	49
A01:1726382	TCTCCCTCTCTCTCTCTCTC	20
A01:1726383	CTCCCTCTCTCTCTCTCTCCCTCCCTCCC	29
A01:1726714	TATTTTATTATTATTATT	18
A01:1727382	ATATATATATATATATA	17
A01:1728572	GGTGGTGGTGGTGGTGGTGGTGGTGGTGGTG	31
A01:1730122	ATATATATATATG	13
A01:1730537	ATATATATATAATATATTATTATAT	25
A01:1732158	TATATGTATATGTACATGTCTATGTAAATGTATAAATGTAAATGTATATG	50
A01:1734782	ATGATAAAAAAAAAAATG	18
A01:1736024	TTTTTTTTTTTTTGA	15
A01:1737629	TTTATTTTTTGTTATTTTATTTTATT	26
A01:1738186	AGCAGCAGCAGCAGCA	16
A01:1742755	AATTTAAATTTAAATTTAA	19
A01:1743982	ATATATATATATATAT	16
A01:1744538	TTAATTATTAATTAATTAA	19
A01:1747236	TGAATGAAAAAAAAAAAAAAA	21
A01:1748797	ATATATATATATAT	14
A01:1749009	TATGTATGCATGTATGTATGT	21
A01:1749262	ATATATATATATATA	15
A01:1750009	GAAAGAAAGAAAAAAGAAA	19
A01:1750366	TATATATATTTATATATTAATGTATATAT	29
A01:1751396	GTGGTGTGGGGGGTGGGTGGGTGGGT	26
A01:1761858	AGAAGAAGAAGAAGGAGAA	19
A01:1762689	ACACCAAAAAAAAAAA	16
A01:1772528	TATATATAATATATAT	16
A01:1772808	ATATATATATATATA	15
A01:1774949	ATTCAAAAAAAAAAAGAAAAAAAA	24
A01:1775541	ATTGTAATTGTAATTTATTTTATATTGATTAGATTGTAATTGTAATT	47
A01:1778915	ACCAAAAAAAAAAAAA	16
A01:1781822	AAAAAAAAAAAA	12
A01:1784478	AAAAAAAAAGAAAGAAAAAA	20
A01:1786568	TTTTTTTTTTTAACTC	16
A01:1786701	TGAAAAAAAAGGAAAAAAAAAA	22
A01:1790274	TGTTAATATATATATATATATA	22
A01:1792590	ATATTCATATTCATATTCTATT	22
A01:1792705	ATATATATATAT	12
A01:1792909	AAAAAATAAAAAAAA	15
A01:1793022	TCTTCTTCTTCTTCTTCT	18
A01:1796183	AAAAATATATATATATATATATAT	24
A01:1804646	TATATATATATATA	14
A01:1808837	GTCAAAAAAAAAAAAAGAGT	20
A01:1817711	AGAAAGAAAAAAAAAAAGAAAAA	23
A01:1818539	TTTTTTTTTTGTTTTTTGTTTTTGTTTTT	29
A01:1818619	TTTTTTTTGTTTTTTTTCTTTT	22
A01:1819488	GTAAAAAAAAAAA	13
A01:1820735	ATTATTATTATTATT	15
A01:1822309	TTCTTCTTCTTCTTCTTCTTCTTCTTCTTCTTCTTCTTCTT	41
A01:1823296	ACACACACACACACGCACA	19
A01:1827588	TTTTTTTTTTTT	12
A01:1828163	AAAAAAGAAAAAAAA	15
A01:1828765	TTTTTTTTTTTTG	13
A01:1830633	AATCTAATCCAATCTAATCTA	21
A01:1831016	AAAAAAAAAAA	11
A01:1831988	TTATATTTATATTTAATATTTTTATTGTACATTTATATTT	40
A01:1835235	ATATATATATAT	12
A01:1842598	TCTTCTTCTTCTTCTTC	17
A01:1852826	CAACAAGAAGAAGAAGAAGAAGAAGAAGAA	30
A01:1856392	AAAAAAAATAAAAAAA	16
A01:1857183	ACACAAAAAAAAAAA	15
A01:1858896	AGAAAAAAAATGAAAAAAAAAAAAACT	27
A01:1861625	ATATATATATAT	12
A01:1869555	ATATATATATATACATATA	19
A01:1869602	TTAGAAAAAAAAAAAAACT	19
A01:1869834	GCAAAAAAAAAAAA	14
A01:1871329	TTCCCCTTTTTTTTTTTGG	19
A01:1873975	TTTCTTTTCTTTTCTTTTCTTTT	23
A01:1875867	ATATAATATATAAAAATAACATAATATAATATA	33
A01:1878191	AAAAAAAAATAAAAAAATAAAAA	23
A01:1879599	AAAAATAAAAAAAAAGAAAAGAAAAGAAAAGAAAA	35
A01:1879600	AAAATAAAAAAAAAGAAAAGAAAAGAAAAGAAAAGA	36
A01:1879806	ATAAATAAATAAATAA	16
A01:1881267	AATTAAAATTAAAATTAA	18
A01:1882334	CCTTTTTTTTTTTAATTA	18
A01:1884635	AAAACAAAAAAAAAAAA	17
A01:1886768	TCTAATCTAATCTAATCT	18
A01:1891549	ATTTTTATTTTTATTTTTA	19
A01:1891635	TCTCTCTCTCTCTCTGTCTCTCTCTC	26
A01:1894554	ATTCCCCCCCCCCC	14
A01:1894626	TTTTTTTTTTTTTT	14
A01:1894794	TTTTTTTTTTCTTTAGTTTTTTTTC	25
A01:1900386	TTTTTTTTTTTTACTA	16
A01:1901983	AGTGAAAAAAAAAAA	15
A01:1903857	TGTTTTTTTTTTTCTGA	17
A01:1908240	TTTTATTTATTTTATTTATTTTTATTTT	28
A01:1909574	TGTGTGTGTGTGT	13
A01:1909803	TATATATATATATAT	15
A01:1910847	AATAATAATAATAATAAAATAA	22
A01:1912688	TTTTTTTTTTTA	12
A01:1915008	AAAAGAAAAGAAAAGAAAAG	20
A01:1915878	GTATATATGTATTTATGTATGTATGTA	27
A01:1916061	CTAAAAAAAAAAAAAAA	17
A01:1917822	TTTTATTTTATTTTATTTTCTTTT	24
A01:1918641	AAAAAAAATAAAAAAAA	17
A01:1920977	TGATGATGATGATGAT	16
A01:1925695	TATATATATATAT	13
A01:1932844	ACATCAAAAAAAAAAAA	17
A01:1934601	GAAGAAGAAAAAGAAGAAGA	20
A01:1934884	ATATATATATACATATATA	19
A01:1935372	TAATTCTAATTCTAATTTAATTTC	24
A01:1939566	AAAAAACAAAAAAAAAAA	18
A01:1939781	TTTTTTTTTTT	11
A01:1942285	TATAATATATATATATAT	18
A01:1942304	TAGATAGGTATATAGATAGATAGACTGATAGATAGAT	37
A01:1944061	AGGAGTTTTTTTTTTTTTGGTTC	23
A01:1948873	AATAAATAAATAAAAAATTTA	21
A01:1950950	AGAAAAAGAAAAAGAAAA	18
A01:1951148	ATAAATAAATAAATAA	16
A01:1954658	CGAAACAAAAAAAAAAAA	18
A01:1955626	TATATATATATA	12
A01:1956766	TTTTTTTTATTTTTT	15
A01:1957978	CGGTGGTGGTGGCGGTGGCGGTGGAGGTG	29
A01:1957979	GGTGGTGGTGGCGGTGGCGGTGGAGGTG	28
A01:1962512	TACATTTTTTTTTTTGAA	18
A01:1962623	ATATATATATATA	13
A01:1964189	GTATATGTATGTATGTATGT	20
A01:1966758	TATTTATTTATTTATT	16
A01:1966887	TATTTATTTATTTAT	15
A01:1968297	TATTTTATTTTATTTTTTTTA	21
A01:1970688	TATATATATATAT	13
A01:1976439	AAAAAAAAAAA	11
A01:1977054	CTACACTACACTACACTACACTACACTA	28
A01:1977573	TACATACATACATACATACATACATACATATATACACACGCATAACATACATACAT	56
A01:1977878	TATATATATATATAT	15
A01:1978017	AAAAACAAAAACAAAAAC	18
A01:1979954	ATATATATATATATATAT	18
A01:1981137	TATATATACATATATAT	17
A01:1985392	TTTTTTTTTTT	11
A01:1985957	TGGATTTTACTTTTATTTTATTTTATTTTA	30
A01:1987787	TAAATAAATAAATAA	15
A01:1997012	AACATTTTTTTTTTGTTTTT	20
A01:2000223	CTTTATTTTTTTTTTCTTTTTTT	23
A01:2002366	TTTTTTATTTCTTTTTTTTT	20
A01:2002485	AAAAAAAAAGAAAAA	15
A01:2005603	CACCACCACCATCACCACCA	20
A01:2005797	ATACATACATACATACATACATACATACATA	31
A01:2006054	TATATAATATATATATACACTATACATATATA	32
A01:2008604	ACCACCACCACCACCACCA	19
A01:2008741	TGATGTTGATGATGATGATGATGATG	26
A01:2008827	CCGTTTAAAAAAAAAAA	17
A01:2013230	CATCATCATCATCATCATCATCATCGTCAT	30
A01:2015113	ATATATATGATATATAT	17
A01:2017562	AATAATAATAATAATAATAA	20
A01:2018054	AGAAGAAGAAGAAGAAG	17
A01:2019989	TTTTTTTTTTTC	12
A01:2029394	TTTTATATTTATTTTATTTTATTTTAT	27
A01:2036669	TTAATTAATTAATTA	15
A01:2037712	TTTTTTTTTTTTTTGTGA	18
A01:2040290	ATACATACATACATACATA	19
A01:2040720	ATACATACATACATA	15
A01:2040903	ATATATATATATACATATATATAT	24
A01:2044116	AAAGGGTGTGTGTGTGTGTGTGTGTGTGTGTGTGTGTGTGTGTGGTGA	48
A01:2052055	CCAAAAAAAAAAAA	14
A01:2052067	AAGAAGAAGAAGAAGAA	17
A01:2052079	AAGAAAGAAAGAAAG	15
A01:2055528	TTTTATTTCTTTTATTTTATTTTATTTT	28
A01:2057090	ATATATATATATAT	14
A01:2058148	CTCTCTCTCTCT	12
A01:2058317	GTAAAAAAAAAAAGAAAAA	19
A01:2069170	ATTTATTTATTTATTTATATTG	22
A01:2072127	ATAGAAAATAAAAAAAAAA	19
A01:2072925	GTAATTAAAAAAAAAAAAA	19
A01:2075053	ATAAAAAAAAAAAAA	15
A01:2075354	AGAGAAAAAAAAAAAGGGT	19
A01:2075719	TTTTCTTTTTTTTTTTTTT	19
A01:2076746	AATATATATATATAT	15
A01:2078315	ATAAAAAAAAAAAC	14
A01:2078535	ATATATATATAT	12
A01:2080416	TTTATGAAATAAATAAATAAA	21
A01:2080738	TTAATTAATTATTTAATTA	19
A01:2081021	TAAAAAAAAAACAAAA	16
A01:2081091	TTAATTAATTAATTAATTAA	20
A01:2082276	TATATATATATA	12
A01:2083545	AAAAAAACAAAACATAAAAAAAAAA	25
A01:2084177	GAAGAAGAAGAAGAAGAA	18
A01:2088924	ACGCACAAAAAAAAAATAAAAAAAT	25
A01:2088974	ATCACAAAAAAAAAAAC	17
A01:2089185	AAAAAAAAAGAAAAAAAAAA	20
A01:2090972	GTTTTTTTTTTTC	13
A01:2091666	ATATAATATATATAATATATAT	22
A01:2091756	TTTTTCTTTTTTTTTT	16
A01:2092146	TTTTTTTTTTTTG	13
A01:2092186	ATACAAAAAAAGAAAAAAAAA	21
A01:2094622	ATTCAGAAAAAAAAAAAAAAAA	22
A01:2095088	TATATACATATATATAGTATATAT	24
A01:2096578	AAAAAAAAAAAGAGGT	16
A01:2097626	CCAAAAAAAGAAAAAAAA	18
A01:2098236	TTTTTTTATTTTTTTATTTT	20
A01:2102174	AAAAAATAAAAAAAA	15
A01:2102233	TTAATTAACTAATTAATTAATTATTAA	27
A01:2102844	TTCCTTCCTTCTTTCCTTC	19
A01:2102939	TTCCTCTCCTTTCCTTCCCTTTCCTT	26
A01:2109553	TTAAATTTAAATTTAAATT	19
A01:2109641	TTTTTTTTTCTTTTTCTTTTT	21
A01:2112318	AACTTTTTTTTTTTATTG	18
A01:2115935	TATATATATACATATAT	17
A01:2116101	CATTTTTTTTCTTTTTTTCTTTTTTTG	27
A01:2119434	ATTAATTAATTAATTATTAATTA	23
A01:2120528	TTTTTTTTTTTA	12
A01:2136088	ATATACAAAAAAAAAAAAACAAAAAA	26
A01:2137548	ATATATATATACATAT	16
A01:2137567	TGTGTGTGTGTG	12
A01:2140251	TTTTTTTATTTTTTCTTTTTT	21
A01:2140809	AAAAAAAAAAA	11
A01:2141646	TTTTTTTGTTTTTTTAATTA	20
A01:2142661	GACCTCTTTTTTTTTGTTTTTTTTTAA	27
A01:2150292	CATTATTTTTTTTTTTTTTG	20
A01:2152208	TTTCTTTCCTTTTCTTTCTTTTCTTTACTTTCTTTTCTTTTCCTTTTTTCTTATCTTTT	59
A01:2152277	TTCTTCTTCTTCTTTCTTTTTCTTCT	26
A01:2154850	AAGAGAAGAGAAGAGAAGAGA	21
A01:2158199	CCAAAAAAAAAAA	13
A01:2164013	TTTTTTTTTTTTGTG	15
A01:2165583	TATATATACATATATA	16
A01:2166009	ATATATATATACATATATAT	20
A01:2166179	ATTAAATAACTTAATTAATTAATT	24
A01:2166533	TATAAATATATATATATGTATAT	23
A01:2170551	CTTCCCCCCCCCCCCC	16
A01:2174354	AAAAAAAAAAA	11
A01:2176269	TATTATTTTATTATTATT	18
A01:2177653	TTATTTTATTATTAATTTTTTATTATTATT	30
A01:2178996	TAAAAAATATATATATAAATAAATAAATAAATAAAT	36
A01:2180112	GACTCGACTCGACTCGAAAT	20
A01:2180400	AGAAAAGAAAAGAAAAAAAAAAT	23
A01:2180402	AAAAGAAAAGAAAAAAAAAAT	21
A01:2180799	ATTTATTTATTTATTT	16
A01:2180941	TATATATATATATAT	15
A01:2181042	ACAAATAAAAAAAAAAAACTTT	22
A01:2181671	CTCTCTCTCTCTCTCT	16
A01:2185345	TATATATATATAT	13
A01:2191435	TTATATTATATTATTTTAATATTAAATAATATTATATA	38
A01:2191964	TGAAAAGAAAAAAAAAA	17
A01:2193328	TTCAAGTTGAGCTCGAGCTTGAGCTTGA	28
A01:2193952	AGGTAAAAAAAAAAAA	16
A01:2194261	ATATATATATATGTATATATATAT	24
A01:2196084	TTTCATATATATGTATATTTATATATTATAT	31
A01:2196085	TTCATATATATGTATATTTATATATTATATTCTACAAATATATTATATTTTATTATATT	59
A01:2201465	TTTCTTTTTCTTTTTTCTTTTT	22
A01:2201517	TTTTTTTTTTT	11
A01:2202678	AAAAAAAATAAAAAATCAC	19
A01:2205993	TGAAAAAAAAAAAA	14
A01:2206194	TGAAAAAATAAAAAAAAAA	19
A01:2206402	TTTTTTTTCTTTTTTTTC	18
A01:2219100	ATTAAAAAAAAAAA	14
A01:2227877	AGAAAAAAGGAAGAAAGAAAGAAA	24
A01:2230827	AAAAAAAAAAAACCT	15
A01:2230921	ATTAAAAAAAAAAAA	15
A01:2237932	TGAAAAAAAAAAAAAGAAAA	20
A01:2238042	GGGGGGGGGGG	11
A01:2238328	AAAAAATAAAAAATAAAAAAA	21
A01:2239103	TTTTTTTTTTTATC	14
A01:2243025	ATATATATAATATATAATAT	20
A01:2243412	TTTTTTTATTTTTTT	15
A01:2245020	AATTTTTATTTTAATTAATTTTTAATTTTTATAATTTAATTTAATTTTAATTT	53
A01:2245051	TAATTTAATTTAATTTTAATTTAA	24
A01:2247004	TCGGTTCGGTTCGGTTCG	18
A01:2247581	TTTTTTTTTTTT	12
A01:2249513	ATGTATGTATGTATGATGTGATGT	24
A01:2249696	TTTTTTTTTTTATC	14
A01:2251351	CACCACCACCACCACCA	17
A01:2251410	AACCTTAACCTTAACCCTAACCCTAACCCTAA	32
A01:2251734	ATATATATATATA	13
A01:2252670	AAATAAAAAATAAATAAAT	19
A01:2252969	ATATATATATATTATAATTG	20
A01:2253847	ATATATATATAT	12
A01:2254196	TATATATATATA	12
A01:2255981	TGCAAAAAAAAAAGAAAAAGAAAAAAAA	28
A01:2256536	AATAAAAAATAAATAAATAA	20
A01:2256953	TTTTTTTTTTTTCA	14
A01:2258230	TGTTGGTTTTTTTTTTTTTTTCTTCA	26
A01:2261019	ATTATTATTATTATTATTATTA	22
A01:2261706	ATAATTATAATTAATATTTAATTATATTTAAATTAAATTAT	41
A01:2262029	AAAAAAAAAAA	11
A01:2270757	TGAAAAAAAAAAAAGAAC	18
A01:2271819	CATGCATGCATGCATTCATGTCATGCAT	28
A01:2277723	TATATATATATATATA	16
A01:2280261	TAATAATAATAATAATAATAA	21
A01:2282011	AATAATAATAATAATAAT	18
A01:2282603	AGCAAAAAAAAAAAAAA	17
A01:2284211	TTTTTTTTTTTA	12
A01:2287891	AAACAAACAAACAAAACCAA	20
A01:2288174	ATATATATATATATATA	17
A01:2291537	TTTTTTTTTTTG	12
A01:2292910	TCTCTCTCTCTCT	13
A01:2294041	TTTGTTTGTTTGTTCGTTT	19
A01:2298723	TTTTTTTTTTTAG	13
A01:2299282	AAAAAAATAAAAGAAAAAAA	20
A01:2300560	TTTTTTTCTTTTTTTCTTA	19
A01:2300706	CTCTCCTCTCTCTCTCTCTCTCTCTCTCTCTCT	33
A01:2301129	GCACCAAAAAAAAAAAA	17
A01:2301165	TAATTAATTAATTAATTAATTA	22
A01:2301697	TTTTTTTTTTT	11
A01:2302221	TATTATTTATATTATATTATATAATATTTATATTATATTAT	41
A01:2302897	AAAAAATAAAAAAAAAAGGAGT	22
A01:2304090	TTTTTTTTAATTTTTTTTTTTTTTAC	26
A01:2304303	TATTTTTTTTTTTTTTGCTTA	21
A01:2304388	TATCTATCTATTTATCTAAATCTATATATCTACATATCTAT	41
A01:2304410	TATATATCTACATATCTATATATATATA	28
A01:2305867	TTTTTTTTTTTCTC	14
A01:2306851	TATTATTGTTATTATTATTAT	21
A01:2306959	TTACAAAAAAAAAAAAAGAAAAGAAAAAA	29
A01:2307716	CCAAAAAAAAAAACT	15
A01:2308475	TATATATATATATATAT	17
A01:2309425	ATTATTATATTATTATTATTTATTATTAT	29
A01:2317288	ATATATATATATA	13
A01:2322057	AAAAAATAAAAAAAAA	16
A01:2322335	AAAAATAAAAAAAAA	15
A01:2327464	ATATATATATATA	13
A01:2329170	ATATCATATCATATCATATATAT	23
A01:2330515	ATTTTTATTTTTATTTTT	18
A01:2334268	TATATATATATTATATAT	18
A01:2345766	AATTTTTTTTTTTT	14
A01:2347298	ATAATAATAATATTAATAGTAATAATA	27
A01:2348479	TTTTTTTTTTTT	12
A01:2348972	AAATAAATAAATAAATAAA	19
A01:2350168	ATATATATATATA	13
A01:2356310	ACACAAAAAAAAAATAAAAAAAAATAAAAAAAAAA	35
A01:2356547	TTTTTTTTTTGTTTTTT	17
A01:2356949	TTATTTTATTATTTTTACTATTATTTATATTATTATTTCTCATGTATATATTATTATTTATATTATTATATTAT	74
A01:2359122	TGTTTTGTTTTGTTTTGTT	19
A01:2360871	TAATTAATTAATTAA	15
A01:2368576	TAAATAAATAAATAA	15
A01:2368610	AATAAAATAATAATAATAATAATA	24
A01:2369589	TTTATTTATTTATTTATTTATTTATTT	27
A01:2371710	TTTTTTTTTTTGCGAA	16
A01:2378996	TTAATTAATTAATTA	15
A01:2383751	AAAAAACAAAAAAAA	15
A01:2383934	TTTATTTATTTATTTATTTATTTATTTATTTATTT	35
A01:2386928	AAATAAATAAATAAATAAATAAATAAATAAA	31
A01:2387165	TTTTTTTTGTTTTTT	15
A01:2387426	TTTTTTTTTTTT	12
A01:2388141	TTATTTATTTATTTA	15
A01:2388303	TTTTATTTTATTTTATTT	18
A01:2389710	TTAAAAAAGAAAAGAAAAAAAAAA	24
A01:2393406	AAAAAATAAAAAAAAAT	17
A01:2406801	ATATAGTATATATATAT	17
A01:2406847	ATTATATAATATTATATTATA	21
A01:2409979	GTTTTTTTTTTTTTTTTGTCA	21
A01:2410159	GTGTGTGTGTGT	12
A01:2414405	AAAGAAAGAAAAAAGAAAGAA	21
A01:2414455	TTTTTTTTTTTTTGCTG	17
A01:2418135	AATAATAATAATAATAATAATAAT	24
A01:2419421	ATATATATATAT	12
A01:2419468	TTTAATTTAATTTAGATTTAATATAATT	28
A01:2421171	GAGACCAGCATAAGCATAAGCATA	24
A01:2423717	ACACACACACACACACAC	18
A01:2424650	AAATAAATAAATAAA	15
A01:2425680	TTTATTTAATTTTTATTTATTTATTATTAATTTATT	36
A01:2425816	CCTCCTCCTCTTCCTCCTCCTTCTCCTTCTCCTTCTCCTTCTCCTTCTCCTTCTCCTTCTCCT	63
A01:2425827	TCCTCCTCCTTCTCCTTCTCCTTCTCCTTCTCCTTCTCCTTCTCCTTCTCCTT	53
A01:2429195	TTTTTTTTTTTTCTTC	16
A01:2431571	TATATATATATA	12
A01:2434419	ATATATATATATAT	14
A01:2435122	TTTTTTTTTTTTCTG	15
A01:2438094	ATATATATATAT	12
A01:2441415	ACACCAAAAAAAAAAAA	17
A01:2444194	TAACTCTTTTTTTTTTTCTG	20
A01:2453424	ATATAATATATATATATA	18
A01:2453439	ATAGAGAGAGAGAGAGA	17
A01:2457094	TTTTTTTTTTTGGA	14
A01:2461318	TTTTTTTTTTCTTTTAG	17
A01:2462964	TATATATATATA	12
A01:2469537	AATTCAATTAATTAATTAATTA	22
A01:2474220	TCAAAAAAAAAAAAT	15
A01:2477997	CGTCCAAAAAAAAAAAAAAAAA	22
A01:2482005	CACGCCGGGGGGGGGGGGGGGGGGGGAT	28
A01:2483865	ATATATATATATA	13
A01:2484833	ATATATATATATA	13
A01:2490301	AAAAAAAATAAAAAAA	16
A01:2496261	AAAAAAAAAAAT	12
A01:2496998	TACTTTTTTTTTTTGTA	17
A01:2497447	TTCCCCCCCCCCC	13
A01:2498634	ATGTTATATATATATAT	17
A01:2500379	TAAATAAATAAATAAA	16
A01:2500946	ATATATATCATATTATATAT	20
A01:2502823	TTTATTTTTATTTTATTTTAT	21
A01:2503195	AAAAAAAAAAAGAAAT	16
A01:2504179	GGAAAAAAAAAAGAAAAAAAAGAGT	25
A01:2505860	TTGAGTTGAGTTGAATTGAGT	21
A01:2508743	TATTATATATTATTATTATAATATTAATAATATTTATTATT	41
A01:2512703	GACTTTTTTTTTTCTTTTTTGGTT	24
A01:2514645	TTTTTTTTTTTTTGGC	16
A01:2515003	AAAAATAAAAAAAAA	15
A01:2519043	TTCTTCTTCTTCTTCTTCTTCTTCTTCTTCTTCTTCTTCTTCTTCTTCTTCTTCTTCTT	59
A01:2522436	GATCATTTTTTTTTTTCA	18
A01:2524450	ATTTATTTATTTATTT	16
A01:2529375	TTTTTTTTTTTTT	13
A01:2532345	AAAACAAAAAAAAAA	15
A01:2534404	ACAAATAAAAAAAAAAA	17
A01:2536871	TATATTATATATAATATATAT	21
A01:2537870	ATATATATATATA	13
A01:2539587	GTAAAATTAAATTAAAATTAAA	22
A01:2568347	TTTTTTTTTTTA	12
A01:2569089	ATATATATATAT	12
A01:2569283	ATATATATATATA	13
A01:2569775	ATATATATATATAT	14
A01:2571920	AGACAAAAAAAAAAACATGT	20
A01:2573517	TATATATATATA	12
A01:2578206	TATATATATATAT	13
A01:2578392	ATATATATTTATATAT	16
A01:2578527	ATATTATATATATTTATATAT	21
A01:2580985	TATATATATATA	12
A01:2581371	AAAAAGAAAAAAAAA	15
A01:2581885	TTAGAAAAAAAAAATAAAAA	20
A01:2589159	AAATTAAAATTAAAATAAAAATT	23
A01:2589545	AAAATAAAAAAAAAA	15
A01:2592437	CCAAAAAAAAAAA	13
A01:2594066	TTTTCTTTTTTTTTTC	16
A01:2594432	TTAATATTAATATTTATTTTATTTTAATATTAAATTAATA	40
A01:2598272	TATATATATATA	12
A01:2598712	GATTTTTTTTCTATTTTTTGTTTTTCTTTTTTTTTT	36
A01:2600657	CCCCCCCCCCCCCCCCCCCCCCCCCC	26
A01:2600915	TTTTTTCTTTTTTTTGAC	18
A01:2601306	CCAAAAAAAAAAAA	14
A01:2603806	ATTTATTTTATTTATTTATTT	21
A01:2603981	TATATATATATAT	13
A01:2607001	ATAAAATAAAATAAAATAAAA	21
A01:2608859	ATATATATATATA	13
A01:2610401	TTTTTTTTTTTATTC	15
A01:2610944	TTTATTCATTTATTTATTT	19
A01:2611074	AAAAAAAGAAAAAGAAAAAAA	21
A01:2612784	TTTTATTTTATTTTATTTT	19
A01:2613546	TTTTTTTCTTTTTTTG	16
A01:2614168	TGTGTGTGTGTTGTG	15
A01:2614286	CACAATTTCAATTTCAATTT	20
A01:2614676	TATTTATTTATTTATTTATTT	21
A01:2615637	AAAAAACAAAAAAAAATC	18
A01:2615791	TACTTTTTTTTTTTC	15
A01:2616042	AACTTTGATTTGTTGTTTTTTTGTTTGTTTG	31
A01:2622108	AAAAGAAAAGAAAGGAAAAGA	21
A01:2623232	CCAAAAAAAAAAAAT	15
A01:2623341	AATAAAATAAAATAAAA	17
A01:2632199	TTTTTTTTTTTTG	13
A01:2633176	ATTACAAAAAAAAAAA	16
A01:2636026	TTTCTTTCTTTCTTT	15
A01:2636067	ATATATAATATATATACTTATATAT	25
A01:2639898	TATATATATATATATGATAT	20
A01:2640756	TTATATTTATATTATATTATATTAT	25
A01:2641422	TTTTTTTTTTTTTCATA	17
A01:2644947	CGCCGGCGCCGGCGCCGGC	19
A01:2644994	TTTTTTTTTTTATTTTTTT	19
A01:2645250	TTTTTTTATTTTTTT	15
A01:2649195	TATATATATATAT	13
A01:2649965	TTTTTTTTTTTTTGATA	17
A01:2651837	AGAAAAAAAATAAAAATAAAAA	22
A01:2651952	GAGATAGAGATAGAGATA	18
A01:2654785	TTTTTTCTTTTTTTTTTTT	19
A01:2657974	TGTGTGTGTGTGT	13
A01:2658359	TGCTTTTTTTTATTTTTGTTTTTTTCCA	28
A01:2658710	CAACAACAACAACAA	15
A01:2658842	TATATATATATA	12
A01:2660048	TATATAAATATATATATATA	20
A01:2663843	AGTTCAAAAAAAAAAAGAAAATTGTC	26
A01:2664718	ATATATATATTATAT	15
A01:2669404	ATATATATATATATATATA	19
A01:2674624	CTCTCTCTCTCTCTCTCT	18
A01:2674668	AAAAAAAAAAGGAAAAAAAA	20
A01:2674710	TTTTTTTTTTTT	12
A01:2674853	GACGACGATGACGACGACGA	20
A01:2674898	GACGACGACGACGACGACGA	20
A01:2675031	AAGGCGACGGCGACGGCGATGACGACGACGACGACGA	37
A01:2675811	ATGGTGAAGAGGAAGAAGAAGAAGATGATGAAGACGATGAAGAAG	45
A01:2676069	AGAAAAAACAAAAAAAAAAA	20
A01:2676358	ATGATGATGATGATGAT	17
A01:2677118	AAAATAAAATAAAATAAAATA	21
A01:2681987	TTCAAAAAAAAAAAA	15
A01:2686004	TTTATATATATATAATAT	18
A01:2692698	GACTCCTCTCTCTCTCTCTCTCTCTCT	27
A01:2692803	TATATATATATATATATATATG	22
A01:2695701	ATATATATATATATAT	16
A01:2695958	TTTTTTTTTTTGTAA	15
A01:2698199	ATAAATAAATAAATAA	16
A01:2698491	ATATATATATATATA	15
A01:2703065	TATATATATATAT	13
A01:2703178	ATATATATATACATATAT	18
A01:2704822	AAAAAGAAACAGAAAAAGAAAA	22
A01:2706195	TATATATATTTATATAT	17
A01:2706924	TTTTTTTTGTTTTTTTT	17
A01:2707104	TTTTTTTTTTT	11
A01:2707853	TATATATATATATA	14
A01:2707888	AAAATAAAAATAAAAATA	18
A01:2709730	TATATATATATATATATAT	19
A01:2710915	ATATATATATAT	12
A01:2714679	TTTATTTTATTTTATGTATTATTTATTTATTTATTTAATAT	41
A01:2716583	CATGTTTTTTTTTTT	15
A01:2719218	TGTGTGTGTGTG	12
A01:2720843	TTTTTTTTTTTTGG	14
A01:2724771	TTTTAGTTTTGTTTTGTTTTGTTTTTTTTGTTTTGAGA	38
A01:2724964	TGTCTTTTTTTTTTCTTTT	19
A01:2725165	ATATATATATGTATATGTATGTATATATAT	30
A01:2727874	ATACATACATACATA	15
A01:2728248	ACAAAACAAAAAAAAGAAAAACAAAACAAAA	31
A01:2728294	TGTCTGTCTGTCTGTC	16
A01:2731795	CAAATCAAATCAATATCAACTCAAAT	26
A01:2732671	ATAATAATTAATAATTATAAAAATATAAAAATAATAA	37
A01:2738174	TATATATGTATATATAG	17
A01:2739736	AAAAAAAAATAAAAA	15
A01:2740198	TTTTTTATTTTTATTTTTTT	20
A01:2741452	TTTTTTTTTTTTTTG	15
A01:2742388	AAATTTAAATTTAAATTT	18
A01:2743209	AAATAAAATAAAATAAAA	18
A01:2746603	TTTTTTTTTCTGTTTTTTTT	20
A01:2746876	TTATTTATTTATTTATTT	18
A01:2748536	GCTTTTTTTTTTTTTTGCTA	20
A01:2750859	TTGCATTGCATTGCATT	17
A01:2751204	TTTTTTTTTTCTTTTTT	17
A01:2751618	TTTTTGTTTTTTTTTTC	17
A01:2753643	CATCATCATCATCATCGTCATCA	23
A01:2755706	TTTTTTTATCTTTTTTTTTTTTTTTTTGC	29
A01:2758880	AATAAATAAATAAATAA	17
A01:2760112	AATTAATTAATTAATT	16
A01:2763199	TTTTTTTTTTT	11
A01:2764156	TATATATATTTATGTATATATA	22
A01:2764262	AAAGCAAAGCAAAGCAAA	18
A01:2765588	TTTTTTTTATTTTTTATTTTT	21
A01:2766790	ATATATATATATATA	15
A01:2769511	TTTAGTTTATTTATTTTTTATTATTT	26
A01:2780631	ATATATATATATA	13
A01:2783554	CCAAAAAAAAAACAAAAAA	19
A01:2784174	TTTTTTTTTTTT	12
A01:2784842	TTTTTTTATTTTTTTATTTTTTTATTTTTTT	31
A01:2786192	CTCTCTCTTCTCTCT	15
A01:2789481	TTGAAAAAAAAAAAAAAA	18
A01:2789995	ATTTTTTATTTATTTATTT	19
A01:2795646	CTTAAAAAAAAAAA	14
A01:2796733	TTAAGAAAAAAAAACAAAAATT	22
A01:2800801	ATATATATATAT	12
A01:2800911	ATTTATTTATTTATTT	16
A01:2801368	ACAAAAAAAAAAGAAAA	17
A01:2803893	AAAAAAAATAAAAATAAAAAAAA	23
A01:2804822	AAAAAAAAAAA	11
A01:2804974	TTTATATATATATATATAT	19
A01:2805759	TCTTTTTTTTTTTTTGTTTTGTTCA	25
A01:2808293	AAATAAATAAATAAAATTG	19
A01:2808425	TATTTATTTATTTATT	16
A01:2808560	ATATTATATATATATATA	18
A01:2808946	TTCTTTTCTTTTTTTTTCTTTTTTTTTTGG	30
A01:2808949	TTTTCTTTTTTTTTCTTTTTTTTTTGGTGA	30
A01:2815323	TTTTTTTTTTTTGCTTC	17
A01:2815620	TTTATTTATTTATTT	15
A01:2818234	TTATTTATTTATTTA	15
A01:2819386	AAAAAAGAAAAAAGAAAAAAAAACAAAA	28
A01:2821323	ATATATATATGTATATA	17
A01:2821728	AAAAAAAAAAAAAACTT	17
A01:2822536	AAATAAATAAATAAATAAATA	21
A01:2823577	TTTATTTTTATTTTTATT	18
A01:2823989	ATATAAATATATATATA	17
A01:2825163	TTTTTTTTTTGTTTTTATTTT	21
A01:2827057	TGTTGTTGTTTGTTGTTGTT	20
A01:2834615	AAGAAAAAGAAAAGAAAAAGA	21
A01:2837938	GCAAAAAGAAAAAAAAGAAAAAC	23
A01:2838335	CTGCTGCTGCTGCTGCT	17
A01:2839411	AAAATAAAAAAAAAAAATT	19
A01:2840379	TTGTTGTTGTTGTTG	15
A01:2840735	TATATATATATATA	14
A01:2842520	ATATATATATATATACATAT	20
A01:2844391	TATTTATTTATTTATTT	17
A01:2844485	TATATATATATATAT	15
A01:2844657	TTTTTTTTTTTTTATCGA	18
A01:2844985	TTTTTTTTTTT	11
A01:2853252	ATATATATATATATATATATATATAA	26
A01:2853894	ATACAAAAAAAAAAAA	16
A01:2856221	CAGGTTTTTTTTTTCTTTTTTGTTC	25
A01:2857421	ATCATTATCATCATCATCATCATC	24
A01:2857645	TGAAAAAAAAAAA	13
A01:2857725	ACCAAAAAAAAAAAAAAAA	19
A01:2858099	TTTTTTTTTTT	11
A01:2859782	GCTAAAAAAGAAAAAAAAA	19
A01:2861494	ATATTTATATATATAT	16
A01:2862552	TCTCTCTCTCTCT	13
A01:2862598	TTTATTTATTTATTTATTTATTT	23
A01:2869333	ATAAAAAAAAAAAG	14
A01:2869437	AAAAAAGAAAAAGAGAAAAAAAAAACAAAT	30
A01:2870357	TTTTATTTTATTTTATTT	18
A01:2874253	ATATATATATATATATAT	18
A01:2876827	TTTTTTTTTTTCC	13
A01:2883562	TTACAAAAAAAAAAAAA	17
A01:2888698	TTTATTTATTTATTTA	16
A01:2899803	TTATTTTATTTTATTTTCTTTATTTTAT	28
A01:2899828	TATATATATATACATATA	18
A01:2900596	AAAAAAAAATAAAAAAATAAAA	22
A01:2904375	AATTAATTAAATTAATTAATTTCA	24
A01:2917391	ATAAAATCAAAATAAAATAAAATAAATAATAAATAAAAAAATAAAATAA	49
A01:2917400	AAATAAAATAAAATAAATAATAAATAAAAAAATAAA	36
A01:2918873	AGAACAAATAAAATAAATAAATAAA	25
A01:2920152	AAAAAAAAACAAAAAAAAA	19
A01:2920472	TTTTCTTTTTTTTTTTCCTTC	21
A01:2931052	TTTTTATTTTTATTTTTATTTTGTGA	26
A01:2946398	AGTTAGTTAAGATAGTTAGTTAGGTTCAGTTGTTAAATGGTTAGTCAGTTAGCTGTTAGTTA	62
A01:2947162	AAAGAAAAGGAAGAAGAAAGAAAGAAAATTAC	32
A01:2949363	TAAATAAATAAATAAATAA	19
A01:2968862	AAAAAAAAAAA	11
A01:2969513	ATAATAATAATAATAATAATAATAATAA	28
A01:2972228	TCTTTTTTTTTTTTTTTGAG	20
A01:2972494	TATATATATATATATATATAT	21
A01:2972571	TCTCTCTCTCTCTCT	15
A01:2984313	TATATATATATAT	13
A01:2992366	ATATAATATAATTATAATATAAT	23
A01:2994220	ATATATTATATATAT	15
A01:2998403	ATATATATGTATACATATATAATATGTTTTATATATATATATA	43
A01:3006234	TTTTTTTTTATTTTT	15
A01:3007223	TAAAATTAAAATTAAAATTAA	21
A01:3008795	TTGAGATTTTTTTATTTTTTTTTAG	25
A01:3013581	TTTTTTTTTTTGG	13
A01:3018065	CGATCTAAAAAAAAAAAGAAAA	22
A01:3021023	ATTTTTATTATTTATTTTAGTTTTGATTCTATATTTTTATTTTTATTTTTATTT	54
A01:3033674	TATATATATATATA	14
A01:3034445	AGCAGAGCAGAGGAGAGCAGAG	22
A01:3035831	AAAAAAAAGAAAAAA	15
A01:3041970	CACCACCACCACCACCTG	18
A01:3042398	AAAAATAAAAATAAAATAAAATAAAAATAAA	31
A01:3042399	AAAATAAAAATAAAATAAAATAAAAATAAA	30
A01:3042680	TTTTATTTTATTTTATCATTGTATTTTATTT	31
A01:3046858	AAAATAAAATAAAATAAAATAAAATAAAA	29
A01:3047138	TTTTATTTTATTTTATT	17
A01:3047367	AAGCTCAAGCTCAAGCTCAAG	21
A01:3054614	ATGCAAAAAGAAAAGGAAGAAGAAAGAAAGAAAGAAA	37
A01:3055682	ATTACAAAAAAAAAAAAAAAAGAAAA	26
A01:3059321	TTTTTTTTATTTTTT	15
A01:3059721	TGTAAGTTTTTTTTTTT	17
A01:3066889	TTTTCTTTTTGTTCTTTTTTTTTT	24
A01:3074251	TGTTGTTGTTGTTGTTGTTGTAGTTG	26
A01:3074886	AGAACAAAAAAAAAAAACAAT	21
A01:3081155	TATATATATATATATATATAT	21
A01:3081282	AATAATAATAAAATTAACAATAAAATAATAAT	32
A01:3084733	TATATATATATCATATAT	18
A01:3084754	CACACACATACACACA	16
A01:3087053	TATATATATATAT	13
A01:3087172	AATAATAACAAAATTAATAATAAAATAATAAT	32
A01:3089180	TATATATATCATATATATCATATAT	25
A01:3093806	ATATATATATAT	12
A01:3097968	ATATATATATAT	12
A01:3098565	AAAAAAAAAAA	11
A01:3099088	ATACATACATACATA	15
A01:3099125	ATGATGATGATGATGAT	17
A01:3102785	TTTTTTTTTCTTTTTTT	17
A01:3103388	ATATATATATAT	12
A01:3103729	AAAAAAAAAAA	11
A01:3105366	ATATATATATAT	12
A01:3105416	AAAAAAAAATAAAAAA	16
A01:3107764	ATCATCATCATCATCATCATCATCATCATCAT	32
A01:3109594	CTCTCTCTCTCT	12
A01:3109726	AGCAGCAGCAACAGCAGCAGCAG	23
A01:3111779	AAAAAAAATCAAAATAAAAAAAAAA	25
A01:3116086	ATATATATATATAATATTATA	21
A01:3116543	AAATAAATAAATAAAT	16
A01:3121884	TTTTTTTTGTTGTTTTTTTTT	21
A01:3137231	AAAAAAAACAACAAAAAAAA	20
A01:3138107	TTTTTTTCTTTATTTATTTTTTTTTC	26
A01:3139242	AAAAAAAAATAAAAA	15
A01:3139320	ATATATATATAT	12
A01:3148145	CAATACCAATACCAATACCAA	21
A01:3149506	ATTAAAAAAAAAAAAA	16
A01:3149593	ATTATTATTATTATTA	16
A01:3150683	CCAAAGCCAAAGCCAAAGC	19
A01:3153995	AGTACAAATACAATACAATTACAAGTACAAG	31
A01:3155830	TTTTTTTTTCTTTTT	15
A01:3156259	TATATATATATAT	13
A01:3158852	AATAATAATAATAATAATAATAATAATAATAA	32
A01:3160705	AAAAAAAAAAAT	12
A01:3161379	TATATATATATATTTATATATGATATTAAGC	31
A01:3161480	TAAAAATAAAAATAAAAAATAAAA	24
A01:3163057	TTTTTTTTTTTAAA	14
A01:3163229	ATATATATATTTATATATAT	20
A01:3166058	AAAAAAAAAAAAAAA	15
A01:3167103	TCAAAAAAAAAAAAA	15
A01:3167419	AAATAAAATAAATAAAATAAAATAAA	26
A01:3167892	ATACTAAAAAAAAAAAAGACT	21
A01:3176517	ATATATATAAATATATATATA	21
A01:3178250	GTAACAGTAACAGTAACAGTAGCG	24
A01:3178300	ATCCGGAACAGTAACAGTAACAGT	24
A01:3179298	TTTCCTTCTTTCTTTCTTCCTTCCTTCTTTCTTTCC	36
A01:3182808	TCTTCTTCTTCTTCTTCATTTTCTTCTT	28
A01:3184257	TTATTTATTATTATTATTA	19
A01:3192171	TCATTCATTCATTCAT	16
A01:3202853	TTATTAATTATTATTATTATTATTATTAT	29
A01:3205626	ATTTATTTATTTATTTTATTTA	22
A01:3206121	ATAAATATAAATATAAAT	18
A01:3207822	AACTCGAACTCGAAACTCGAATCGAA	26
A01:3207992	TATATATATATTTATATATAT	21
A01:3210570	ACACAAAAAAAAAAAAACT	19
A01:3210657	AACAACAACAACAACA	16
A01:3219498	ATAAATAAATAAATAAA	17
A01:3219675	ATATATATATAT	12
A01:3224777	AGAAGAAGAAGAAGAA	16
A01:3226039	TTAGAGGAAAAAAAGAAAGAAAGAAA	26
A01:3230940	TTTTTCTTTTTTTTTTGTGTTTTTTTT	27
A01:3231460	TTTTTTTGTTGTTTTTTCTTTCTTTCTTTTTGTTTTTTTTTTCTTTTT	48
A01:3233316	AAAAAAATAAAAAATAAAAAAA	22
A01:3233419	AATTCCCTCTCCCTCTCCCTTCTCTCTTCTTTCTCTCT	38
A01:3233445	TTCTTTCTCTCTTCTTTTTTTCTTTCT	27
A01:3234129	TATATATATATATATAT	17
A01:3234593	TATTATTACTATTATTACTATTATTATTA	29
A01:3244773	AGCCCCCCCCCCCCCCTT	18
A01:3246987	GGGGGGGTGGGGGGGGGG	18
A01:3248118	AAAAGAAAAAGAAAAGGAAAAA	22
A01:3254898	TTTTTTTTATTTTTTTTATTTT	22
A01:3267874	AAAAAAAAAAAA	12
A01:3273772	TTTATTTTATTTTATTT	17
A01:3279928	ATATATATATGTATAT	16
A01:3281658	AAAAAGAAAAAAAAA	15
A01:3284781	TTATTATTATTATTATTATTATTCATTA	28
A01:3284894	TCAATATTATTATTTATATTATTATTATTG	30
A01:3288003	ACAAATAAAAAAAACAAAAAA	21
A01:3291127	GGTTTTTTTTTTTTT	15
A01:3291672	AAAAAAAAAAAGAAAAACCTAA	22
A01:3291934	TTTATTTTACTCTTTATTTTATTTTATTTT	30
A01:3296507	CATTCATGCATTCATTCATGCATTCATTA	29
A01:3307468	TTTTTTTATTTTTTTTATTTTTTT	24
A01:3313234	TTACAAAAAAAAAAA	15
A01:3316505	TATATATATATAT	13
A01:3316823	ACAGAAAAAAAAAAAAG	17
A01:3340396	AATAATAATAATAATAATAA	20
A01:3341044	TTTTTTTTTTTTTTTGG	17
A01:3341318	CCCCCCCCCCCCCT	14
A01:3344703	TTATTATTATTATTATT	17
A01:3348217	ATATATATATATTTATATCATATA	24
A01:3348771	TATTTATTTATTTAT	15
A01:3350232	CTTTCTTTTCTTTCTTTCTTTTTTC	25
A01:3351470	AAAGTTAGTTAGTTGTTAGT	20
A01:3361859	AGTTAGTTAGTTGTTAGT	18
A01:3363017	ATATATATATATATATAT	18
A01:3363819	TCTTTTAAAAAAAAAAAAAA	20
A01:3370944	TGTTTTTTTTTATTTTTCTACC	22
A01:3372049	TTCTTTTCTTCTTCTTTTTTTCTTCT	26
A01:3377497	AATAATAATAATAAT	15
A01:3379695	TAATAATAGTAATAATAATAAT	22
A01:3380116	AAAATAAAATAAAATAAAAT	20
A01:3381085	ATTAATAAAAAAAAAAAA	18
A01:3384110	AAAAATAAAAAAAAAA	16
A01:3386415	TTTTTCTTTTCTTTTCTTTTTTTTTTT	27
A01:3386416	TTTTCTTTTCTTTTCTTTTTTTT	23
A01:3387135	TGAAAAAATAAAAATAAAAAAAGGC	25
A01:3387766	TTAAAAACAAAAAAAAAA	18
A01:3388777	ATATATATATATATA	15
A01:3391945	TCTTTTTTTTTTTTC	15
A01:3394504	CTAAAAAAACAAAAGAAAAAGGAAAAAAAAAA	32
A01:3397014	AAAAAAAAAAA	11
A01:3398285	AAATAAATAAATAAATAA	18
A01:3398307	ATAAAATAATAATAAAAATAATATTAATAAAATA	34
A01:3401175	TATTTTCATTCTATTTTATTATATTTTATTTATTTT	36
A01:3406419	TTAAAAAAAACACAAAAAAGAAAAAGAAAAGAAAAA	36
A01:3406433	AAAAAGAAAAAGAAAAGAAAAAG	23
A01:3412662	ATATAATATAATATAAATATA	21
A01:3420096	GTAACGGTAACAGTAACAGTAACAGTAACAGTAACAGTA	39
A01:3420170	AACAGTAACAGTAACAGTAAAGTA	24
A01:3420826	TTTCTTTCTCCTTTCTTTCTTTCTTTC	27
A01:3420917	ACCATATATATATAATATA	19
A01:3421052	TTTATTTATTTTATTTATTT	20
A01:3430067	TTACAAAAAAAAAAA	15
A01:3430764	TTCATATATATATATATATTAAGG	24
A01:3433171	TTTATTTATTTATTT	15
A01:3433330	ATATAATATAATATAACTATA	21
A01:3434318	ATGTCTATGTCTATGTCTATGT	22
A01:3434825	TTTTTTTTTTT	11
A01:3445238	TTTATTATTTATTTATTT	18
A01:3445417	TTTATTTATTCATTTATTT	19
A01:3448966	AATTCAATTCAATTCAATT	19
A01:3452284	AAGAAGAAGAAGAAGACGAAGA	22
A01:3452592	AGAGAGAGAGAAGAGAAAT	19
A01:3452764	CCCCTCCCCTCCCCTCC	17
A01:3453148	GGGGGGGGGGGAGGGGGT	18
A01:3453318	TTTTTCTTTTTCTTTCTCTTTTT	23
A01:3457072	ATTTCATTTCATTTCATTTCA	21
A01:3459898	TATATATATATAT	13
A01:3460255	ATATTATAGTATATATATAT	20
A01:3465461	AATTTTAATTTTAATTTTAA	20
A01:3466790	ACACACACACAC	12
A01:3470449	TTTATTTATTTATTTATTTTTTA	23
A01:3477517	AAAAAAAAAAAGGGA	15
A01:3480622	TTTATTTATTTATTTATTTTTTTA	24
A01:3485008	AAAAAAAAAAA	11
A01:3486690	TAGCTTTTTTTTCTTTTTTTTTTTC	25
A01:3487812	ATATATATATATATATAT	18
A01:3488882	ACACACACACACACA	15
A01:3489365	ATATATATATATTATA	16
A01:3491408	TATATATGTATATATAT	17
A01:3492797	TTTTTTTTTTT	11
A01:3497413	TATAATATATATATATAT	18
A01:3498722	TTTTGTTTTTTTTTTCCTTA	20
A01:3502770	TTAACTAAAATAAAATAAAATAAAATAATAAATAATAAAATAAAAGAAAGAAAAATAATAAATAAAAATAAA	72
A01:3505749	AAAAAAAATAAAAAAT	16
A01:3510112	ATATCATATATATATATAT	19
A01:3511986	AAAAAAAAAAAA	12
A01:3516215	ATAGTAAAAAAAAAAA	16
A01:3516621	GGTTTTTTTTTTTC	14
A01:3518577	TGAAAAAAAAACACAAAAAAAA	22
A01:3518634	ATATATATATAT	12
A01:3520684	CCTTTTCTTTTTTTTTTTT	19
A01:3521935	AAAAAAAATAAAAAA	15
A01:3522064	ATATAAATACTAAATATAAATATTAAATATAAAAATAA	38
A01:3522414	TATATCTATCTATATATATAT	21
A01:3524290	ATATATATATAT	12
A01:3524416	ATAATAATAATAATAGTAATAATAATA	27
A01:3525906	TATATATATATTTATA	16
A01:3529615	TATATATATATGTATATA	18
A01:3530818	ATATATATATATAT	14
A01:3531765	ACACACACACACATGT	16
A01:3531776	CATGTGTATATATATATA	18
A01:3540493	TTCTTTTCTTCTTCTTCTT	19
A01:3540510	TTTTTTTTTTTTTTT	15
A01:3540738	AGGAAGGAAGGAGGGAAGG	19
A01:3541386	AAAAAAAAAAA	11
A01:3542049	ATATATATATATATATATAT	20
A01:3543720	TATATTTATATATATATATATA	22
A01:3553212	CCAAAAAAATAAAAAATAAAAAA	23
A01:3553827	TATTATTATCACTATATTTTTATATTATTATTATATTAT	39
A01:3553918	TTATTATTATATTTATTATTAATATTATTA	30
A01:3556706	TGACAAAAAAAAAAGAAAAAGAAAA	25
A01:3557713	TTTTTTTTTCTTTTTCAGC	19
A01:3559365	AAAAAGAAAAAAAAA	15
A01:3559782	CTTCTTCTTCGTCTTCTTC	19
A01:3560425	CATATACATATACATATACATATACATA	28
A01:3561380	TATATATATACATATATAT	19
A01:3568609	TCCCCTTTCCCCTTCACCTTCCCCTTCCCCTTCCCCTTCCCCTTGGGT	48
A01:3571900	TTTATTTATTTATTTAT	17
A01:3572991	AAAAAAAAAAA	11
A01:3573119	ATTATTATTATATTATTATT	20
A01:3576358	TTATTTTTATTTTTATTTT	19
A01:3577178	TCCAATCCAATCCAATCCAATCCAATCCAATTCAATTCAAT	41
A01:3580308	TTACAAAAAAAAAAAAC	17
A01:3584422	TATAATATCTATATATATATATCTATATAT	30
A01:3584491	AAATAAATAAATAAATA	17
A01:3584528	TATATATATATA	12
A01:3584537	ATAATAATAATAATAATAAT	20
A01:3584828	AAATAAATAAATAAATAA	18
A01:3584847	GAAAGAAAGAAAGAAA	16
A01:3589591	AATTAAACTTAAATTAAATTAA	22
A01:3589644	AAGAAGAAGAAGAAG	15
A01:3590204	ATATTAATAATAATATTAATAT	22
A01:3591113	CGTATTTTGTTTTTTTTTTAA	21
A01:3591689	TATAATATAATATACTATAATAT	23
A01:3591817	TTTTTTTTTTTAA	13
A01:3597657	TATATATATATATTTAA	17
A01:3598472	ATTAATGAATTAATTAATTA	20
A01:3605539	AAAAAAAATAAAAAAAA	17
A01:3616697	AAAAAAAAAAAAA	13
A01:3624856	ATTTAAAAAAAAAAAGAGAC	20
A01:3630891	GACACCTTTTTTTTTTCTTTTTT	23
A01:3634037	ATAATAAAAAAAAATAAAAAAA	22
A01:3634278	TTGCCAAAAAAAAAAA	16
A01:3635545	ATATATATTATATATAT	17
A01:3638896	ATATATATATATAT	14
A01:3639914	ACCCCAAAAAAAAAAAAA	18
A01:3651266	AAAAAAAAAAA	11
A01:3652600	ATTAAATTAAGTTAAATTAAATTAA	25
A01:3653652	TGGCAAAAAAAAAAAAAAGAT	21
A01:3653729	ATTTATTTATTTATTTTATC	20
A01:3656491	TTTTTATTTTTATTTTTGTTTT	22
A01:3657541	AAAATAAAATAAAATAAAATAAAATAAAATAAAATAAAATAAAA	44
A01:3657826	ATTTTACTTTTATTTTATTTTA	22
A01:3660144	TCATTCTATTCATTCATTC	19
A01:3662522	CATTCTCATTTCATTTCATTT	21
A01:3667617	AAAATAAAACAAAATAAAATAAAAAGTAAAATAAAATAAAACAAAC	46
A01:3667843	ATTTTATTTTTATTTTATTTTACC	24
A01:3668784	TCAAAAAAAAAAAAAA	16
A01:3670258	GTAAAAAATAAAAAAAATAAAA	22
A01:3679223	TCAGATGCAGATGCAGATTCAGATAACAGATTCAGA	36
A01:3679224	CAGATGCAGATGCAGATTCAGAT	23
A01:3682846	TTAAATTTAAATTTAAATTT	20
A01:3683883	AGAAAAATAAATAAATAAATAAAT	24
A01:3687291	ATTAAAAAAAAAAAAC	16
A01:3687495	CCTTAAATAAATAAATAA	18
A01:3714514	CATCATCATCATCAT	15
A01:3719107	TGCAAAAAAAAAAAA	15
A01:3725835	ATATATATATAT	12
A01:3733833	AATTTTTTTTTTTTGG	16
A01:3735068	TATATATATATATAT	15
A01:3741693	AATAATAATAATAATA	16
A01:3743231	AATATAATATAATATAATATATTATAAAT	29
A01:3752896	CGGCCCGGCCCGGCCCG	17
A01:3753339	GGCCGGGCCGGGCCGGGCC	19
A01:3757168	TTCTTTTTTTTTCTTTTCTTTTC	23
A01:3765036	TTTTTTTTCTTTTTGTTTTTT	21
A01:3768740	TGTTTTGTTTTTTTTTTTTTTGTTTTGTC	29
A01:3768742	TTTTGTTTTTTTTTTTTTTGTTTTGTC	27
A01:3773541	TTTTGTTTTTTTTTTTGGT	19
A01:3774741	GGAAAAAGAAAAAAAAAA	18
A01:3780055	TTTTTTTTTTTTAG	14
A01:3782969	CCTTTTTTTTTCTTTTTTA	19
A01:3783544	TATTCTTTTTTTTTTTTTTGCGG	23
A01:3784769	TTAATTAATTAATTAATTA	19
A01:3784898	TTTTTTTTTTTA	12
A01:3785407	TTTTCTTTTTTTCTTTTTTTTTA	23
A01:3793011	AAAAAAATAAAAAAAT	16
A01:3795840	TTTTTTTTTTTT	12
A01:3816906	AATAAAATAATAATAATAATATAATAAC	28
A01:3825851	TTTTCTTTTTTTCTTTTTTTGAAAG	25
A01:3830552	GGTGGTGGTGGTGGTGGTGGTG	22
A01:3832548	TTTTTTTTTTTTGAG	15
A01:3842823	CTCAAAAAAAAAAAGAAGT	19
A01:3844197	CTCTCAAAAAAAAAAAAAAA	20
A01:3845145	TTAAAAAAAAAAA	13
A01:3845551	AAAAATAAAAAAGAAAACAAAAAA	24
A01:3845715	TTTTATTTTTTTTATTTTAT	20
A01:3855530	GAAGAAGAAGAAGAA	15
A01:3856806	AAAAATAAAAAAAATAAAAAA	21
A01:3859249	TTATTTAAAAAAAAAAA	17
A01:3859642	TTTTTTTCTTTTTTTCTTTTCTTTT	25
A01:3859694	AAAAATAAAAAAGAAAATAAAAAA	24
A01:3870087	AAAATAAAATAAAATAAA	18
A01:3870347	TTTTCTTTTATTTTATTTTAT	21
A01:3871990	TTTTTTTTTTT	11
A01:3872903	TTTTTTTTTTTTTTTAATTG	20
A01:3877514	ATATATATATGTATAT	16
A01:3883559	TTTTTTTTTTT	11
A01:3883730	AATATATATATATATAAT	18
A01:3887158	AAATAAAATAAAATTAAAAAAAATAAAATTGCG	33
A01:3887953	AAAAGAAAAAGAAAATAAAGAAAAAGAAAAAAAAAA	36
A01:3895583	AAAAAGAAAAATAAAAAAACAAAA	24
A01:3898312	ATTTTATATATATATAAGG	19
A01:3898677	ACAAGATATATATATATATATATAT	25
A01:3903026	TCTCTCTCTCTCTCTCTCTCT	21
A01:3907727	TGTATATATATATTATAT	18
A01:3908736	ATATATATATATATAT	16
A01:3909911	ATATATACATATATAT	16
A01:3919233	ATATATATATATA	13
A01:3922159	CTAAAAAAAAAGAAAAAAAAA	21
A01:3922630	GAAGAAGAAGAAGAAGAAGAA	21
A01:3924213	AAGAAAAGAAAAGAAAAAT	19
A01:3924434	AATAAATAAATAAAT	15
A01:3927216	AATAATAATAATAATAATAATA	22
A01:3929830	TATTTTTATTTTTATTTATTATT	23
A01:3944596	TTTTTTTTGTTTTTTGGTTGTTTTTTTTGTTTTTT	35
A01:3953374	TTATATTACTAATAATTTATTATATTATATTATA	34
A01:3954010	TTTTTTTATTTTTTTT	16
A01:3955111	AAAAAATAAAAAAAA	15
A01:3957508	AATAATAATAATACATTAATAAAAAAATAATA	32
A01:3966215	TTTTATAATAATAATATTAATATTAATAATAATTTTC	37
A01:3967921	GAACTCTTTTTTTTTTTTTGC	21
A01:3968077	TCTTTTTTTTTTTGC	15
A01:3971651	GATGATGATGATGATGA	17
A01:3974937	TGTAAAAAGAAAGAAAAAAAAAA	23
A01:3979898	ATTAACAAAAAAAAAAGAAAAAAAAA	26
A01:3983680	AAAAAAAAACAAAAAA	16
A01:3984764	GCAACAGCAACAGCACCAGCACCAGCAACAGCAACAGCA	39
A01:3985264	TATATATATATATATGATAT	20
A01:3987335	CCCCCCCCCCCCCTCCCT	18
A01:3987350	CCTCCCTTTATTTTATTTTATTT	23
A01:3990962	ATAAATAAATAAATA	15
A01:3995504	ATAAATAAATAAATACCAC	19
A01:3999720	AAATTAAAATTAAAATTAA	19
A01:4003697	TTTATTTATTTATTTAATCT	20
A01:4006218	ATAAATAAATAAATA	15
A01:4007621	AATATTTAAATTAAAATTAATATTAATTTAATAT	34
A01:4008342	AGTTTTAAAACAAAAAAAATAAAAAAA	27
A01:4009793	TTATTTCATTTATTTGTTTATTTATTT	27
A01:4010684	ATAATAATAATAATAA	16
A01:4021756	ATATATAATATATAT	15
A01:4023566	ATAATAATTACAATATAATTATAATAATAATAA	33
A01:4023740	TAATAATAATAATAATAA	18
A01:4023808	TAAAGAAATAAATGAATGAATGAATACATAAATAAATAAATAAAATAAA	49
A01:4027102	TAATTAATATAATTAATTAA	20
A01:4028384	ATATATATCTATATATATATATAT	24
A01:4030401	CTCTCTCTCTCT	12
A01:4033157	AAGAAAGAAAGAAAAGAAA	19
A01:4036211	ATACAGATACAGAATACAGATA	22
A01:4045431	TATATATATACATATA	16
A01:4054775	TTAAATTAAATTAAATT	17
A01:4059015	TATATATATATA	12
A01:4061899	AAAATGGAAATGGAAATGGAAATGAAAATGAAAATAAAAATGAGAAAT	48
A01:4072079	ATATGATATATATATATATAT	21
A01:4078491	AGAGAGAGAGAGAG	14
A01:4079016	ATATATATATATATATAAATATAT	24
A01:4080559	AGGGGGGGGGGGA	13
A01:4081020	TTTTTTTTTTTTAATTA	17
A01:4083669	ACTGCAAAAAAAAAAAA	17
A01:4094524	ATAATTATAATTATAATTATAA	22
A01:4096127	GGGCCGGGCCGGGCCGGG	18
A01:4096448	ATTAAAATTAAAATTAAAATATAAA	25
A01:4096464	AAATATAAATATAAATAAAAATATA	25
A01:4096505	CGGGCCGGGCCGGGCAGGGCCCGGGCC	27
A01:4097986	AAAATAAAAATAAAAAAAAAGAAAAAGAAAAA	32
A01:4098314	ATAAATAAATAAATA	15
A01:4101222	TATATATATAATATA	15
A01:4101556	AAATTTTTAAATTTAAATTTAATATTT	27
A01:4126374	ATACAAAAAAAAAAACTTG	19
A01:4126486	TTTTCTTTTCTTTTTCTTTTCTT	23
A01:4127841	ATTTATTTATGTATTTATTTATTTATTTATTTTATTT	37
A01:4132730	TATATATATATATA	14
A01:4133103	TAATACTAATAATAATAATAATAATAATAATAATA	35
A01:4150021	ATAAATTAAATAAATAAATA	20
A01:4150155	AGAAGAAGAAGAAGAA	16
A01:4159011	TTTTTATTTTTTATTTTTTT	20
A01:4159446	CGTTTTTTTTTTTTTA	16
A01:4164222	TTTTTTTTTTTTTTT	15
A01:4164257	AATATAATATAATATAATATAATATAATA	29
A01:4167669	GGCCGGGCCGGGCCGGGCTCGGGCC	25
A01:4167744	CAGGCCAGGCCAGGACCAGGCC	22
A01:4177852	TTTTTATTTTTATTTATTATTTTCCTTTCTTTTCTTTTATTATTTATTATTTTATTTTATTTT	63
A01:4177853	TTTTATTTTTATTTATTATTTTCCTTTCTTTTCTTTTATTATTTATTATTTTATTTTATTTTA	63
A01:4179268	AAAAAAAAAGAAAAGAAAAAGAAAAGAAAAAGAAAAAGAAAAAAAA	46
A01:4180759	TGTTTTTTTTATTTTTT	17
A01:4184139	TACTCTTTTTTTTTTTAATTC	21
A01:4184851	AACTTTTTTTTTTTTTG	17
A01:4185578	ATAATAATAATAATATGATTATAATTAATATTAATAAT	38
A01:4186164	AAAATAAAAAAAAAAGAAAAAAAAA	25
A01:4186262	AAACTCTCTCTCCCTCTCTCT	21
A01:4186758	ATTATTACTACTATTATTTTACTATTATTATCTAATATATTTTTATTAT	49
A01:4186846	ATTATTACTATTATTTTTATTTTTATTACCATTATTATTATTAT	44
A01:4188444	TAAAGAAATAAATAAATAATAAATAAATAAATAA	34
A01:4188513	AATAATAAATAAATAAATAAGTAAATAATAATAATAA	37
A01:4188516	AATAAATAAATAAATAAGTAAATAA	25
A01:4188618	AAATCAAAATAAAATAAATAAATTAAATAATGAAATAAAATAAA	44
A01:4189711	ATTATTATTATTATTATTATT	21
A01:4190153	TTTTTTATTTTTTATTTTTT	20
A01:4190514	TATATATATATAT	13
A01:4195782	TTATTATTTTATTATTATTATT	22
A01:4212506	TTTTTGTTTTTTTTTAATTTTATTTTTTATTTTTTATTTTTTTT	44
A01:4212777	AAAGAAAGAAAGAAAG	16
A01:4215415	ATAATAATAAGAAAATAATAATTTAATAATAA	32
A01:4216013	GGCAAAAAAAAAAAA	15
A01:4217806	TCAGGTCAGGTAAGGTCAGGTC	22
A01:4219306	TTTTTTTTTATTTTTT	16
A01:4226890	GGCCGGGCCGGGCCGGGC	18
A01:4227219	TAGTTTTTTTTTTTTTTT	18
A01:4229705	ATTTCAAAAAAAAAAA	16
A01:4230024	TTTTTTTTTTTTTGC	15
A01:4231870	GGAAAAAAAAAAA	13
A01:4243747	TTATTATTATTTTATTTTTATTATT	25
A01:4245543	AAAAAGAAAAAAAAA	15
A01:4248230	AATAACAATAAAATAATAATAATATAATA	29
A01:4249322	TTTTTTTTTATTTTTT	16
A01:4256788	AAAAAAATAAAAAAA	15
A01:4257185	TTTTTTTTTTTGGA	14
A01:4258487	ATATATATATATATATAT	18
A01:4260071	AAAAAAAAAAAA	12
A01:4260533	TTCTTCTTCTTCTTC	15
A01:4260873	ACCAAAAAACAAAAAAAAAAAAGAAG	26
A01:4261048	TTATTTTATTTTATTTT	17
A01:4263524	AAAAAAAAAAAA	12
A01:4267164	TGTGTGTTTGTGTGTGTGT	19
A01:4268430	AAAAGAAAAAGAAAAAAAAA	20
A01:4269217	CTTTTTTTTTTCTTTTTG	18
A01:4270912	ATATATATATATATA	15
A01:4272068	CACGGATTTTTTTTTTTTTA	20
A01:4294823	AATATATATAAATATATATATA	22
A01:4295026	TAAAAAAATGAATAACTAAACAAATAAATAAAT	33
A01:4297245	TATATATATATAATATAT	18
A01:4304973	ATATATATGTAGATATATAGATATAT	26
A01:4307942	TTTTTTTTTTTAA	13
A01:4310853	GAGAGAGAGAAAAGAGAGAGA	21
A01:4313993	AGCAGCAGCAGCAGCA	16
A01:4315549	ATGAGAAAAAAAAAAA	16
A01:4320424	TTTTGTTTTATTTTATTTTATT	22
A01:4334470	AAATAAATAAATAAA	15
A01:4338115	AAATAAATAAATAAA	15
A01:4338562	CATTTTTCTTTTTTTTTTCC	20
A01:4342072	TTTTTTTTTTTTGA	14
A01:4345212	AAAAAAAAAAGAAAAAAA	18
A01:4345243	TATTTTTATTTTTATTGTTATT	22
A01:4345457	AGAGAAAAAAAAAAA	15
A01:4353575	AAAATAAAATAAAATAAAATAAA	23
A01:4361027	TTTTTTTTTCTTTTTTTT	18
A01:4361911	TGCTAGCCCCCCCCCCCCCA	20
A01:4363142	AACAAAACAACAACAACAAT	20
A01:4363498	GAGAGAGAGAGAGAGAGAGAGT	22
A01:4363615	TTTTTTTTTCTTTTTT	16
A01:4366446	AAGGATAAGGATAAGGATA	19
A01:4369654	TTTTCCTTTTCCCTTTTCCTTTCCTTTTCCTTTTCCTTTTCCCTTTC	47
A01:4388863	CATTCATGCATTCATTCATGCATCAATTCATTCATT	36
A01:4401600	ATATATATTATATATATA	18
A01:4402317	TATATATATAAATAATATATAATAT	25
A01:4406088	AATTATTAATTAATTAATTATAATTAAATAATTAA	35
A01:4407598	TTTTTTTTTCTTTTT	15
A01:4408395	ATCCCATCCCATCCCATCCCATCCC	25
A01:4428267	CCATCTCCATCTCCATCT	18
A01:4430032	ATAATAATAATAATAATAATAATAATAATAAT	32
A01:4430151	AAAAAAAAATAAAAA	15
A01:4430817	TAATAATAATAATAATAATAATAATAAT	28
A01:4430883	ATGATGATGATGATGAT	17
A01:4431105	TATATAATATATATA	15
A01:4441155	AAAAGAAAAGAAAAGAAAA	19
A01:4441644	AAAAAAAAAAAAAT	14
A01:4442308	TAAAAAAAAAAA	12
A01:4443666	GAAAAGAAAAGAAAAAAAGAAAAG	24
A01:4450566	AGTGAAAAAAAAAAAAAA	18
A01:4450674	TTAAAAAAAAAAA	13
A01:4451609	TTTTTTTTATTTTTTTT	17
A01:4451860	CTTCTTCTTCTTCTT	15
A01:4453149	AAAAAGAAAAAAAAAA	16
A01:4453217	TTTTTTTTTTTGCTC	15
A01:4472652	AAAAAAAAAAAG	12
A01:4475433	AGAGAGAGAGAGAGATT	17
A01:4492657	TTTTTTTCTTTTTTT	15
A01:4502490	CTAAAAAGAAAAATAAAAAGAAAAAAAAA	29
A01:4504978	TATATATATATATAT	15
A01:4512891	AATAAAATAAAATAAAA	17
A01:4518362	AAAAAAAGAAAAAAGAAAAAA	21
A01:4518874	TATATATATATATAT	15
A01:4520820	ATATATATATATATATA	17
A01:4521086	TGGGAGTGGGAGTGGGAGTGGGAGTGGGAGTGGGAGTGGGAGTGGGAGTG	50
A01:4521622	TTATTTATATTTTATTTTATT	21
A01:4523722	TATATATATATATAT	15
A01:4528644	AAAAAAAAAAA	11
A01:4530692	TAATTAATTACATAAAATAATTAATTATTTAAATAATTAAT	41
A01:4531142	AGAGAGAGAGAGAGAG	16
A01:4531249	AAAAAAAAAAA	11
A01:4536450	AATAATAATATAATAATAA	19
A01:4541935	AAAAAAAAACAAAATAAAAA	20
A01:4543465	ATATATATATATA	13
A01:4545104	ATAAATAAATAAATAA	16
A01:4547326	CATCTCCATCTTCATCTTCAACTTCATCTTC	31
A01:4549827	CTTGACTTGACTTGACTGGACT	22
A01:4561829	ATTTATTTATATATTTTTTATTTTTTATT	29
A01:4562383	GAAAAATAAAAAGAAAAAGAAAA	23
A01:4562942	TTTTATTTTATTTTATTTTTCTTATGTTTATTTT	34
A01:4563607	TTTTTTTTTTTTC	13
A01:4563643	GCTGCTGCTGCTGCT	15
A01:4564392	TAAAATAAAATAAAAGTAAAATT	23
A01:4568862	TAAAATAAAATAAAAGTAAAAC	22
A01:4570145	ACACACACACACATAT	16
A01:4570157	ATATATATATATATATA	17
A01:4570496	AATAAAAATAAAAATAAA	18
A01:4572911	ATAAAAAAAGTAAATAAATAAATAAA	26
A01:4580997	TGATTTTTCTTTTTTTTTTTG	21
A01:4586092	ATAATAATAATATTAATAGTAATAATA	27
A01:4587786	TAAATAAATAAATAAA	16
A01:4591887	TGGGCCGGGCCGGGCCGG	18
A01:4592323	AGATAGATAGATAGAT	16
A01:4593910	TCGTCGTCGTCGTCGTCGTCATCGTC	26
A01:4595870	TTTATTTATTTATTTA	16
A01:4611090	TATATATTATATATA	15
A01:4618020	AATAATAATAATAATAGATAA	21
A01:4618478	TTTTTTTTATTTTATTTTTATTTTTTTAA	29
A01:4618481	TTTTTATTTTATTTTTATTTTTTTAA	26
A01:4619545	TTTTTTTTTTTTC	13
A01:4621694	TGTTTCTTTTTTTTTTTA	18
A01:4621803	TATATATATATA	12
A01:4628006	ATATATATATATTGC	15
A01:4628054	AAAAAAAAAAA	11
A01:4632686	TCATTCATTCATTCAT	16
A01:4642914	TATAATATATATATATAT	18
A01:4643142	TATATATATATATAT	15
A01:4644018	TGGCAAAAAATAAAATAAAATAAA	24
A01:4645677	ATCAAAATAAAAAAATAAAAAAA	23
A01:4648139	AGTAAAAAAAAAAAAAGT	18
A01:4649590	TTTTTTTTTTTTTTTA	16
A01:4652069	CTCCTCCTCCTCCTC	15
A01:4663513	AGGCAAAAAAAAAAAA	16
A01:4665938	ATATATACATATCTATATATATATATAT	28
A01:4669017	TTTTTTTTTTTTTGG	15
A01:4670260	AAAATAAAATTAATATAAAATAAAAT	26
A01:4671558	AAAAAATAAAAAATAAAAAA	20
A01:4671791	GTAAAAAAAACAAAAAAAAAAA	22
A01:4685507	ATATATAGATATATAT	16
A01:4686376	TATATATATATATATAT	17
A01:4687259	TGTGTGTGTGTGT	13
A01:4689573	TTTATTTATTTATTTAT	17
A01:4706384	AAAAAAGAAAAAAAA	15
A01:4707306	TATACTATATATATATATAT	20
A01:4708490	AGGAAAAAAAAAAA	14
A01:4709036	CCAAAAAAAAAAA	13
A01:4710796	AAAAGAAAAAAAGAAAAAAAAA	22
A01:4711124	TATTTTTATTTTTATTTTATATTTT	25
A01:4711930	TTTCTTTCTTTCTTT	15
A01:4715798	ATATATATATAGATATAT	18
A01:4715849	TATATATATACATATATATATA	22
A01:4717231	TTTATTTATTTATTT	15
A01:4719374	AGAAGAAAAAAAAAAA	16
A01:4720542	GAGAGAGAAAGAGAGAG	17
A01:4720955	GCAGGCAAAAAAAAAAAAAA	20
A01:4721477	TTTTTATTTATTTATTTATTTATTCATTT	29
A01:4724483	AAAAAAATAAAAAAAA	16
A01:4724859	ATATATATATAT	12
A01:4732331	TATATATATATATATATATATATATATACATATATATATATA	42
A01:4735513	ATAATAATAATAATATAAATAATA	24
A01:4735695	ATATAATAGTATATATATAATAT	23
A01:4736319	TTTTTTTTTATTTTTTTT	18
A01:4739132	ATATATATATATATA	15
A01:4739226	AAAAAAAAAAA	11
A01:4751221	AAAAAAAAAAA	11
A01:4751716	AAAAAAAATTAAAAAAAAAA	20
A01:4772090	TTTTTTTATTTTTTT	15
A01:4783781	TTTATTTTTATTTTTATTTATTATTTTTCTTTCTTTTCTTTTATTATTTATTATTTATTATTTTATTTTATTTTATTTTA	80
A01:4783821	TTATTATTTATTATTTATTATTTTATTTTATTTTATT	37
A01:4785133	AAAAAAAATAAAAAAATCAAAAAAGGAAAAAAAAAAGAAGAAAAAAA	47
A01:4787388	ATATATATATGTATAT	16
A01:4790099	TTATTATTATTATTATTATTATTATTAT	28
A01:4791142	TATATAATATATATAT	16
A01:4797327	TTTTTTTTTTTT	12
A01:4800791	CCCAAAAAAAAAACAAAA	18
A01:4802364	TTACAAAAAAAAAAA	15
A01:4815979	AAATTAAAATTAAAAATAAAAT	22
A01:4819127	AAAAAACAAAAAAAAAAATAAAAATAAAAAAAG	33
A01:4819825	ATTATTATGTTATTACTATTTTATTATTATTATT	34
A01:4820527	AGAAAGAAAGAAAGAAAAGGT	21
A01:4820964	ACAACAACAACAACAA	16
A01:4821445	ATATATATATATATATAG	18
A01:4823326	AAAAAAAAAAA	11
A01:4823886	AGAAAAAAAAAAA	13
A01:4830647	AAAAAAAAAAAAAGAAG	17
A01:4830654	AAAAAAGAAGAAGAAGAAGAA	21
A01:4840175	ATATATATATATAT	14
A01:4853070	AGCAAAAAAAAAAAAAA	17
A01:4853551	TTTTTTTTTTT	11
A01:4856564	TATATATATATATAT	15
A01:4856588	GGAAGGAAGGAAGGA	15
A01:4856873	AGGAAAAAAAAAAAACAAAAA	21
A01:4865427	CATTCATTTATGCATTCATTCATTCATT	28
A01:4886495	AAAATAAAAAAAAAA	15
A01:4887664	ATACACACACACACACACAAAA	22
A01:4887676	ACACACAAAAAAAAAAAAAAA	21
A01:4889662	TTTTCTTTTTTTTTTCTTC	19
A01:4890137	TTATATATTATTATTATTATTATTATTATTATTAT	35
A01:4894432	CATTCATTTATGCATTCATTCATTCATT	28
A01:4896367	TTTTTTTTGTTTTTT	15
A01:4896387	TTTTTTTTTGTTTTTTT	17
A01:4912229	AAAAAAAAGAGAAAAAGAAAAAAGAAAAAAAGAAAAA	37
A01:4918884	TATTATTATTATTATTATTAT	21
A01:4922873	TTTATTTATTATTTATTT	18
A01:4931919	AAAAGAAAAAAAAAAAGGTT	20
A01:4937340	AGCCCCCCCCCCCCCA	16
A01:4938306	ACACACACACACA	13
A01:4943647	AGGTGTGTGTGTATGTGTGT	20
A01:4945712	ATATATATATAT	12
A01:4949350	TTTTTTTATTTTTTTTGG	18
A01:4950313	TTATTATTATTATTATTATTAT	22
A01:4953420	TTTTTTTTTTT	11
A01:4956682	CGTTTTTTTTTTT	13
A01:4958719	TATATATATATA	12
A01:4975142	TCTTCTTCTTTCTTCTTTTCTTTTTCTTCTTC	32
A01:4975574	GAATGAATGAATGAA	15
A01:4980891	TGAGTGAAAAAAAAAAA	17
A01:4982451	GAATTTTTTTTTTT	14
A01:4985647	TTAAAAAAAAAAA	13
A01:4986863	TTTTTCTTTTTTTCTTTTTTCTTTTTCTCTTTTTTTT	37
A01:4994346	AATGAATGAATTAATGCATAAATGAATG	28
A01:4998924	ATAATAATAATAATAATAATAATAATAATA	30
A01:5000989	AAAAAAAAAATAAAA	15
A01:5001042	GAGAGAGAGAGAGAAACG	18
A01:5001688	TTTATTTATTTTTTATTTCC	20
A01:5001922	ATTTATTTAATTATTTATTTCTTTA	25
A01:5002036	TATATATATATAT	13
A01:5015217	AAAAAAAAAAGAAAAAGATT	20
A01:5015748	AAAAAAAAAGAAAAAGAGAAAAAAAAAGAAAAGAAAA	37
A01:5018834	TTTTTTTTTTTTTGA	15
A01:5019036	TTTTTCTTTTTTTTTTA	17
A01:5019234	TTTATTTATTTTTTATTT	18
A01:5019286	CCTTTTTTTGTTTTTTT	17
A01:5019460	TGTTCATTTATTTAATTATTTATTTCTTTA	30
A01:5023562	AAAAAAAAAAAC	12
A01:5025786	TTTATATTTATATTTATATTTTATTTA	27
A01:5026247	TGTTCTTTTTTTTTTTCTC	19
A01:5028283	TATATATATATATATAT	17
A01:5028407	TCATTATTATTTATTTATTTATTTATTATATATTATTTCATTTT	44
A01:5028539	TATATATTATATATA	15
A01:5028687	TTATTATTATTATTA	15
A01:5031794	TCCATCATCCATCCAATCCATCAATCC	27
A01:5032385	TCCATCTCCATCCTCCATCTCC	22
A01:5033870	CATACTTTTTTTTTATTTTT	20
A01:5033975	ATATATATTTAAAAATATTATATATATATATAT	33
A01:5037965	TTTTATTTTATTTTATTTT	19
A01:5039584	TTTTTTTTTTT	11
A01:5041086	TATATATATATATGTATA	18
A01:5042835	TATATATATATATATAT	17
A01:5046321	ATATATATATATAGATATAGATATAGATATAT	32
A01:5046323	ATATATATATAGATATAGATATAGATATA	29
A01:5046776	AATACAATATAATATAATATAAT	23
A01:5048418	TATATATATACATATAAATATAT	23
A01:5051319	AGAGAAAAAAAAAAA	15
A01:5051485	AAGAAGAAGAAGAAGA	16
A01:5053394	CATGACTTTTTTTTTTT	17
A01:5061593	AAAAATATATTTATATATAT	20
A01:5072828	CTAAAAGAAAAAAAAAA	17
A01:5075569	ATATATATATAT	12
A01:5075952	TATATATATATA	12
A01:5080764	AAAAAAAAAAA	11
A01:5081670	AAAAAAAAAAAACAAAA	17
A01:5081711	ATCATAATCATCATCATCATCATCA	25
A01:5082174	TATATATTAATATATATAT	19
A01:5082499	GGCCCGGCCCGGCCCGGCCC	20
A01:5085888	AATAAAATAAAATAAAATA	19
A01:5089896	ATTTTTTTTTTTA	13
A01:5091144	TATATATATATA	12
A01:5091410	TATATACATATATATAAAA	19
A01:5098794	TATATATATATA	12
A01:5099608	CTAAAAAAAAAAAA	14
A01:5110134	AAAAAAAAAGAAAACAACAAAAAAAAGTAAAAAAACAGAAAAAAAAA	47
A01:5110686	ATATATATATATA	13
A01:5110761	TTAATAATTAATTAATTATTAA	22
A01:5111545	ATATATATATATAT	14
A01:5111558	TGTGTGTGTGTGTG	14
A01:5114482	AAATAAATAAATAAA	15
A01:5129005	AAATAAATAAATAAA	15
A01:5131908	AAAAAAGAAAAAAAAAA	17
A01:5133667	AGATAAAAAAAAAAAAC	17
A01:5136784	TCTTTGTTTTTTTTTCTTTTTCTTC	25
A01:5138474	TTTATTTATTTATTT	15
A01:5141759	GTAAAAAAAAAAACAAGAAAAAAA	24
A01:5148030	GTAAAAAAAAAAAA	14
A01:5148063	ATATATATTTATATATATATA	21
A01:5148581	TTTTTTTTTTATTTTT	16
A01:5149142	AACAAAAAAAAAACAAAAACAAAAGACAA	29
A01:5149145	AAAAAAAAAACAAAAACAAAA	21
A01:5154406	TTACCAAAAAAAAAAAAG	18
A01:5156986	TTTTTCTTTTTTTTTT	16
A01:5160139	ACATAAAAAAAAAAAGAAAAAAA	23
A01:5165961	TTTTTTATTTTTTATTTTTTATTTTTTCTCTTTTTTATTTTTATTTTTATTTTTTTCTTTTCTTTTTTCCTTTTTTTTTGA	81
A01:5165962	TTTTTATTTTTTATTTTTTATTTTTTCTCTTTTTTATTTTTATTTTTATTTTT	53
A01:5167417	AATTTGTTTTTTCTTCTTTTTTTTTTCTTTT	31
A01:5167528	TTTTTTTTTTTGA	13
A01:5168566	CTCTTCTCTCTCTCTCTCTTTCTTTCTCT	29
A01:5174495	TTATTATTTTATTATTATTTTATT	24
A01:5174983	TTATTTTATTTTAGTTATTTATTTTAATTATTTTAT	36
A01:5175828	ATAATATAATATAATATA	18
A01:5176789	ACTGTGACTGTTACTGCTACTGTTACTGTTAC	32
A01:5184080	ACTGTGACTGTTACTGCTACTGTTACTGTTAC	32
A01:5188549	ATATATATTAAATATAAATATATA	24
A01:5191785	TATCATTATCATTATCAT	18
A01:5195126	TAAAAAAAAAAA	12
A01:5196067	TAAAATAAAATAAAATAAAATAAA	24
A01:5199306	TTTTTCTTTTTTTTTTA	17
A01:5201300	TTTATTTATTTATTT	15
A01:5202249	AAAAAAAAAAGAAAATT	17
A01:5204796	TTTTATTTTATTTTATT	17
A01:5220901	TTCCAAAAAAAAAAAA	16
A01:5226807	AAGGAAAGGAAAGGAAAGGAAAG	23
A01:5229079	TTTTTTTTTTTA	12
A01:5239711	AAAAAAAAAAAAGAAAAAAAGAAAAAG	27
A01:5241546	TTTTTTTTTTTGA	13
A01:5243914	TTTTTTTTTATTTTTTT	17
A01:5245261	ATTTATTTATTTATTTTTTA	20
A01:5245463	TTTTTTTTTATTTTTTTTATG	21
A01:5247155	TTTTTTTTTTT	11
A01:5255450	TTTTGTTTTATTTCTACTTTACTTTATTTTATTTTAT	37
A01:5256276	TACCTTTTTATTTATTTATTTTATTT	26
A01:5262587	AAAAAAAAGACAAAAAAGAAAAAAAAA	27
A01:5262631	AAAAAAAAGAAAAAAAAGAAAAAAGAAAA	29
A01:5262676	AAAAAAAAATAAAAA	15
A01:5263745	TTTTGTTTTATTTCTACTTTACTTTATTTTATTTTAT	37
A01:5264577	TTTATTTATTTATTTTATTTTTG	23
A01:5266600	TTTTTTTTTTT	11
A01:5267090	TATTAGTTATATATTATTATTATTAT	26
A01:5268737	AGATAAAAGAAAAGAAAAGAAAAGAAA	27
A01:5271495	AAAAGAAAAGAAAAGAAAGAAA	22
A01:5271823	TTTTTTATTTTTTTT	15
A01:5273323	TTTTTTTTTTTTA	13
A01:5273370	TTTTGTTTTTTTTTTT	16
A01:5273429	ATATATATATAT	12
A01:5278107	CTAAAAAAAAAAAACCT	17
A01:5278421	TTTCTTTCTTTTTGTTTTTTTCTTTCTTTCTTT	33
A01:5278455	TATATACATATACATATATATATAT	25
A01:5278456	ATATACATATACATATATATATA	23
A01:5278748	CGACCCGACCCGACCCG	17
A01:5279071	ATTATTTTAGTATTATTATTATATTTTATT	30
A01:5282939	CATTCATTCATTCATT	16
A01:5291523	TCAAAAAAAAAAA	13
A01:5293446	TCTTTTTTCTTTCTTTCTGTTTTTTTTTCTTTCTTTCTTT	40
A01:5293487	TATATACATATACATATATATAT	23
A01:5293488	ATATACATATACATATATATAT	22
A01:5294088	ATTATTTTAGTATTATTATTATATTTTATT	30
A01:5295619	ACCCAAAAATAAATAAATAAAGAAAT	26
A01:5307353	AAAAAAAAAAAT	12
A01:5316583	TTAAGAAAAAAAAAAGAAAAT	21
A01:5317155	AAAAAAAAAGAAGAAAAAAA	20
A01:5322938	AAAATTTTTTTATTTTTTTATTTTTTT	27
A01:5325726	GAATTTATTATTATTATTTTATTTT	25
A01:5325742	TTTTATTTTTTTCTTTTTTATTATTTTATTTTTTT	35
A01:5352393	CCAAAAAAAAAAA	13
A01:5356556	TATTTATTTATTTAT	15
A01:5358369	AAAGAAAAGAAAAGAAAGAAA	21
A01:5358471	TTTTTTTTTTT	11
A01:5363070	AAAGAGAAAGAAAAAGAGAGAGAGAGAAGAG	31
A01:5363084	AGAGAGAGAGAGAAGAG	17
A01:5365618	GCAAAAAAAAGAAAGAAAAAAAGTAAAGAAAAAGAGAAAAAAAATAAAAAATAAAAAATAAAAAAATAAAAAT	73
A01:5369814	TATTATATTTTATTTTATTTT	21
A01:5371836	CCTCTCCCTCTCCCTCTCCC	20
A01:5376498	CATTCATTCATTCATCCATTCATTCATT	28
A01:5391680	AAAAAAAAAAA	11
A01:5392707	TTTTTTTTCTTTTTCTTTTATTTTTTTTCTTTTTCTTTTATTTTTTTCTTCTTTTTT	57
A01:5392710	TTTTTCTTTTTCTTTTATTTTTTTTCTTTTTCTTTTATTTTTTTCTT	47
A01:5397816	TATTGTTTGTTTGTTTG	17
A01:5398221	TATTATTATTACTTTAACTTATTATTATTATTATT	35
A01:5398295	TATTTATTTATTTATTTAT	19
A01:5398335	TGGTATTTTTATTTTTATTATTATTTATTACTATTATTTTTATT	44
A01:5398534	TTTATTTATTTATTTATTTATTTATTTATTTACTTATGTATT	42
A01:5413907	ATAATAAAAAAAAAAA	16
A01:5416976	TGTATGTATGTATGTAT	17
A01:5417663	AAATAGATAAATAAATAAATA	21
A01:5431978	TTTTTTCTTCTTTTTTTTTT	20
A01:5443137	AATGTATGAATGAATGCATGAATGAATGCATGAATG	36
[truncated: 554,432+ more rows]
