# Supplementary material for: Population-Scale Polymorphic Short Tandem Repeat Provides an Alternative Strategy for Allele Mining in Cotton
Source: Front Plant Sci. 2022 May 6;13:916830. doi: 10.3389/fpls.2022.916830 (PMC9120961; doi:10.3389/fpls.2022.916830)
Supplement: Supplementary file 7 [file Table_7.XLSX]

## Sheet: S8
Table S8. Base-composition pattern of polymorphic STRs across different genomic features
Position	Number of A/T	Number of G/C	Genomic location
A01:52816	21	11	Exon
A01:140597	7	12	Exon
A01:159089	12	6	Exon
A01:153738	15	15	Exon
A01:260370	17	8	Exon
A01:293407	13	9	Exon
A01:431614	13	8	Exon
A01:603266	18	9	Exon
A01:633068	9	10	Exon
A01:633070	25	38	Exon
A01:633089	15	26	Exon
A01:633194	0	15	Exon
A01:633192	1	16	Exon
A01:873010	23	3	Exon
A01:904654	14	10	Exon
A01:904655	24	32	Exon
A01:904670	15	27	Exon
A01:970969	17	8	Exon
A01:1192965	14	3	Exon
A01:1204041	10	5	Exon
A01:1379699	17	8	Exon
A01:1379994	11	6	Exon
A01:1408527	39	0	Exon
A01:1486020	15	16	Exon
A01:1714324	13	7	Exon
A01:1728572	10	21	Exon
A01:1842598	11	6	Exon
A01:1852826	20	10	Exon
A01:1852830	18	8	Exon
A01:1920977	11	5	Exon
A01:1920974	13	6	Exon
A01:1934601	14	6	Exon
A01:1957978	7	22	Exon
A01:1957979	7	21	Exon
A01:2008604	7	12	Exon
A01:2008741	17	9	Exon
A01:2008827	14	3	Exon
A01:2008831	13	0	Exon
A01:2008833	11	0	Exon
A01:2084177	12	6	Exon
A01:2102939	14	12	Exon
A01:2193952	14	2	Exon
A01:2193950	14	4	Exon
A01:2251351	6	11	Exon
A01:2251410	19	13	Exon
A01:2429195	14	2	Exon
A01:2435122	13	2	Exon
A01:2435121	12	1	Exon
A01:2444194	16	4	Exon
A01:2444200	11	0	Exon
A01:2674853	8	12	Exon
A01:2674898	7	13	Exon
A01:2675031	12	25	Exon
A01:2675035	10	23	Exon
A01:2675811	27	18	Exon
A01:2675816	24	16	Exon
A01:2840379	10	5	Exon
A01:2840375	13	6	Exon
A01:2857421	17	7	Exon
A01:3074251	17	9	Exon
A01:3109726	9	14	Exon
A01:3452284	14	8	Exon
A01:3971651	11	6	Exon
A01:3984764	17	22	Exon
A01:4078491	7	7	Exon
A01:4428267	9	9	Exon
A01:4593910	10	16	Exon
A01:4593949	18	8	Exon
A01:4652069	5	10	Exon
A01:4975142	23	9	Exon
A01:5757637	30	20	Exon
A01:6169506	12	6	Exon
A01:6473540	5	10	Exon
A01:6476618	24	11	Exon
A01:6540216	12	18	Exon
A01:6724841	11	11	Exon
A01:6883819	13	6	Exon
A01:6883927	12	6	Exon
A01:6884072	12	5	Exon
A01:6884789	17	9	Exon
A01:7008653	10	21	Exon
A01:7008655	8	21	Exon
A01:7022169	11	5	Exon
A01:7177316	16	13	Exon
A01:7355891	8	17	Exon
A01:7583772	10	16	Exon
A01:7738922	10	12	Exon
A01:7779041	35	20	Exon
A01:7816443	25	13	Exon
A01:7943255	17	9	Exon
A01:8183084	12	21	Exon
A01:8340333	29	13	Exon
A01:8441848	30	13	Exon
A01:8464142	13	13	Exon
A01:8490163	12	7	Exon
A01:9097027	20	13	Exon
A01:9850905	16	3	Exon
A01:9850546	0	17	Exon
A01:11396516	12	6	Exon
A01:11396560	17	8	Exon
A01:11580630	13	8	Exon
A01:11594601	14	7	Exon
A01:11718571	13	25	Exon
A01:11718612	25	47	Exon
A01:12012458	10	6	Exon
A01:12199263	16	3	Exon
A01:12284913	12	7	Exon
A01:12352121	24	10	Exon
A01:12553284	19	10	Exon
A01:13449125	10	9	Exon
A01:13454163	5	10	Exon
A01:13579635	9	20	Exon
A01:13656764	4	18	Exon
A01:13773245	12	8	Exon
A01:13773248	19	20	Exon
A01:14057668	1	16	Exon
A01:14306405	13	13	Exon
A01:14762730	21	6	Exon
A01:16464521	12	0	Exon
A01:16963255	5	10	Exon
A01:16963253	6	11	Exon
A01:17197964	9	9	Exon
A01:17511339	10	18	Exon
A01:17511363	10	5	Exon
A01:17539967	7	12	Exon
A01:17540168	10	15	Exon
A01:18025559	7	7	Exon
A01:18020093	7	12	Exon
A01:18020186	5	26	Exon
A01:18321204	17	26	Exon
A01:19167585	13	8	Exon
A01:19167584	13	7	Exon
A01:19495350	5	27	Exon
A01:19495354	2	26	Exon
A01:19515061	13	9	Exon
A01:19636509	22	5	Exon
A01:19956762	10	6	Exon
A01:19977235	19	10	Exon
A01:20725532	14	7	Exon
A01:20831418	3	15	Exon
A01:25614631	17	27	Exon
A01:25826120	13	12	Exon
A01:29329657	10	12	Exon
A01:29608681	45	15	Exon
A01:31352844	11	8	Exon
A01:32273935	9	9	Exon
A01:32601213	23	10	Exon
A01:36396847	31	23	Exon
A01:38674438	14	7	Exon
A01:42373538	12	10	Exon
A01:42373544	10	6	Exon
A01:42932537	12	10	Exon
A01:42932557	11	19	Exon
A01:49165718	7	6	Exon
A01:50162497	11	5	Exon
A01:54508774	10	13	Exon
A01:54810036	18	9	Exon
A01:62285839	21	12	Exon
A01:73970428	6	13	Exon
A01:74214133	18	6	Exon
A01:75161851	11	6	Exon
A01:75372369	18	26	Exon
A01:78334202	17	3	Exon
A01:86848849	10	5	Exon
A01:87117065	31	16	Exon
A01:87573894	27	10	Exon
A01:92045518	13	15	Exon
A01:92642133	10	9	Exon
A01:99717739	12	13	Exon
A01:100889873	17	8	Exon
A01:103620794	15	14	Exon
A01:104829109	6	15	Exon
A01:105285607	11	14	Exon
A01:105577816	17	14	Exon
A01:105582442	16	8	Exon
A01:107326843	6	10	Exon
A01:107917312	15	7	Exon
A01:107989791	12	3	Exon
A01:107989793	11	0	Exon
A01:108095190	13	19	Exon
A01:108416556	12	6	Exon
A01:108416551	16	7	Exon
A01:109552577	0	18	Exon
A01:109762695	6	11	Exon
A01:109763126	6	13	Exon
A01:110001355	17	5	Exon
A01:110080052	12	14	Exon
A01:110424398	13	7	Exon
A01:110424646	10	5	Exon
A01:110817782	10	10	Exon
A01:111159702	14	8	Exon
A01:111453463	13	8	Exon
A01:111855985	9	12	Exon
A01:111855981	8	13	Exon
A01:112096504	17	9	Exon
A01:112618458	12	7	Exon
A01:112745383	28	14	Exon
A01:113138287	13	9	Exon
A01:113138293	10	6	Exon
A01:113156518	11	6	Exon
A01:113361515	20	30	Exon
A01:113620217	7	12	Exon
A01:113873818	15	7	Exon
A01:114279026	8	8	Exon
A01:114407579	0	16	Exon
A01:114448108	16	10	Exon
A01:115126924	19	11	Exon
A01:115150283	16	12	Exon
A01:115150289	14	8	Exon
A01:115179584	19	9	Exon
A01:115193339	21	13	Exon
A01:115198854	11	6	Exon
A01:115251918	28	22	Exon
A01:115251926	23	18	Exon
A01:115596253	12	7	Exon
A01:115597168	15	6	Exon
A01:115640583	15	8	Exon
A01:115640688	13	7	Exon
A01:115925631	43	23	Exon
A01:115997296	18	9	Exon
A01:115997494	14	8	Exon
A01:116166675	11	5	Exon
A01:116166769	6	11	Exon
A01:116166915	12	6	Exon
A01:116166910	13	10	Exon
A01:116430169	6	12	Exon
A01:116621771	12	11	Exon
A01:116798965	11	5	Exon
A01:116990327	13	7	Exon
A01:116990392	10	19	Exon
A01:117007903	5	19	Exon
A01:117060291	13	7	Exon
A01:117063088	24	11	Exon
A01:117089199	15	24	Exon
A01:117093372	13	19	Exon
A01:117202674	15	7	Exon
A01:117202737	18	15	Exon
A01:117202834	13	8	Exon
A01:117206656	6	12	Exon
A01:117206971	15	6	Exon
A01:117211116	13	7	Exon
A01:117363730	20	3	Exon
A01:117453100	12	7	Exon
A01:117763910	1	27	Exon
A01:117776712	23	7	Exon
A01:117776717	21	3	Exon
A01:117896219	12	6	Exon
A01:117895695	11	6	Exon
A02:103326	12	10	Exon
A02:123465	25	1	Exon
A02:228824	10	5	Exon
A02:238132	15	8	Exon
A02:238127	17	11	Exon
A02:372294	8	14	Exon
A02:382593	17	9	Exon
A02:910625	0	19	Exon
A02:913593	17	10	Exon
A02:1382482	17	9	Exon
A02:1447524	12	17	Exon
A02:1447527	10	16	Exon
A02:1449212	10	17	Exon
A02:1449206	13	20	Exon
A02:1552802	6	14	Exon
A02:1658719	34	20	Exon
A02:1658732	25	15	Exon
A02:1658729	26	17	Exon
A02:1666294	16	8	Exon
A02:1711680	10	5	Exon
A02:1766197	7	13	Exon
A02:1790709	14	9	Exon
A02:2133940	16	8	Exon
A02:2189026	15	11	Exon
A02:2373086	8	15	Exon
A02:2373081	11	17	Exon
A02:2840372	6	12	Exon
A02:2842363	9	14	Exon
A02:2842616	13	23	Exon
A02:2842974	7	14	Exon
A02:2842622	11	19	Exon
A02:2886013	10	13	Exon
A02:2888761	15	23	Exon
A02:2886014	9	13	Exon
A02:2888763	14	22	Exon
A02:2911569	10	13	Exon
A02:2911572	5	10	Exon
A02:3057505	13	6	Exon
A02:3105541	15	8	Exon
A02:3240989	18	4	Exon
A02:3241507	5	10	Exon
A02:3241642	12	13	Exon
A02:3284371	7	14	Exon
A02:3343248	22	15	Exon
A02:3383495	7	12	Exon
A02:3418587	11	6	Exon
A02:3428616	13	8	Exon
A02:3433724	16	8	Exon
A02:3531840	7	14	Exon
A02:3537478	14	9	Exon
A02:3595025	28	16	Exon
A02:3823269	15	9	Exon
A02:3957420	7	13	Exon
A02:3958565	6	12	Exon
A02:3984539	6	12	Exon
A02:4000412	20	11	Exon
A02:4515429	12	7	Exon
A02:4635562	10	13	Exon
A02:4775157	13	11	Exon
A02:5176093	7	14	Exon
A02:5218978	12	14	Exon
A02:5908591	12	7	Exon
A02:5921985	13	3	Exon
A02:6334163	25	11	Exon
A02:6414937	15	9	Exon
A02:6505031	12	5	Exon
A02:6723158	9	14	Exon
A02:6788548	6	11	Exon
A02:6986502	12	13	Exon
A02:7490395	12	10	Exon
A02:7490389	15	13	Exon
A02:7498808	14	7	Exon
A02:7531377	10	5	Exon
A02:7629676	13	6	Exon
A02:7642713	17	8	Exon
A02:8334297	6	16	Exon
A02:8460931	25	13	Exon
A02:8538105	27	13	Exon
A02:8524904	9	7	Exon
A02:8941888	7	12	Exon
A02:9265756	14	4	Exon
A02:9309181	15	0	Exon
A02:9553162	2	23	Exon
A02:9705271	17	7	Exon
A02:9706371	14	8	Exon
A02:9706377	11	5	Exon
A02:10021293	10	5	Exon
A02:10040420	6	12	Exon
A02:10040422	5	11	Exon
A02:10334697	22	15	Exon
A02:10334695	23	16	Exon
A02:10388092	10	20	Exon
A02:10586754	9	17	Exon
A02:10586856	9	17	Exon
A02:10980242	11	17	Exon
A02:10980368	6	13	Exon
A02:10980497	13	6	Exon
A02:10980248	7	15	Exon
A02:11162674	13	7	Exon
A02:11408793	18	8	Exon
A02:11721411	6	11	Exon
A02:12487638	7	13	Exon
A02:12560689	19	11	Exon
A02:12560744	9	17	Exon
A02:12578764	6	12	Exon
A02:12578762	6	14	Exon
A02:13158103	17	9	Exon
A02:13158106	16	8	Exon
A02:13417038	12	6	Exon
A02:14153482	11	5	Exon
A02:14613167	7	14	Exon
A02:15301098	24	4	Exon
A02:15301101	23	2	Exon
A02:15724848	36	19	Exon
A02:16857167	34	20	Exon
A02:17702846	6	11	Exon
A02:17703469	6	11	Exon
A02:18555006	7	6	Exon
A02:20766331	19	3	Exon
A02:24068064	7	15	Exon
A02:24309999	5	11	Exon
A02:25750847	13	9	Exon
A02:25783532	17	1	Exon
A02:25783530	17	3	Exon
A02:25953868	5	12	Exon
A02:29369011	6	14	Exon
A02:30103461	13	14	Exon
A02:30103458	14	16	Exon
A02:30453018	16	11	Exon
A02:30889551	16	17	Exon
A02:32480582	17	12	Exon
A02:33545168	27	17	Exon
A02:38723031	12	6	Exon
A02:41183523	17	10	Exon
A02:41318461	8	12	Exon
A02:42214936	6	12	Exon
A02:44058140	14	7	Exon
A02:44942825	14	7	Exon
A02:45476785	9	16	Exon
A02:45476787	8	15	Exon
A02:45724716	5	11	Exon
A02:45728589	17	4	Exon
A02:45728588	15	3	Exon
A02:45806331	5	10	Exon
A02:46402812	24	10	Exon
A02:46901504	6	12	Exon
A02:48066940	17	2	Exon
A02:50800206	10	5	Exon
A02:50800092	11	5	Exon
A02:66280329	17	26	Exon
A02:66021494	22	14	Exon
A02:65413078	9	17	Exon
A02:57116739	6	12	Exon
A02:78384124	12	10	Exon
A02:82208702	15	16	Exon
A02:82208792	9	10	Exon
A02:82208985	17	13	Exon
A02:85663344	14	8	Exon
A02:86714855	18	10	Exon
A02:87823419	22	31	Exon
A02:87823656	20	29	Exon
A02:87922854	14	6	Exon
A02:89012783	21	6	Exon
A02:89068872	19	9	Exon
A02:92122307	12	8	Exon
A02:94652917	5	17	Exon
A02:95526967	14	12	Exon
A02:98782888	7	14	Exon
A02:98783122	7	16	Exon
A02:99133793	22	6	Exon
A02:99624430	21	4	Exon
A02:99931279	13	12	Exon
A02:100054574	17	9	Exon
A02:100333873	13	2	Exon
A02:100333875	13	0	Exon
A02:100803891	9	9	Exon
A02:100840866	9	17	Exon
A02:101135194	12	19	Exon
A02:101510419	6	13	Exon
A02:102457822	5	28	Exon
A02:102865073	8	7	Exon
A02:103596077	10	10	Exon
A02:103600723	11	5	Exon
A02:103797248	16	8	Exon
A02:103797977	25	13	Exon
A02:103815007	10	10	Exon
A02:103866691	10	5	Exon
A02:103902256	5	26	Exon
A02:104459978	17	15	Exon
A02:104459981	19	14	Exon
A02:104541196	6	12	Exon
A02:104556362	10	18	Exon
A02:104581236	8	12	Exon
A02:104650008	11	12	Exon
A02:104665249	15	11	Exon
A02:104758072	12	6	Exon
A02:104795570	25	3	Exon
A02:105046877	7	13	Exon
A02:105220560	13	27	Exon
A02:105223902	7	14	Exon
A02:105230256	7	13	Exon
A02:105414587	8	12	Exon
A02:105414726	14	20	Exon
A02:105414728	13	16	Exon
A02:105426027	5	14	Exon
A02:105475252	17	15	Exon
A02:105475254	17	12	Exon
A02:105489647	11	5	Exon
A02:105504015	16	2	Exon
A02:105580302	7	14	Exon
A02:105728951	11	6	Exon
A02:105773097	28	14	Exon
A02:105836983	10	5	Exon
A02:105907566	11	10	Exon
A02:106309503	17	7	Exon
A02:106452856	23	12	Exon
A02:106491527	5	10	Exon
A02:106514111	4	20	Exon
A02:106628948	12	6	Exon
A02:106644825	5	21	Exon
A02:106758674	10	15	Exon
A02:106758769	13	28	Exon
A02:106758874	11	17	Exon
A02:106759187	6	10	Exon
A02:106759329	10	15	Exon
A02:106754652	7	12	Exon
A02:107048272	17	5	Exon
A02:107100172	3	22	Exon
A02:107100322	6	15	Exon
A02:107100177	0	20	Exon
A02:107113722	16	9	Exon
A02:107115021	16	13	Exon
A02:107115022	15	13	Exon
A02:107152317	17	18	Exon
A02:107152320	13	16	Exon
A02:107152853	9	11	Exon
A02:107289448	19	1	Exon
A02:107487036	17	9	Exon
A02:107487147	6	12	Exon
A02:107517597	6	13	Exon
A02:107595253	7	16	Exon
A02:107635378	10	5	Exon
A02:107657336	14	3	Exon
A02:107684084	10	5	Exon
A02:107702352	17	11	Exon
A02:107722063	11	25	Exon
A02:107739353	5	10	Exon
A02:107748563	25	13	Exon
A02:107794374	5	12	Exon
A02:107798777	11	6	Exon
A02:107861165	10	5	Exon
A02:107895282	27	12	Exon
A02:107905381	9	10	Exon
A02:107947187	6	13	Exon
A02:107956287	13	8	Exon
A02:107991407	12	4	Exon
A02:108003486	5	10	Exon
A02:108003998	21	1	Exon
A02:108082639	11	10	Exon
A02:108104357	23	33	Exon
A02:108104361	21	31	Exon
A02:108150400	11	6	Exon
A03:81947	12	5	Exon
A03:82139	16	8	Exon
A03:89258	17	15	Exon
A03:89344	12	19	Exon
A03:105166	26	38	Exon
A03:110217	11	12	Exon
A03:110267	35	53	Exon
A03:135989	17	11	Exon
A03:276094	10	6	Exon
A03:443348	18	0	Exon
A03:798122	10	6	Exon
A03:835783	19	10	Exon
A03:835787	17	8	Exon
A03:847687	10	10	Exon
A03:908854	18	8	Exon
A03:1013648	11	12	Exon
A03:1105890	18	16	Exon
A03:1105968	15	15	Exon
A03:1290349	19	12	Exon
A03:1290352	18	10	Exon
A03:1335498	16	8	Exon
A03:1335495	17	10	Exon
A03:1533132	15	8	Exon
A03:1541080	17	8	Exon
A03:2130385	13	13	Exon
A03:2580022	16	3	Exon
A03:2764525	10	6	Exon
A03:2781290	17	1	Exon
A03:2796603	10	5	Exon
A03:2819026	1	22	Exon
A03:3216721	9	9	Exon
A03:3299107	16	3	Exon
A03:3398199	14	5	Exon
A03:3495259	18	2	Exon
A03:3524635	6	10	Exon
A03:3671569	8	14	Exon
A03:3703998	8	16	Exon
A03:3703994	10	18	Exon
A03:3786606	18	11	Exon
A03:3920155	13	11	Exon
A03:3941187	16	17	Exon
A03:3985987	11	4	Exon
A03:4126876	10	20	Exon
A03:4126873	11	22	Exon
A03:4388203	21	26	Exon
A03:4426230	17	8	Exon
A03:4477722	7	16	Exon
A03:4545415	18	18	Exon
A03:4844539	10	11	Exon
A03:5041408	11	12	Exon
A03:5352404	7	12	Exon
A03:5571842	9	18	Exon
A03:5586506	6	16	Exon
A03:6133795	4	21	Exon
A03:6173878	7	13	Exon
A03:6211521	13	6	Exon
A03:6401386	17	8	Exon
A03:6514456	5	11	Exon
A03:7082437	19	10	Exon
A03:7178776	6	16	Exon
A03:7241644	14	8	Exon
A03:7362207	9	9	Exon
A03:7362231	21	22	Exon
A03:7420811	10	5	Exon
A03:7659088	15	7	Exon
A03:7772008	22	11	Exon
A03:7772002	26	13	Exon
A03:7963892	12	7	Exon
A03:8065251	11	6	Exon
A03:8153358	10	5	Exon
A03:8153352	14	7	Exon
A03:8214634	14	22	Exon
A03:8889435	23	4	Exon
A03:9129629	6	11	Exon
A03:9129627	7	12	Exon
A03:9210499	21	11	Exon
A03:9420169	12	4	Exon
A03:9446233	11	16	Exon
A03:9446237	9	14	Exon
A03:9967457	8	16	Exon
A03:10261452	9	9	Exon
A03:10261451	9	10	Exon
A03:11528763	10	9	Exon
A03:13138494	3	15	Exon
A03:13664121	12	2	Exon
A03:13664123	12	0	Exon
A03:14133566	19	10	Exon
A03:14481319	11	28	Exon
A03:14794627	15	13	Exon
A03:15581011	13	4	Exon
A03:16759259	9	14	Exon
A03:16841192	6	11	Exon
A03:16841210	28	19	Exon
A03:16925957	48	29	Exon
A03:18260105	5	10	Exon
A03:18728102	6	10	Exon
A03:18728151	5	10	Exon
A03:18883441	6	14	Exon
A03:18883649	5	14	Exon
A03:20373915	15	10	Exon
A03:21429767	12	5	Exon
A03:22223401	5	15	Exon
A03:22321369	27	10	Exon
A03:22381647	26	13	Exon
A03:22542417	20	10	Exon
A03:24967974	10	21	Exon
A03:25282174	9	16	Exon
A03:26673819	10	5	Exon
A03:26966647	25	22	Exon
A03:33436803	14	0	Exon
A03:35884754	12	6	Exon
A03:36615123	5	10	Exon
A03:43691806	16	9	Exon
A03:44543779	17	9	Exon
A03:49019784	11	6	Exon
A03:49112414	3	25	Exon
A03:49112418	3	20	Exon
A03:50387355	13	6	Exon
A03:50497715	15	16	Exon
A03:52432703	14	1	Exon
A03:55613218	17	8	Exon
A03:55621436	7	13	Exon
A03:55621575	9	19	Exon
A03:57705223	36	10	Exon
A03:66450305	11	6	Exon
A03:66827836	14	7	Exon
A03:69421545	14	7	Exon
A03:71366881	14	6	Exon
A03:74239480	16	6	Exon
A03:74751565	8	7	Exon
A03:77888667	8	14	Exon
A03:77888806	16	10	Exon
A03:82616903	10	5	Exon
A03:84833835	15	0	Exon
A03:85500026	11	10	Exon
A03:85706467	14	6	Exon
A03:85754179	20	10	Exon
A03:86157318	4	16	Exon
A03:86181482	12	20	Exon
A03:88602574	0	19	Exon
A03:88602661	19	8	Exon
A03:88993628	10	7	Exon
A03:89684979	10	5	Exon
A03:89755661	6	16	Exon
A03:91312768	9	9	Exon
A03:91478683	11	5	Exon
A03:97586162	18	13	Exon
A03:97887246	11	5	Exon
A03:98034831	5	10	Exon
A03:99055488	14	8	Exon
A03:99871289	11	6	Exon
A03:100236365	13	9	Exon
A03:101420015	13	7	Exon
A03:101694530	9	16	Exon
A03:102014345	7	14	Exon
A03:102014414	16	11	Exon
A03:102095132	11	10	Exon
A03:102166961	9	10	Exon
A03:102746753	6	13	Exon
A03:102999428	7	12	Exon
A03:103497070	12	6	Exon
A03:103534087	5	10	Exon
A03:103563841	6	12	Exon
A03:103564085	11	5	Exon
A03:103910629	13	11	Exon
A03:103910634	12	7	Exon
A03:104219827	14	11	Exon
A03:104220004	31	15	Exon
A03:104243946	12	7	Exon
A03:105098526	25	2	Exon
A03:105392623	7	13	Exon
A03:105495929	12	11	Exon
A03:105496040	20	29	Exon
A03:105496171	9	19	Exon
A03:105612784	5	24	Exon
A03:105708120	14	11	Exon
A03:105708126	12	7	Exon
A03:105801437	15	8	Exon
A03:105891809	14	5	Exon
A03:106088860	21	3	Exon
A03:106088862	19	1	Exon
A03:106093500	14	4	Exon
A03:106156649	38	9	Exon
A03:106202196	11	5	Exon
A03:106255762	16	8	Exon
A03:107010804	11	5	Exon
A03:107015032	12	0	Exon
A03:107015031	12	1	Exon
A03:107205084	4	17	Exon
A03:107205083	5	17	Exon
A03:107346652	19	1	Exon
A03:107533759	32	16	Exon
A03:107534566	16	10	Exon
A03:107940443	12	4	Exon
A03:107940448	11	0	Exon
A03:108417439	21	5	Exon
A03:108431137	17	8	Exon
A03:108431233	13	7	Exon
A03:108497286	7	8	Exon
A03:108567213	14	6	Exon
A03:108574936	10	5	Exon
A03:108612331	0	23	Exon
A03:108612753	6	11	Exon
A03:108612768	10	5	Exon
A03:108902634	16	5	Exon
A03:109007268	11	38	Exon
A03:109007339	6	14	Exon
A03:109007342	12	32	Exon
A03:109007273	9	35	Exon
A03:109081821	1	18	Exon
A03:109103831	14	12	Exon
A03:109301066	15	9	Exon
A03:109482475	11	0	Exon
A03:109484414	7	14	Exon
A03:109484439	11	6	Exon
A03:109490907	14	8	Exon
A03:109639397	6	6	Exon
A03:109809578	15	7	Exon
A03:109809576	16	9	Exon
A03:109845661	11	10	Exon
A03:109859118	11	11	Exon
A03:109912929	19	5	Exon
A03:109932568	14	20	Exon
A03:109951194	11	11	Exon
A03:110002089	10	7	Exon
A03:110136242	5	20	Exon
A03:110136244	4	19	Exon
A03:110147466	13	23	Exon
A03:110430518	15	7	Exon
A03:110552043	12	7	Exon
A03:110611668	12	17	Exon
A03:110636574	17	3	Exon
A03:110705386	10	5	Exon
A03:110989227	11	10	Exon
A03:110993475	5	10	Exon
A03:111100038	10	5	Exon
A03:111139492	13	8	Exon
A03:111343040	20	5	Exon
A03:111380264	18	12	Exon
A03:111543558	8	14	Exon
A04:78921	21	3	Exon
A04:78922	20	3	Exon
A04:183773	13	6	Exon
A04:364998	9	15	Exon
A04:364999	13	17	Exon
A04:496904	4	16	Exon
A04:578733	13	6	Exon
A04:576004	43	28	Exon
A04:608060	15	9	Exon
A04:608101	20	9	Exon
A04:608106	16	8	Exon
A04:751230	18	10	Exon
A04:1046646	7	13	Exon
A04:1207488	5	10	Exon
A04:1298406	7	12	Exon
A04:1298410	5	10	Exon
A04:1539139	10	5	Exon
A04:1674468	14	9	Exon
A04:1674500	18	11	Exon
A04:1674366	21	14	Exon
A04:2426865	9	17	Exon
A04:2689582	15	3	Exon
A04:2705298	19	7	Exon
A04:2705341	13	5	Exon
A04:2705303	14	7	Exon
A04:2705344	10	5	Exon
A04:3166671	13	6	Exon
A04:3527612	50	45	Exon
A04:3527019	7	22	Exon
A04:4213784	13	9	Exon
A04:4323082	22	13	Exon
A04:4323197	15	10	Exon
A04:4471164	10	15	Exon
A04:4471350	0	21	Exon
A04:5153281	11	5	Exon
A04:5225625	11	6	Exon
A04:5597332	15	8	Exon
A04:5606285	16	11	Exon
A04:5760019	53	29	Exon
A04:5760104	26	27	Exon
A04:5760140	11	18	Exon
A04:6270433	15	7	Exon
A04:7219050	8	14	Exon
A04:7219529	13	8	Exon
A04:7687705	20	0	Exon
A04:7683220	11	6	Exon
A04:7917781	12	4	Exon
A04:9489762	14	9	Exon
A04:11137213	11	13	Exon
A04:11137216	11	10	Exon
A04:12303213	16	10	Exon
A04:13179891	12	6	Exon
A04:13179889	13	7	Exon
A04:15176213	8	11	Exon
A04:15176217	7	8	Exon
A04:15614986	12	9	Exon
A04:20145182	21	11	Exon
A04:20145290	9	13	Exon
A04:28428802	8	11	Exon
A04:29656811	21	15	Exon
A04:32433956	22	9	Exon
A04:32433963	18	6	Exon
A04:32433955	23	9	Exon
A04:35424604	10	6	Exon
A04:37004556	12	3	Exon
A04:40897932	5	11	Exon
A04:44074146	20	11	Exon
A04:44907188	6	14	Exon
A04:44904794	20	11	Exon
A04:44904800	15	10	Exon
A04:48696053	16	4	Exon
A04:51690399	13	7	Exon
A04:51767591	25	18	Exon
A04:55560649	10	5	Exon
A04:61018093	16	8	Exon
A04:62667411	11	12	Exon
A04:62941103	12	6	Exon
A04:63881873	7	13	Exon
A04:64705292	10	6	Exon
A04:68328025	21	1	Exon
A04:69245057	10	6	Exon
A04:69458741	10	10	Exon
A04:69458737	12	12	Exon
A04:71522011	0	15	Exon
A04:71596057	19	10	Exon
A04:72180799	6	11	Exon
A04:73478420	15	8	Exon
A04:73888118	9	22	Exon
A04:74180434	22	4	Exon
A04:74898229	10	6	Exon
A04:75069466	17	12	Exon
A04:76142964	12	6	Exon
A04:77504286	11	5	Exon
A04:78079258	6	11	Exon
A04:78325445	5	11	Exon
A04:78325441	6	14	Exon
A04:78486282	7	14	Exon
A04:78728422	8	11	Exon
A04:79512162	17	13	Exon
A04:80051350	10	5	Exon
A04:80131830	8	8	Exon
A04:81261274	8	20	Exon
A04:82041307	7	13	Exon
A04:82091890	15	0	Exon
A04:82153324	9	12	Exon
A04:82709348	15	2	Exon
A04:82738487	18	8	Exon
A04:82928490	2	19	Exon
A04:83269595	18	1	Exon
A04:83275291	12	6	Exon
A04:83275293	10	6	Exon
A04:83318169	6	12	Exon
A04:83367717	1	24	Exon
A04:83369890	28	3	Exon
A04:83369895	24	2	Exon
A04:83373233	0	16	Exon
A04:83509839	15	8	Exon
A04:83637391	12	10	Exon
A04:84054568	23	46	Exon
A04:84097119	12	4	Exon
A04:84127380	9	19	Exon
A04:84169326	11	0	Exon
A04:84185800	15	3	Exon
A04:84185802	15	1	Exon
A04:84485257	29	13	Exon
A04:84545436	25	18	Exon
A04:84698567	5	14	Exon
A04:84714111	10	6	Exon
A04:85065236	20	8	Exon
A04:85076179	11	19	Exon
A04:85139158	8	16	Exon
A04:85164145	14	1	Exon
A04:85444649	5	10	Exon
A04:85450765	17	9	Exon
A04:85450763	16	9	Exon
A04:85506450	12	6	Exon
A04:85506752	6	12	Exon
A04:85518435	12	8	Exon
A04:85697307	7	15	Exon
A04:85697301	11	17	Exon
A04:86053376	12	6	Exon
A04:86059006	16	3	Exon
A04:86271613	9	10	Exon
A04:86343991	10	5	Exon
A04:86343988	12	6	Exon
A04:86459726	6	14	Exon
A04:86542639	23	12	Exon
A04:86711873	18	7	Exon
A04:86711875	16	7	Exon
A04:86812948	14	8	Exon
A04:86813605	24	13	Exon
A04:86813760	9	21	Exon
A04:86916924	12	8	Exon
A04:86916941	0	16	Exon
A04:86916939	2	16	Exon
A04:86955276	11	6	Exon
A04:87200011	12	15	Exon
A04:87221523	10	5	Exon
A04:87317384	13	6	Exon
A04:87358880	12	5	Exon
A04:87358965	15	10	Exon
A04:87402991	15	14	Exon
A04:87433203	6	30	Exon
A04:87467984	17	16	Exon
A04:87468160	15	9	Exon
A04:87489457	12	7	Exon
A04:87489459	11	6	Exon
A04:87586229	19	2	Exon
A04:87586443	12	0	Exon
A04:87595575	25	26	Exon
A04:87595624	7	15	Exon
A04:87595620	9	17	Exon
A04:87602429	16	3	Exon
A04:87647688	9	14	Exon
A05:6771	17	3	Exon
A05:82578	9	9	Exon
A05:229730	33	50	Exon
A05:234019	12	8	Exon
A05:315812	7	28	Exon
A05:718021	11	6	Exon
A05:762969	5	14	Exon
A05:803625	9	9	Exon
A05:863451	14	10	Exon
A05:883823	13	6	Exon
A05:915924	20	11	Exon
A05:1141328	13	1	Exon
A05:1141331	11	0	Exon
A05:1174210	9	18	Exon
A05:1181146	17	10	Exon
A05:1366511	15	8	Exon
A05:1366651	19	14	Exon
A05:1366661	34	31	Exon
A05:1429709	10	6	Exon
A05:1496864	5	10	Exon
A05:1531448	14	8	Exon
A05:1776882	13	0	Exon
A05:1916785	11	6	Exon
A05:1916784	11	7	Exon
A05:1918731	14	7	Exon
A05:1918780	12	8	Exon
A05:2096668	8	14	Exon
A05:2096737	8	14	Exon
A05:2096671	6	13	Exon
A05:2146458	5	10	Exon
A05:2157187	8	14	Exon
A05:2170923	19	10	Exon
A05:2272345	14	7	Exon
A05:2369850	19	12	Exon
A05:2642963	22	12	Exon
A05:2852690	26	15	Exon
A05:2852694	25	12	Exon
A05:2866058	22	12	Exon
A05:2865281	1	19	Exon
A05:2908172	12	7	Exon
A05:2923041	16	8	Exon
A05:3028890	10	23	Exon
A05:3133460	2	22	Exon
A05:3133875	0	20	Exon
A05:3134041	12	29	Exon
A05:3134267	8	17	Exon
A05:3133870	2	23	Exon
A05:3134268	7	17	Exon
A05:3310567	10	5	Exon
A05:3467602	11	10	Exon
A05:3510127	9	16	Exon
A05:3542971	8	16	Exon
A05:3551474	13	6	Exon
A05:3573852	16	6	Exon
A05:3581118	7	13	Exon
A05:3597262	19	10	Exon
A05:3597468	8	13	Exon
A05:3765185	13	4	Exon
A05:3765187	13	0	Exon
A05:3850023	10	12	Exon
A05:3944341	12	8	Exon
A05:3944335	15	11	Exon
A05:4259093	7	12	Exon
A05:4475681	10	19	Exon
A05:4569241	12	7	Exon
A05:4729010	14	7	Exon
A05:4914095	5	10	Exon
A05:5029282	10	10	Exon
A05:5095141	5	11	Exon
A05:5117269	4	18	Exon
A05:5310879	12	8	Exon
A05:5310915	11	12	Exon
A05:5394552	12	6	Exon
A05:5416251	0	17	Exon
A05:5416249	1	18	Exon
A05:5455675	10	28	Exon
A05:5533054	6	12	Exon
A05:5765785	11	12	Exon
A05:5834768	12	6	Exon
A05:5865701	38	21	Exon
A05:5901502	13	18	Exon
A05:5901921	13	15	Exon
A05:5902402	19	14	Exon
A05:5938062	7	13	Exon
A05:5939534	11	6	Exon
A05:5945695	26	10	Exon
A05:5945697	25	9	Exon
A05:6135473	9	13	Exon
A05:6135470	10	15	Exon
A05:6199302	10	6	Exon
A05:6211156	6	11	Exon
A05:6455185	11	4	Exon
A05:6574141	7	12	Exon
A05:6582010	11	6	Exon
A05:6605795	45	23	Exon
A05:6658836	15	22	Exon
A05:6730713	12	6	Exon
A05:6758059	18	9	Exon
A05:6833892	5	10	Exon
A05:6833905	14	9	Exon
A05:6833926	13	7	Exon
A05:6875255	19	9	Exon
A05:7026626	17	11	Exon
A05:7072859	13	8	Exon
A05:7130137	22	13	Exon
A05:7171824	11	10	Exon
A05:7405288	11	12	Exon
A05:7406432	18	1	Exon
A05:7413497	18	27	Exon
A05:7487512	51	32	Exon
A05:7491925	20	12	Exon
A05:7609413	18	2	Exon
A05:7682025	8	14	Exon
A05:7682028	8	11	Exon
A05:7781202	12	0	Exon
A05:7798109	6	12	Exon
A05:7797883	13	7	Exon
A05:7841329	14	6	Exon
A05:7906448	26	26	Exon
A05:8114429	16	1	Exon
A05:8155495	17	13	Exon
A05:8181470	25	16	Exon
A05:8181477	20	15	Exon
A05:8227703	10	19	Exon
A05:8280266	16	11	Exon
A05:8379585	7	14	Exon
A05:8475408	6	14	Exon
A05:8487802	27	6	Exon
A05:8487812	15	5	Exon
A05:8498090	10	11	Exon
A05:8646920	14	5	Exon
A05:8727234	9	9	Exon
A05:8802245	34	18	Exon
A05:8901382	10	20	Exon
A05:8937801	22	12	Exon
A05:9153805	43	39	Exon
A05:9583610	9	18	Exon
A05:9735858	11	12	Exon
A05:9741820	5	12	Exon
A05:9988757	11	5	Exon
A05:10095488	10	5	Exon
A05:10110038	0	24	Exon
A05:10534404	5	11	Exon
A05:10882604	17	8	Exon
A05:10921365	5	17	Exon
A05:10921361	7	19	Exon
A05:10966577	10	6	Exon
A05:11135051	10	16	Exon
A05:11135056	7	14	Exon
A05:11191305	19	0	Exon
A05:11195302	14	22	Exon
A05:11259633	13	10	Exon
A05:11583172	10	5	Exon
A05:11785429	18	9	Exon
A05:11870559	12	6	Exon
A05:11913554	5	10	Exon
A05:12002872	16	7	Exon
A05:12002893	10	5	Exon
A05:12217424	12	6	Exon
A05:12555671	22	19	Exon
A05:12576460	16	19	Exon
A05:12661769	12	6	Exon
A05:12800420	7	12	Exon
A05:12831727	13	8	Exon
A05:12879195	23	36	Exon
A05:13069517	9	11	Exon
A05:13083947	11	8	Exon
A05:13289039	7	8	Exon
A05:13496147	25	5	Exon
A05:14069299	13	18	Exon
A05:14069302	11	17	Exon
A05:14069481	5	10	Exon
A05:14482827	8	31	Exon
A05:14482829	7	30	Exon
A05:14810543	12	7	Exon
A05:14829666	8	7	Exon
A05:15024157	19	10	Exon
A05:15032690	12	21	Exon
A05:15041035	7	13	Exon
A05:15209376	7	16	Exon
A05:15209395	7	13	Exon
A05:15279760	0	15	Exon
A05:15345193	4	18	Exon
A05:15476050	18	10	Exon
A05:15513139	14	8	Exon
A05:15537123	3	15	Exon
A05:15537555	15	2	Exon
A05:15639579	6	13	Exon
A05:15797618	11	5	Exon
A05:16166202	5	11	Exon
A05:16166198	9	11	Exon
A05:16345612	11	17	Exon
A05:16373272	25	12	Exon
A05:16392427	28	12	Exon
A05:16425343	7	13	Exon
A05:16514688	13	9	Exon
A05:16577286	10	5	Exon
A05:16621093	15	3	Exon
A05:16624227	21	17	Exon
A05:16640778	21	13	Exon
A05:16672998	5	11	Exon
A05:16727752	14	8	Exon
A05:16733204	9	19	Exon
A05:16733456	6	12	Exon
A05:16758618	12	12	Exon
A05:17274825	10	9	Exon
A05:17324128	19	25	Exon
A05:17346935	7	16	Exon
A05:17392093	10	9	Exon
A05:17646633	13	10	Exon
A05:17680884	5	10	Exon
A05:18486938	12	7	Exon
A05:19192488	20	9	Exon
A05:19224604	7	8	Exon
A05:19583623	10	11	Exon
A05:19599658	11	11	Exon
A05:19599676	10	6	Exon
A05:19635088	14	7	Exon
A05:19814930	18	9	Exon
A05:19952441	11	4	Exon
A05:20063411	5	10	Exon
A05:20063595	10	24	Exon
A05:20106948	12	8	Exon
A05:20278187	12	12	Exon
A05:20358504	10	13	Exon
A05:20378828	13	7	Exon
A05:20463723	15	3	Exon
A05:20782297	13	16	Exon
A05:20783648	5	11	Exon
A05:20782300	15	16	Exon
A05:21296415	16	9	Exon
A05:21377992	15	13	Exon
A05:21377989	17	14	Exon
A05:21464179	15	14	Exon
A05:21516060	10	5	Exon
A05:21581125	10	5	Exon
A05:21581869	1	17	Exon
A05:21674101	14	6	Exon
A05:22157042	13	8	Exon
A05:22232321	17	27	Exon
A05:22328772	12	22	Exon
A05:22615142	15	7	Exon
A05:22691769	8	12	Exon
A05:22690522	13	3	Exon
A05:22735523	17	12	Exon
A05:22781288	12	6	Exon
A05:22914786	6	14	Exon
A05:22938280	16	11	Exon
A05:22958610	3	17	Exon
A05:23017189	13	13	Exon
A05:23097297	25	18	Exon
A05:23246641	51	33	Exon
A05:23272139	14	7	Exon
A05:23355575	14	12	Exon
A05:23355626	12	6	Exon
A05:23422597	11	5	Exon
A05:23581778	12	19	Exon
A05:23581950	7	15	Exon
A05:23662117	16	8	Exon
A05:23662133	26	11	Exon
A05:23668067	12	18	Exon
A05:23668072	9	16	Exon
A05:24008344	14	7	Exon
A05:24008456	14	6	Exon
A05:24339644	23	21	Exon
A05:24339776	13	16	Exon
A05:24360192	14	6	Exon
A05:24488687	8	15	Exon
A05:24488962	8	15	Exon
A05:24488690	6	14	Exon
A05:24602889	23	16	Exon
A05:24606306	33	18	Exon
A05:24606949	8	14	Exon
A05:24685790	11	10	Exon
A05:24687752	13	13	Exon
A05:24687889	10	10	Exon
A05:24688517	13	7	Exon
A05:24689226	11	12	Exon
A05:24737299	6	11	Exon
A05:25712365	16	10	Exon
A05:25830853	14	7	Exon
A05:25830847	17	10	Exon
A05:25836663	33	1	Exon
A05:25853406	12	15	Exon
A05:25895744	16	2	Exon
A05:26190337	7	12	Exon
A05:26283591	11	16	Exon
A05:26377993	11	13	Exon
A05:26719122	10	5	Exon
A05:26903043	10	6	Exon
A05:27003672	15	9	Exon
A05:27088370	10	5	Exon
A05:27274311	13	7	Exon
A05:27542487	10	14	Exon
A05:27679027	10	5	Exon
A05:27805627	11	6	Exon
A05:28728516	18	12	Exon
A05:28746349	11	10	Exon
A05:28840660	13	6	Exon
A05:29161966	10	5	Exon
A05:29928704	15	5	Exon
A05:30202020	13	7	Exon
A05:30246942	34	15	Exon
A05:30246996	6	13	Exon
A05:30354727	17	7	Exon
A05:30443167	15	7	Exon
A05:30505644	12	18	Exon
A05:30668301	6	13	Exon
A05:31254267	13	6	Exon
A05:31595852	19	20	Exon
A05:32213174	13	9	Exon
A05:32213173	13	10	Exon
A05:32444259	13	8	Exon
A05:33757321	18	11	Exon
A05:33757359	8	11	Exon
A05:33803519	9	14	Exon
A05:34162052	26	15	Exon
A05:34837624	14	4	Exon
A05:35648668	10	22	Exon
A05:35648671	16	31	Exon
A05:35648915	5	11	Exon
A05:35649025	16	31	Exon
A05:35649045	6	12	Exon
A05:35724627	11	18	Exon
A05:35724629	10	17	Exon
A05:35760732	21	68	Exon
A05:36515013	19	16	Exon
A05:36514660	6	12	Exon
A05:37114397	5	10	Exon
A05:39328133	15	8	Exon
A05:39511101	5	10	Exon
A05:40046434	16	8	Exon
A05:43377935	26	12	Exon
A05:43648385	12	6	Exon
A05:44571261	6	13	Exon
A05:44571278	6	12	Exon
A05:45624358	13	11	Exon
A05:46926995	15	26	Exon
A05:46927668	4	39	Exon
A05:46927672	5	37	Exon
A05:46927676	5	33	Exon
A05:47019774	8	19	Exon
A05:51256551	16	8	Exon
A05:68385825	5	19	Exon
A05:68696215	5	11	Exon
A05:68697883	21	38	Exon
A05:70997496	6	13	Exon
A05:70997495	6	14	Exon
A05:73086445	21	8	Exon
A05:75222433	8	8	Exon
A05:75577960	10	6	Exon
A05:75577982	5	10	Exon
A05:76856216	13	6	Exon
A05:76861637	21	11	Exon
A05:78498301	11	24	Exon
A05:79524072	18	9	Exon
A05:80133047	9	18	Exon
A05:80133150	5	10	Exon
A05:80389073	17	20	Exon
A05:81788756	9	14	Exon
A05:82216758	13	7	Exon
A05:82216753	15	10	Exon
A05:82357220	12	21	Exon
A05:82357216	14	23	Exon
A05:82578151	7	15	Exon
A05:82616999	13	7	Exon
A05:84830375	7	11	Exon
A05:85485127	17	6	Exon
A05:86134275	8	17	Exon
A05:87944878	19	8	Exon
A05:93706093	14	5	Exon
A05:96161190	19	10	Exon
A05:96374839	12	8	Exon
A05:97173171	15	3	Exon
A05:97682001	30	17	Exon
A05:97699281	21	9	Exon
A05:97910052	23	12	Exon
A05:98214239	8	8	Exon
A05:98577543	21	1	Exon
A05:98599989	14	6	Exon
A05:98625377	13	7	Exon
A05:99526242	20	13	Exon
A05:99589988	7	17	Exon
A05:99815051	18	11	Exon
A05:99843103	12	13	Exon
A05:99991075	21	17	Exon
A05:100931488	9	10	Exon
A05:101026506	4	17	Exon
A05:101308389	21	11	Exon
A05:101340116	7	15	Exon
A05:101485786	18	15	Exon
A05:101485845	16	8	Exon
A05:101486519	8	15	Exon
A05:101485792	16	11	Exon
A05:101877524	5	12	Exon
A05:102240695	9	16	Exon
A05:102240697	8	15	Exon
A05:102829569	12	14	Exon
A05:102944222	43	40	Exon
A05:102966087	6	11	Exon
A05:103080057	19	29	Exon
A05:103109620	18	30	Exon
A05:103109686	19	9	Exon
A05:103384386	7	24	Exon
A05:104133102	16	1	Exon
A05:104866936	9	19	Exon
A05:104993455	13	6	Exon
A05:105047433	44	31	Exon
A05:105451543	17	16	Exon
A05:105482106	13	15	Exon
A05:105490813	23	11	Exon
A05:106334541	6	11	Exon
A05:106409158	6	11	Exon
A05:106449569	10	21	Exon
A05:106449567	11	22	Exon
A05:106930221	19	20	Exon
A05:107166143	5	10	Exon
A05:107224683	12	6	Exon
A05:107224782	26	12	Exon
A05:107270558	9	12	Exon
A05:107882866	14	12	Exon
A05:107881740	7	15	Exon
A05:107881736	9	17	Exon
A05:108597316	7	15	Exon
A05:108595811	20	13	Exon
A05:108595814	19	11	Exon
A05:108885246	15	11	Exon
A05:109112805	5	10	Exon
A05:109247076	11	6	Exon
A05:109247256	19	10	Exon
A05:109255462	5	10	Exon
A05:109397524	6	28	Exon
A05:109535151	12	16	Exon
A05:109535210	42	41	Exon
A05:109752835	5	11	Exon
A05:109825916	7	14	Exon
A05:109825912	10	15	Exon
A05:109881380	14	11	Exon
A05:109960830	13	6	Exon
A05:110006232	7	15	Exon
A05:110007646	13	8	Exon
A05:110019688	7	15	Exon
A05:110028951	9	19	Exon
A05:110029025	11	8	Exon
A05:110028957	7	15	Exon
A05:110109547	6	12	Exon
A05:110109371	10	19	Exon
A05:110302651	12	7	Exon
A05:110449737	4	19	Exon
A05:110464901	14	9	Exon
A05:110457280	20	4	Exon
A05:110527975	14	5	Exon
A05:110539716	6	14	Exon
A06:40697	19	5	Exon
A06:165205	10	6	Exon
A06:230099	8	16	Exon
A06:231249	6	10	Exon
A06:231243	10	12	Exon
A06:369225	14	3	Exon
A06:369226	14	1	Exon
A06:445735	7	12	Exon
A06:705144	14	3	Exon
A06:940501	12	0	Exon
A06:973613	14	6	Exon
A06:1002590	0	17	Exon
A06:1022206	16	9	Exon
A06:1073798	11	6	Exon
A06:1089173	8	12	Exon
A06:1357001	24	15	Exon
A06:1429993	0	15	Exon
A06:1484044	5	10	Exon
A06:1562118	0	19	Exon
A06:1733007	15	8	Exon
A06:1896011	13	6	Exon
A06:2079650	13	6	Exon
A06:2292712	10	6	Exon
A06:2343903	17	9	Exon
A06:2344062	13	27	Exon
A06:2343902	17	10	Exon
A06:2368558	11	29	Exon
A06:2368705	12	13	Exon
A06:2368998	10	11	Exon
A06:2509951	21	9	Exon
A06:2524594	6	12	Exon
A06:2547342	13	2	Exon
A06:2547346	11	0	Exon
A06:2668886	7	12	Exon
A06:2668890	5	10	Exon
A06:2695841	22	9	Exon
A06:2856960	11	5	Exon
A06:3802442	17	8	Exon
A06:3878223	12	10	Exon
A06:4018032	7	12	Exon
A06:4090193	6	12	Exon
A06:4090334	5	10	Exon
A06:4140663	13	7	Exon
A06:4210596	17	9	Exon
A06:4232684	6	12	Exon
A06:4262553	12	9	Exon
A06:4262557	11	6	Exon
A06:4771956	9	14	Exon
A06:4939706	20	19	Exon
A06:4939775	10	10	Exon
A06:5181936	6	11	Exon
A06:5924078	9	15	Exon
A06:5924370	37	22	Exon
A06:5924081	9	14	Exon
A06:6025156	13	6	Exon
A06:6080103	13	35	Exon
A06:6305400	15	2	Exon
A06:6305406	11	0	Exon
A06:6522965	9	15	Exon
A06:6523048	32	27	Exon
A06:6523052	29	26	Exon
A06:6691518	16	11	Exon
A06:6920997	24	22	Exon
A06:6919622	14	9	Exon
A06:7030574	12	2	Exon
A06:7382169	16	9	Exon
A06:7431202	36	20	Exon
A06:7499099	5	20	Exon
A06:7529856	8	11	Exon
A06:7824475	8	15	Exon
A06:7965507	17	15	Exon
A06:8117635	24	4	Exon
A06:8453943	14	15	Exon
A06:8881168	16	15	Exon
A06:9273559	11	16	Exon
A06:9326116	11	6	Exon
A06:10188123	7	15	Exon
A06:10201899	14	15	Exon
A06:11613649	5	10	Exon
A06:11613648	6	10	Exon
A06:11626498	1	13	Exon
A06:11879034	16	9	Exon
A06:12721657	25	12	Exon
A06:14277035	15	5	Exon
A06:14277041	11	0	Exon
A06:14645189	10	5	Exon
A06:16236458	25	32	Exon
A06:16383333	8	17	Exon
A06:17057046	16	3	Exon
A06:17057052	13	0	Exon
A06:17064060	12	8	Exon
A06:17070506	10	11	Exon
A06:17174021	21	9	Exon
A06:17516703	12	5	Exon
A06:17848413	50	42	Exon
A06:18170068	19	3	Exon
A06:19063247	5	10	Exon
A06:19345498	8	13	Exon
A06:19490741	13	19	Exon
A06:20208981	7	6	Exon
A06:22849358	6	12	Exon
A06:22849821	15	7	Exon
A06:22849841	12	9	Exon
A06:22849847	10	5	Exon
A06:22967398	11	10	Exon
A06:24594013	7	6	Exon
A06:27817853	20	11	Exon
A06:27824390	12	6	Exon
A06:28925393	12	17	Exon
A06:28925396	10	15	Exon
A06:29982787	6	11	Exon
A06:30342820	6	12	Exon
A06:30540787	12	13	Exon
A06:30692213	33	27	Exon
A06:30988489	12	7	Exon
A06:32519116	13	7	Exon
A06:32918495	5	10	Exon
A06:32931086	12	7	Exon
A06:32974290	27	15	Exon
A06:33525154	25	14	Exon
A06:34090565	21	9	Exon
A06:34199712	5	12	Exon
A06:34199902	9	14	Exon
A06:34539460	11	10	Exon
A06:35211144	2	23	Exon
A06:35211320	7	19	Exon
A06:35394326	11	6	Exon
A06:36010170	15	7	Exon
A06:37858665	7	7	Exon
A06:37865126	6	13	Exon
A06:37865410	6	10	Exon
A06:38616858	9	17	Exon
A06:38616853	11	20	Exon
A06:38990993	5	10	Exon
A06:40387682	14	0	Exon
A06:46873609	27	42	Exon
A06:46864610	16	21	Exon
A06:48202394	11	8	Exon
A06:49221435	11	5	Exon
A06:49388956	19	3	Exon
A06:51847427	35	20	Exon
A06:51847435	15	9	Exon
A06:61151021	13	7	Exon
A06:64140097	12	7	Exon
A06:64181652	11	20	Exon
A06:64181681	16	8	Exon
A06:64181658	9	16	Exon
A06:65781243	10	5	Exon
A06:67307024	9	13	Exon
A06:71048520	15	7	Exon
A06:71048521	14	7	Exon
A06:71471584	7	8	Exon
A06:74374139	43	28	Exon
A06:74374149	17	9	Exon
A06:74594915	19	6	Exon
A06:43714197	9	22	Exon
A06:75602533	14	7	Exon
A06:87443144	14	27	Exon
A06:88677748	5	10	Exon
A06:89671124	14	30	Exon
A06:89671309	12	19	Exon
A06:89671516	6	15	Exon
A06:89671127	10	28	Exon
A06:89671313	9	18	Exon
A06:90664740	26	28	Exon
A06:90664741	18	15	Exon
A06:91816924	11	8	Exon
A06:91860470	8	8	Exon
A06:91860588	19	11	Exon
A06:101037108	16	8	Exon
A06:103681395	17	0	Exon
A06:104027993	11	5	Exon
A06:106471604	13	7	Exon
A06:109049616	15	9	Exon
A06:109322310	23	23	Exon
A06:109350812	6	10	Exon
A06:109955015	8	16	Exon
A06:110046498	16	16	Exon
A06:111187559	6	12	Exon
A06:111909863	16	22	Exon
A06:112023068	6	13	Exon
A06:114219052	8	16	Exon
A06:114542839	12	6	Exon
A06:115418327	18	4	Exon
A06:115551556	21	0	Exon
A06:116505735	28	16	Exon
A06:117069744	15	9	Exon
A06:117069894	16	9	Exon
A06:117163651	14	7	Exon
A06:117527230	4	16	Exon
A06:117684547	7	12	Exon
A06:117768587	14	5	Exon
A06:117768589	12	5	Exon
A06:117864020	8	14	Exon
A06:117880095	5	11	Exon
A06:117880217	12	12	Exon
A06:118050485	7	13	Exon
A06:118587543	0	22	Exon
A06:118767512	12	7	Exon
A06:119364117	10	22	Exon
A06:119518236	9	18	Exon
A06:119870910	11	6	Exon
A06:119873118	15	8	Exon
A06:119953266	1	18	Exon
A06:120051418	15	3	Exon
A06:120059171	10	19	Exon
A06:120059173	10	17	Exon
A06:120304608	22	5	Exon
A06:120304607	22	6	Exon
A06:120857978	22	14	Exon
A06:120857986	10	7	Exon
A06:121375713	17	3	Exon
A06:121545363	6	11	Exon
A06:121588001	11	6	Exon
A06:121786389	24	0	Exon
A06:121781322	12	8	Exon
A06:121942992	15	1	Exon
A06:121947612	10	5	Exon
A06:121950843	14	31	Exon
A06:121989018	14	1	Exon
A06:122251617	17	12	Exon
A06:122465524	8	12	Exon
A06:122650074	21	6	Exon
A06:122650077	18	6	Exon
A06:123215466	10	10	Exon
A06:123288023	6	6	Exon
A06:123770607	12	19	Exon
A06:123974162	10	21	Exon
A06:124031649	6	13	Exon
A06:124044995	7	15	Exon
A06:124414363	13	7	Exon
A06:124473153	13	13	Exon
A06:124473149	16	14	Exon
A06:124473155	12	12	Exon
A06:124702433	16	1	Exon
A06:124755814	18	8	Exon
A06:124790764	9	19	Exon
A06:125063197	9	12	Exon
A06:125063255	11	6	Exon
A06:125096173	18	9	Exon
A06:125115805	17	11	Exon
A06:125116556	12	3	Exon
A06:125175215	18	3	Exon
A06:125196799	15	7	Exon
A06:125196957	40	2	Exon
A06:125499356	10	6	Exon
A06:125613504	13	7	Exon
A06:125716540	10	11	Exon
A06:125781716	13	7	Exon
A06:125788204	10	5	Exon
A06:125865024	11	10	Exon
A06:125940302	17	8	Exon
A06:125990847	12	5	Exon
A06:125990845	13	6	Exon
A06:125999707	9	17	Exon
A06:126034113	18	8	Exon
A06:126056355	15	33	Exon
A06:126056358	14	31	Exon
A06:126056820	10	11	Exon
A06:126056838	5	11	Exon
A06:126056910	9	9	Exon
A06:126056825	5	10	Exon
A06:126059404	33	5	Exon
A06:126063596	19	1	Exon
A06:126166283	13	8	Exon
A06:126175095	11	24	Exon
A06:126237037	0	19	Exon
A06:126237242	11	5	Exon
A06:126331442	14	20	Exon
A06:126331444	12	20	Exon
A07:178949	16	13	Exon
A07:215960	12	6	Exon
A07:221349	5	10	Exon
A07:250710	10	6	Exon
A07:250775	11	6	Exon
A07:336306	13	10	Exon
A07:361071	19	9	Exon
A07:361221	12	7	Exon
A07:435680	9	17	Exon
A07:435771	6	12	Exon
A07:436079	12	18	Exon
A07:436085	8	16	Exon
A07:548923	10	5	Exon
A07:548969	7	18	Exon
A07:549045	10	6	Exon
A07:549326	16	7	Exon
A07:609406	9	16	Exon
A07:633360	16	12	Exon
A07:643562	6	14	Exon
A07:713828	10	6	Exon
A07:714122	22	11	Exon
A07:738257	16	9	Exon
A07:777001	27	22	Exon
A07:777286	10	6	Exon
A07:1063428	16	0	Exon
A07:1100035	10	6	Exon
A07:1100029	14	8	Exon
A07:1282367	13	7	Exon
A07:1282435	11	8	Exon
A07:1332400	50	42	Exon
A07:1497015	17	11	Exon
A07:1511815	23	0	Exon
A07:1533172	13	7	Exon
A07:1703114	10	12	Exon
A07:1703153	6	11	Exon
A07:1878056	15	9	Exon
A07:1925867	2	16	Exon
A07:1925869	1	15	Exon
A07:2043952	16	12	Exon
A07:2044189	10	6	Exon
A07:2044183	14	10	Exon
A07:2152561	32	16	Exon
A07:2185799	11	14	Exon
A07:2239504	11	9	Exon
A07:2243426	5	10	Exon
A07:2254682	5	10	Exon
A07:2421296	9	17	Exon
A07:2583643	13	7	Exon
A07:2613246	8	7	Exon
A07:2613247	7	7	Exon
A07:2819571	8	15	Exon
A07:3194754	20	11	Exon
A07:3319428	10	6	Exon
A07:3486556	14	11	Exon
A07:3486573	8	12	Exon
A07:3540985	5	14	Exon
A07:3541380	10	10	Exon
A07:3619061	10	6	Exon
A07:3648084	10	18	Exon
A07:3818344	6	12	Exon
A07:3926233	5	10	Exon
A07:3944533	13	6	Exon
A07:4031226	13	19	Exon
A07:4092033	16	7	Exon
A07:4174106	12	6	Exon
A07:4402749	14	7	Exon
A07:5061611	10	9	Exon
A07:5142547	13	23	Exon
A07:5186448	28	14	Exon
A07:5314773	22	8	Exon
A07:5363402	7	12	Exon
A07:5419082	17	18	Exon
A07:5471231	10	5	Exon
A07:5479803	12	6	Exon
A07:5530721	19	10	Exon
A07:5532565	15	8	Exon
A07:5552212	20	3	Exon
A07:5633903	5	10	Exon
A07:5634199	7	12	Exon
A07:5634757	10	5	Exon
A07:5660405	9	15	Exon
A07:5670397	12	7	Exon
A07:5917774	5	14	Exon
A07:5990889	30	23	Exon
A07:6012712	10	18	Exon
A07:6090578	7	15	Exon
A07:6215463	10	5	Exon
A07:6573260	0	19	Exon
A07:6624086	8	11	Exon
A07:6624082	11	12	Exon
A07:6805457	14	9	Exon
A07:6835839	17	17	Exon
A07:7070819	11	6	Exon
A07:7076822	23	15	Exon
A07:7105426	15	0	Exon
A07:7327667	13	7	Exon
A07:7382648	5	21	Exon
A07:7382651	8	24	Exon
A07:7382666	6	13	Exon
A07:7586775	14	8	Exon
A07:7586787	13	7	Exon
A07:7587118	11	21	Exon
A07:7616308	25	19	Exon
A07:7866171	12	12	Exon
A07:7898948	16	12	Exon
A07:8294061	13	6	Exon
A07:8386900	11	6	Exon
A07:8404996	25	19	Exon
A07:8416159	8	16	Exon
A07:8417161	5	11	Exon
A07:8733875	20	28	Exon
A07:8834111	17	14	Exon
A07:9130603	12	13	Exon
A07:9755240	14	30	Exon
A07:9985681	12	14	Exon
A07:9985688	12	16	Exon
A07:9985687	12	17	Exon
A07:9990326	13	6	Exon
A07:10556915	6	12	Exon
A07:10721902	19	6	Exon
A07:10920224	22	7	Exon
A07:11204344	14	7	Exon
A07:11415515	17	4	Exon
A07:11873282	12	11	Exon
A07:11975454	10	5	Exon
A07:12031313	13	6	Exon
A07:12033720	39	13	Exon
A07:12033721	37	10	Exon
A07:12083428	10	5	Exon
A07:12208657	17	7	Exon
A07:13212081	13	6	Exon
A07:13901756	6	12	Exon
A07:13901757	13	28	Exon
A07:14095305	18	3	Exon
A07:14097238	5	10	Exon
A07:14182228	16	9	Exon
A07:14219125	13	10	Exon
A07:14327317	11	6	Exon
A07:14573963	9	17	Exon
A07:14574053	11	6	Exon
A07:14574055	10	5	Exon
A07:14756544	13	19	Exon
A07:14929685	10	16	Exon
A07:15089921	9	10	Exon
A07:15120263	5	10	Exon
A07:15544863	12	0	Exon
A07:15628908	16	10	Exon
A07:16402153	14	23	Exon
A07:16416036	13	3	Exon
A07:16453195	15	9	Exon
A07:16706477	5	11	Exon
A07:16713006	14	6	Exon
A07:16713064	8	7	Exon
A07:16740377	13	26	Exon
A07:16740418	9	9	Exon
A07:16740413	10	13	Exon
A07:16768318	5	10	Exon
A07:17889245	9	9	Exon
A07:18319943	13	7	Exon
A07:18340266	6	10	Exon
A07:18422957	3	16	Exon
A07:18733991	15	17	Exon
A07:18746675	8	14	Exon
A07:18741621	10	6	Exon
A07:18741635	26	24	Exon
A07:18741638	16	13	Exon
A07:19052084	6	11	Exon
A07:19233358	27	19	Exon
A07:19613632	12	6	Exon
A07:19983442	9	7	Exon
A07:20038437	14	15	Exon
A07:20910373	16	18	Exon
A07:21257407	16	12	Exon
A07:21270463	16	1	Exon
A07:21270467	13	0	Exon
A07:21306274	9	17	Exon
A07:21712477	12	6	Exon
A07:21899676	16	12	Exon
A07:21899978	15	7	Exon
A07:22251297	13	16	Exon
A07:22428530	11	6	Exon
A07:23634541	11	0	Exon
A07:24344742	16	16	Exon
A07:24517314	18	20	Exon
A07:24517317	19	19	Exon
A07:24517320	29	21	Exon
A07:25143727	31	16	Exon
A07:25877629	6	10	Exon
A07:25880109	11	11	Exon
A07:26221081	12	7	Exon
A07:26581026	26	18	Exon
A07:26778971	17	8	Exon
A07:26890063	8	12	Exon
A07:26955094	14	7	Exon
A07:27075258	7	10	Exon
A07:27177282	16	17	Exon
A07:28150605	10	5	Exon
A07:28784185	11	5	Exon
A07:28920536	16	7	Exon
A07:28921170	16	7	Exon
A07:29189274	11	8	Exon
A07:31471108	8	18	Exon
A07:31461555	10	10	Exon
A07:33750144	16	4	Exon
A07:34986352	8	18	Exon
A07:35126380	10	6	Exon
A07:35126427	9	9	Exon
A07:35880818	9	19	Exon
A07:36330009	19	10	Exon
A07:36330024	22	16	Exon
A07:39685468	8	14	Exon
A07:39687450	6	13	Exon
A07:39687453	5	11	Exon
A07:39709871	30	15	Exon
A07:41871917	12	21	Exon
A07:41953634	5	10	Exon
A07:42271207	6	12	Exon
A07:43444506	11	5	Exon
A07:43667353	12	7	Exon
A07:43858881	8	19	Exon
A07:43859328	7	13	Exon
A07:43916605	8	12	Exon
A07:44854259	18	13	Exon
A07:48516856	15	3	Exon
A07:48516860	12	0	Exon
A07:49601258	24	7	Exon
A07:62549768	11	20	Exon
A07:65696145	23	14	Exon
A07:66622182	7	15	Exon
A07:66622180	8	16	Exon
A07:71636308	10	19	Exon
A07:71636370	11	5	Exon
A07:74429534	13	7	Exon
A07:74673287	14	3	Exon
A07:78148803	14	1	Exon
A07:78194831	6	10	Exon
A07:79330945	9	19	Exon
A07:79577426	12	9	Exon
A07:79639512	13	6	Exon
A07:80763580	15	4	Exon
A07:81884703	14	6	Exon
A07:81943685	11	6	Exon
A07:81943680	14	8	Exon
A07:87633145	8	11	Exon
A07:87633143	9	12	Exon
A07:87632895	13	7	Exon
A07:87676949	15	16	Exon
A07:87835133	14	4	Exon
A07:87933637	12	1	Exon
A07:87933684	16	3	Exon
A07:88508835	12	6	Exon
A07:88508829	16	8	Exon
A07:89198395	19	10	Exon
A07:89505678	17	8	Exon
A07:89997364	17	7	Exon
A07:89997365	24	6	Exon
A07:90466442	8	7	Exon
A07:90577932	7	13	Exon
A07:90703183	24	7	Exon
A07:90936027	12	6	Exon
A07:91011916	6	10	Exon
A07:91385858	7	13	Exon
A07:91481074	14	9	Exon
A07:91626906	15	9	Exon
A07:91630816	9	19	Exon
A07:91787862	12	8	Exon
A07:92092464	7	13	Exon
A07:92126115	7	15	Exon
A07:92141490	6	12	Exon
A07:92213337	9	27	Exon
A07:92232581	11	5	Exon
A07:92390285	12	7	Exon
A07:92624075	3	15	Exon
A07:92641326	10	5	Exon
A07:92763711	7	14	Exon
A07:92907483	16	13	Exon
A07:92935849	8	16	Exon
A07:93078138	11	5	Exon
A07:93365374	13	7	Exon
A07:93439355	10	7	Exon
A07:93439350	13	8	Exon
A07:93607298	5	10	Exon
A07:93628477	10	5	Exon
A07:93628583	14	5	Exon
A07:94305105	14	7	Exon
A07:94376216	16	7	Exon
A07:94376602	14	7	Exon
A07:94495478	8	15	Exon
A07:94496807	16	13	Exon
A07:94496927	8	11	Exon
A07:94497138	7	12	Exon
A07:94659922	10	5	Exon
A07:94701839	16	8	Exon
A07:94699245	11	5	Exon
A07:94749159	6	14	Exon
A07:94761110	5	11	Exon
A07:94775548	0	15	Exon
A07:95042044	11	5	Exon
A07:95092235	15	8	Exon
A07:95094516	11	13	Exon
A07:95764784	13	14	Exon
A07:95764787	11	13	Exon
A07:95768284	7	12	Exon
A07:95827560	13	3	Exon
A07:95912940	10	9	Exon
A07:96145847	16	25	Exon
A07:96147901	12	6	Exon
A07:96183165	8	12	Exon
A07:96239252	6	14	Exon
A07:96244694	19	4	Exon
A07:96244696	18	2	Exon
A07:96244697	20	3	Exon
A07:96505057	22	11	Exon
A08:119842	15	17	Exon
A08:124556	21	12	Exon
A08:139039	20	3	Exon
A08:139045	13	0	Exon
A08:168240	5	23	Exon
A08:216962	6	20	Exon
A08:216966	3	19	Exon
A08:216968	3	17	Exon
A08:390169	15	8	Exon
A08:454784	36	23	Exon
A08:567036	5	11	Exon
A08:579774	24	12	Exon
A08:674760	0	20	Exon
A08:750604	10	5	Exon
A08:769350	8	13	Exon
A08:899172	19	9	Exon
A08:937102	12	6	Exon
A08:959391	13	4	Exon
A08:987482	8	14	Exon
A08:988014	7	16	Exon
A08:1044984	19	11	Exon
A08:1140189	7	15	Exon
A08:1235192	13	7	Exon
A08:1339976	17	0	Exon
A08:1437526	7	13	Exon
A08:1477550	8	13	Exon
A08:1530423	10	5	Exon
A08:1530419	11	8	Exon
A08:1552283	16	22	Exon
A08:1552284	14	21	Exon
A08:1915387	16	8	Exon
A08:2173747	9	9	Exon
A08:2407205	10	5	Exon
A08:2421551	6	10	Exon
A08:2421706	9	20	Exon
A08:2421740	11	5	Exon
A08:2431234	14	7	Exon
A08:2434281	33	22	Exon
[truncated: 326,990+ more rows]
