# Supplementary material for: Population-Scale Polymorphic Short Tandem Repeat Provides an Alternative Strategy for Allele Mining in Cotton
Source: Front Plant Sci. 2022 May 6;13:916830. doi: 10.3389/fpls.2022.916830 (PMC9120961; doi:10.3389/fpls.2022.916830)
Supplement: Supplementary file 8 [file Table_8.XLSX]

## Sheet: S9
Table S9. A list of 6,021 genes with exonic STRs
Gene id
GH_A01G0008
GH_A01G0025
GH_A01G0027
GH_A01G0041
GH_A01G0045
GH_A01G0059
GH_A01G0075
GH_A01G0080
GH_A01G0112
GH_A01G0119
GH_A01G0128
GH_A01G0147
GH_A01G0150
GH_A01G0161
GH_A01G0164
GH_A01G0170
GH_A01G0195
GH_A01G0197
GH_A01G0210
GH_A01G0212
GH_A01G0219
GH_A01G0222
GH_A01G0224
GH_A01G0226
GH_A01G0235
GH_A01G0238
GH_A01G0247
GH_A01G0255
GH_A01G0270
GH_A01G0272
GH_A01G0275
GH_A01G0307
GH_A01G0326
GH_A01G0327
GH_A01G0339
GH_A01G0344
GH_A01G0365
GH_A01G0392
GH_A01G0396
GH_A01G0400
GH_A01G0425
GH_A01G0432
GH_A01G0438
GH_A01G0458
GH_A01G0500
GH_A01G0511
GH_A01G0527
GH_A01G0528
GH_A01G0536
GH_A01G0546
GH_A01G0562
GH_A01G0575
GH_A01G0578
GH_A01G0588
GH_A01G0603
GH_A01G0620
GH_A01G0632
GH_A01G0635
GH_A01G0639
GH_A01G0644
GH_A01G0660
GH_A01G0669
GH_A01G0673
GH_A01G0674
GH_A01G0677
GH_A01G0692
GH_A01G0710
GH_A01G0759
GH_A01G0774
GH_A01G0778
GH_A01G0787
GH_A01G0800
GH_A01G0811
GH_A01G0817
GH_A01G0820
GH_A01G0836
GH_A01G0863
GH_A01G0864
GH_A01G0871
GH_A01G0873
GH_A01G0881
GH_A01G0893
GH_A01G0911
GH_A01G0918
GH_A01G0940
GH_A01G0955
GH_A01G0959
GH_A01G0968
GH_A01G0969
GH_A01G0978
GH_A01G0987
GH_A01G1015
GH_A01G1030
GH_A01G1031
GH_A01G1035
GH_A01G1051
GH_A01G1052
GH_A01G1071
GH_A01G1072
GH_A01G1159
GH_A01G1163
GH_A01G1204
GH_A01G1205
GH_A01G1213
GH_A01G1229
GH_A01G1237
GH_A01G1262
GH_A01G1271
GH_A01G1308
GH_A01G1318
GH_A01G1362
GH_A01G1366
GH_A01G1405
GH_A01G1410
GH_A01G1445
GH_A01G1526
GH_A01G1531
GH_A01G1539
GH_A01G1540
GH_A01G1558
GH_A01G1614
GH_A01G1617
GH_A01G1624
GH_A01G1650
GH_A01G1659
GH_A01G1720
GH_A01G1733
GH_A01G1767
GH_A01G1775
GH_A01G1790
GH_A01G1794
GH_A01G1850
GH_A01G1873
GH_A01G1876
GH_A01G1887
GH_A01G1900
GH_A01G1966
GH_A01G1976
GH_A01G1983
GH_A01G1987
GH_A01G2000
GH_A01G2015
GH_A01G2028
GH_A01G2041
GH_A01G2057
GH_A01G2068
GH_A01G2093
GH_A01G2099
GH_A01G2114
GH_A01G2115
GH_A01G2131
GH_A01G2148
GH_A01G2169
GH_A01G2190
GH_A01G2201
GH_A01G2203
GH_A01G2225
GH_A01G2228
GH_A01G2231
GH_A01G2232
GH_A01G2233
GH_A01G2242
GH_A01G2253
GH_A01G2255
GH_A01G2272
GH_A01G2280
GH_A01G2294
GH_A01G2317
GH_A01G2339
GH_A01G2359
GH_A01G2385
GH_A01G2388
GH_A01G2391
GH_A01G2392
GH_A01G2396
GH_A01G2406
GH_A01G2407
GH_A01G2420
GH_A01G2435
GH_A01G2461
GH_A01G2462
GH_A01G2477
GH_A02G0010
GH_A02G0015
GH_A02G0035
GH_A02G0036
GH_A02G0052
GH_A02G0054
GH_A02G0105
GH_A02G0106
GH_A02G0147
GH_A02G0148
GH_A02G0158
GH_A02G0166
GH_A02G0167
GH_A02G0171
GH_A02G0176
GH_A02G0178
GH_A02G0208
GH_A02G0214
GH_A02G0229
GH_A02G0264
GH_A02G0265
GH_A02G0266
GH_A02G0281
GH_A02G0288
GH_A02G0302
GH_A02G0305
GH_A02G0311
GH_A02G0314
GH_A02G0319
GH_A02G0320
GH_A02G0321
GH_A02G0328
GH_A02G0329
GH_A02G0334
GH_A02G0360
GH_A02G0371
GH_A02G0373
GH_A02G0377
GH_A02G0408
GH_A02G0412
GH_A02G0419
GH_A02G0445
GH_A02G0449
GH_A02G0477
GH_A02G0479
GH_A02G0495
GH_A02G0500
GH_A02G0505
GH_A02G0514
GH_A02G0517
GH_A02G0528
GH_A02G0562
GH_A02G0564
GH_A02G0566
GH_A02G0574
GH_A02G0576
GH_A02G0608
GH_A02G0611
GH_A02G0617
GH_A02G0632
GH_A02G0651
GH_A02G0652
GH_A02G0660
GH_A02G0663
GH_A02G0664
GH_A02G0681
GH_A02G0692
GH_A02G0695
GH_A02G0699
GH_A02G0712
GH_A02G0715
GH_A02G0726
GH_A02G0747
GH_A02G0765
GH_A02G0769
GH_A02G0770
GH_A02G0779
GH_A02G0785
GH_A02G0800
GH_A02G0817
GH_A02G0827
GH_A02G0835
GH_A02G0848
GH_A02G0854
GH_A02G0870
GH_A02G0905
GH_A02G0922
GH_A02G0925
GH_A02G0939
GH_A02G0940
GH_A02G0944
GH_A02G0969
GH_A02G0974
GH_A02G0979
GH_A02G0983
GH_A02G0994
GH_A02G1005
GH_A02G1041
GH_A02G1054
GH_A02G1056
GH_A02G1067
GH_A02G1102
GH_A02G1114
GH_A02G1127
GH_A02G1131
GH_A02G1132
GH_A02G1133
GH_A02G1145
GH_A02G1154
GH_A02G1172
GH_A02G1190
GH_A02G1214
GH_A02G1215
GH_A02G1223
GH_A02G1286
GH_A02G1347
GH_A02G1366
GH_A02G1411
GH_A02G1422
GH_A02G1435
GH_A02G1438
GH_A02G1449
GH_A02G1452
GH_A02G1488
GH_A02G1497
GH_A02G1502
GH_A02G1555
GH_A02G1564
GH_A02G1580
GH_A02G1592
GH_A02G1597
GH_A02G1606
GH_A02G1619
GH_A02G1621
GH_A02G1632
GH_A02G1641
GH_A02G1653
GH_A02G1670
GH_A02G1686
GH_A02G1688
GH_A02G1697
GH_A02G1698
GH_A02G1706
GH_A02G1710
GH_A02G1731
GH_A02G1735
GH_A02G1736
GH_A02G1737
GH_A02G1740
GH_A02G1742
GH_A02G1748
GH_A02G1754
GH_A02G1763
GH_A02G1767
GH_A02G1768
GH_A02G1769
GH_A02G1783
GH_A02G1784
GH_A02G1787
GH_A02G1789
GH_A02G1790
GH_A02G1795
GH_A02G1810
GH_A02G1812
GH_A02G1814
GH_A02G1823
GH_A02G1836
GH_A02G1851
GH_A02G1855
GH_A02G1858
GH_A02G1870
GH_A02G1871
GH_A02G1880
GH_A02G1904
GH_A02G1909
GH_A02G1911
GH_A02G1914
GH_A02G1926
GH_A02G1950
GH_A02G1954
GH_A02G1969
GH_A02G1972
GH_A02G1974
GH_A02G1978
GH_A02G1982
GH_A02G1984
GH_A02G1987
GH_A02G1989
GH_A02G1996
GH_A02G1997
GH_A02G2005
GH_A02G2011
GH_A02G2013
GH_A02G2021
GH_A02G2024
GH_A02G2032
GH_A02G2034
GH_A02G2045
GH_A02G2050
GH_A02G2060
GH_A03G0012
GH_A03G0013
GH_A03G0014
GH_A03G0015
GH_A03G0021
GH_A03G0038
GH_A03G0050
GH_A03G0079
GH_A03G0080
GH_A03G0081
GH_A03G0086
GH_A03G0091
GH_A03G0098
GH_A03G0109
GH_A03G0116
GH_A03G0126
GH_A03G0127
GH_A03G0166
GH_A03G0208
GH_A03G0220
GH_A03G0221
GH_A03G0224
GH_A03G0225
GH_A03G0253
GH_A03G0259
GH_A03G0266
GH_A03G0279
GH_A03G0282
GH_A03G0295
GH_A03G0296
GH_A03G0302
GH_A03G0313
GH_A03G0314
GH_A03G0318
GH_A03G0325
GH_A03G0344
GH_A03G0348
GH_A03G0353
GH_A03G0357
GH_A03G0376
GH_A03G0387
GH_A03G0401
GH_A03G0419
GH_A03G0420
GH_A03G0448
GH_A03G0451
GH_A03G0454
GH_A03G0465
GH_A03G0470
GH_A03G0483
GH_A03G0491
GH_A03G0494
GH_A03G0500
GH_A03G0505
GH_A03G0519
GH_A03G0524
GH_A03G0528
GH_A03G0531
GH_A03G0533
GH_A03G0543
GH_A03G0569
GH_A03G0581
GH_A03G0588
GH_A03G0598
GH_A03G0599
GH_A03G0611
GH_A03G0620
GH_A03G0646
GH_A03G0692
GH_A03G0706
GH_A03G0725
GH_A03G0736
GH_A03G0743
GH_A03G0761
GH_A03G0792
GH_A03G0795
GH_A03G0796
GH_A03G0826
GH_A03G0841
GH_A03G0846
GH_A03G0867
GH_A03G0881
GH_A03G0886
GH_A03G0888
GH_A03G0890
GH_A03G0894
GH_A03G0923
GH_A03G0926
GH_A03G0939
GH_A03G0943
GH_A03G0976
GH_A03G0994
GH_A03G1001
GH_A03G1038
GH_A03G1047
GH_A03G1086
GH_A03G1087
GH_A03G1102
GH_A03G1104
GH_A03G1114
GH_A03G1127
GH_A03G1129
GH_A03G1143
GH_A03G1206
GH_A03G1218
GH_A03G1246
GH_A03G1280
GH_A03G1319
GH_A03G1326
GH_A03G1349
GH_A03G1372
GH_A03G1380
GH_A03G1387
GH_A03G1391
GH_A03G1394
GH_A03G1402
GH_A03G1403
GH_A03G1430
GH_A03G1440
GH_A03G1451
GH_A03G1453
GH_A03G1480
GH_A03G1484
GH_A03G1605
GH_A03G1619
GH_A03G1623
GH_A03G1637
GH_A03G1658
GH_A03G1671
GH_A03G1699
GH_A03G1704
GH_A03G1720
GH_A03G1725
GH_A03G1728
GH_A03G1743
GH_A03G1750
GH_A03G1770
GH_A03G1772
GH_A03G1774
GH_A03G1793
GH_A03G1809
GH_A03G1810
GH_A03G1848
GH_A03G1861
GH_A03G1864
GH_A03G1873
GH_A03G1881
GH_A03G1891
GH_A03G1897
GH_A03G1903
GH_A03G1904
GH_A03G1913
GH_A03G1916
GH_A03G1922
GH_A03G1960
GH_A03G1961
GH_A03G1977
GH_A03G1991
GH_A03G2003
GH_A03G2012
GH_A03G2055
GH_A03G2057
GH_A03G2060
GH_A03G2069
GH_A03G2071
GH_A03G2075
GH_A03G2100
GH_A03G2112
GH_A03G2118
GH_A03G2122
GH_A03G2135
GH_A03G2150
GH_A03G2151
GH_A03G2173
GH_A03G2194
GH_A03G2198
GH_A03G2201
GH_A03G2207
GH_A03G2209
GH_A03G2212
GH_A03G2220
GH_A03G2234
GH_A03G2236
GH_A03G2265
GH_A03G2287
GH_A03G2295
GH_A03G2298
GH_A03G2309
GH_A03G2352
GH_A03G2353
GH_A03G2369
GH_A03G2378
GH_A03G2413
GH_A03G2419
GH_A03G2447
GH_A04G0007
GH_A04G0018
GH_A04G0035
GH_A04G0047
GH_A04G0057
GH_A04G0061
GH_A04G0069
GH_A04G0083
GH_A04G0092
GH_A04G0100
GH_A04G0120
GH_A04G0137
GH_A04G0166
GH_A04G0178
GH_A04G0182
GH_A04G0203
GH_A04G0217
GH_A04G0227
GH_A04G0230
GH_A04G0239
GH_A04G0281
GH_A04G0282
GH_A04G0296
GH_A04G0297
GH_A04G0301
GH_A04G0322
GH_A04G0367
GH_A04G0395
GH_A04G0400
GH_A04G0453
GH_A04G0491
GH_A04G0522
GH_A04G0543
GH_A04G0573
GH_A04G0577
GH_A04G0613
GH_A04G0649
GH_A04G0655
GH_A04G0667
GH_A04G0687
GH_A04G0697
GH_A04G0716
GH_A04G0727
GH_A04G0735
GH_A04G0748
GH_A04G0792
GH_A04G0793
GH_A04G0819
GH_A04G0854
GH_A04G0867
GH_A04G0869
GH_A04G0882
GH_A04G0893
GH_A04G0945
GH_A04G0967
GH_A04G0977
GH_A04G1007
GH_A04G1009
GH_A04G1010
GH_A04G1036
GH_A04G1047
GH_A04G1053
GH_A04G1075
GH_A04G1077
GH_A04G1094
GH_A04G1134
GH_A04G1159
GH_A04G1173
GH_A04G1175
GH_A04G1181
GH_A04G1191
GH_A04G1216
GH_A04G1219
GH_A04G1261
GH_A04G1285
GH_A04G1289
GH_A04G1294
GH_A04G1320
GH_A04G1322
GH_A04G1335
GH_A04G1357
GH_A04G1358
GH_A04G1363
GH_A04G1367
GH_A04G1368
GH_A04G1378
GH_A04G1384
GH_A04G1398
GH_A04G1401
GH_A04G1404
GH_A04G1409
GH_A04G1411
GH_A04G1435
GH_A04G1445
GH_A04G1460
GH_A04G1462
GH_A04G1488
GH_A04G1490
GH_A04G1500
GH_A04G1503
GH_A04G1527
GH_A04G1529
GH_A04G1535
GH_A04G1537
GH_A04G1553
GH_A04G1588
GH_A04G1589
GH_A04G1611
GH_A04G1616
GH_A04G1637
GH_A04G1645
GH_A04G1664
GH_A04G1674
GH_A04G1687
GH_A04G1692
GH_A04G1705
GH_A04G1709
GH_A04G1724
GH_A04G1730
GH_A04G1735
GH_A04G1741
GH_A04G1744
GH_A04G1748
GH_A04G1759
GH_A04G1760
GH_A04G1761
GH_A04G1770
GH_A05G0001
GH_A05G0003
GH_A05G0008
GH_A05G0009
GH_A05G0019
GH_A05G0049
GH_A05G0057
GH_A05G0061
GH_A05G0067
GH_A05G0070
GH_A05G0076
GH_A05G0103
GH_A05G0106
GH_A05G0107
GH_A05G0129
GH_A05G0140
GH_A05G0148
GH_A05G0155
GH_A05G0184
GH_A05G0201
GH_A05G0202
GH_A05G0225
GH_A05G0228
GH_A05G0229
GH_A05G0232
GH_A05G0238
GH_A05G0252
GH_A05G0274
GH_A05G0296
GH_A05G0297
GH_A05G0301
GH_A05G0303
GH_A05G0315
GH_A05G0320
GH_A05G0339
GH_A05G0367
GH_A05G0368
GH_A05G0373
GH_A05G0375
GH_A05G0377
GH_A05G0378
GH_A05G0380
GH_A05G0399
GH_A05G0411
GH_A05G0427
GH_A05G0456
GH_A05G0480
GH_A05G0498
GH_A05G0510
GH_A05G0528
GH_A05G0539
GH_A05G0550
GH_A05G0553
GH_A05G0577
GH_A05G0586
GH_A05G0590
GH_A05G0598
GH_A05G0605
GH_A05G0639
GH_A05G0647
GH_A05G0649
GH_A05G0654
GH_A05G0660
GH_A05G0661
GH_A05G0662
GH_A05G0684
GH_A05G0692
GH_A05G0693
GH_A05G0716
GH_A05G0731
GH_A05G0732
GH_A05G0736
GH_A05G0745
GH_A05G0751
GH_A05G0756
GH_A05G0762
GH_A05G0767
GH_A05G0782
GH_A05G0786
GH_A05G0792
GH_A05G0796
GH_A05G0820
GH_A05G0822
GH_A05G0825
GH_A05G0826
GH_A05G0835
GH_A05G0845
GH_A05G0855
GH_A05G0858
GH_A05G0863
GH_A05G0869
GH_A05G0889
GH_A05G0894
GH_A05G0897
GH_A05G0907
GH_A05G0915
GH_A05G0925
GH_A05G0941
GH_A05G0943
GH_A05G0945
GH_A05G0968
GH_A05G0974
GH_A05G0989
GH_A05G1001
GH_A05G1005
GH_A05G1028
GH_A05G1074
GH_A05G1091
GH_A05G1092
GH_A05G1115
GH_A05G1127
GH_A05G1129
GH_A05G1168
GH_A05G1196
GH_A05G1200
GH_A05G1203
GH_A05G1219
GH_A05G1227
GH_A05G1228
GH_A05G1235
GH_A05G1275
GH_A05G1292
GH_A05G1302
GH_A05G1312
GH_A05G1318
GH_A05G1337
GH_A05G1368
GH_A05G1371
GH_A05G1378
GH_A05G1393
GH_A05G1396
GH_A05G1403
GH_A05G1427
GH_A05G1429
GH_A05G1452
GH_A05G1472
GH_A05G1517
GH_A05G1550
GH_A05G1582
GH_A05G1585
GH_A05G1601
GH_A05G1602
GH_A05G1604
GH_A05G1618
GH_A05G1624
GH_A05G1634
GH_A05G1637
GH_A05G1643
GH_A05G1647
GH_A05G1661
GH_A05G1670
GH_A05G1706
GH_A05G1732
GH_A05G1736
GH_A05G1738
GH_A05G1741
GH_A05G1755
GH_A05G1766
GH_A05G1773
GH_A05G1775
GH_A05G1779
GH_A05G1784
GH_A05G1793
GH_A05G1794
GH_A05G1796
GH_A05G1838
GH_A05G1844
GH_A05G1849
GH_A05G1852
GH_A05G1871
GH_A05G1874
GH_A05G1947
GH_A05G2004
GH_A05G2008
GH_A05G2040
GH_A05G2041
GH_A05G2043
GH_A05G2062
GH_A05G2080
GH_A05G2092
GH_A05G2097
GH_A05G2115
GH_A05G2127
GH_A05G2129
GH_A05G2135
GH_A05G2163
GH_A05G2202
GH_A05G2210
GH_A05G2219
GH_A05G2224
GH_A05G2229
GH_A05G2241
GH_A05G2276
GH_A05G2280
GH_A05G2283
GH_A05G2297
GH_A05G2302
GH_A05G2307
GH_A05G2312
GH_A05G2322
GH_A05G2325
GH_A05G2327
GH_A05G2334
GH_A05G2343
GH_A05G2358
GH_A05G2361
GH_A05G2364
GH_A05G2369
GH_A05G2380
GH_A05G2383
GH_A05G2384
GH_A05G2401
GH_A05G2414
GH_A05G2417
GH_A05G2426
GH_A05G2432
GH_A05G2433
GH_A05G2437
GH_A05G2442
GH_A05G2479
GH_A05G2488
GH_A05G2489
GH_A05G2491
GH_A05G2494
GH_A05G2515
GH_A05G2522
GH_A05G2527
GH_A05G2549
GH_A05G2559
GH_A05G2565
GH_A05G2573
GH_A05G2582
GH_A05G2604
GH_A05G2615
GH_A05G2619
GH_A05G2675
GH_A05G2676
GH_A05G2681
GH_A05G2696
GH_A05G2741
GH_A05G2748
GH_A05G2750
GH_A05G2753
GH_A05G2758
GH_A05G2759
GH_A05G2770
GH_A05G2797
GH_A05G2817
GH_A05G2845
GH_A05G2855
GH_A05G2878
GH_A05G2882
GH_A05G2902
GH_A05G2925
GH_A05G2945
GH_A05G2951
GH_A05G2954
GH_A05G2976
GH_A05G2997
GH_A05G3063
GH_A05G3068
GH_A05G3079
GH_A05G3146
GH_A05G3151
GH_A05G3165
GH_A05G3173
GH_A05G3197
GH_A05G3203
GH_A05G3236
GH_A05G3329
GH_A05G3330
GH_A05G3367
GH_A05G3384
GH_A05G3408
GH_A05G3413
GH_A05G3427
GH_A05G3428
GH_A05G3442
GH_A05G3454
GH_A05G3463
GH_A05G3469
GH_A05G3488
GH_A05G3502
GH_A05G3504
GH_A05G3511
GH_A05G3513
GH_A05G3563
GH_A05G3583
GH_A05G3596
GH_A05G3616
GH_A05G3641
GH_A05G3661
GH_A05G3665
GH_A05G3701
GH_A05G3720
GH_A05G3722
GH_A05G3724
GH_A05G3733
GH_A05G3746
GH_A05G3749
GH_A05G3751
GH_A05G3785
GH_A05G3792
GH_A05G3806
GH_A05G3807
GH_A05G3814
GH_A05G3835
GH_A05G3847
GH_A05G3852
GH_A05G3854
GH_A05G3863
GH_A05G3881
GH_A05G3893
GH_A05G3929
GH_A05G3934
GH_A05G3935
GH_A05G3939
GH_A05G3940
GH_A05G3949
GH_A05G3973
GH_A05G3999
GH_A05G4007
GH_A05G4011
GH_A05G4031
GH_A05G4032
GH_A05G4033
GH_A05G4075
GH_A05G4078
GH_A05G4081
GH_A05G4110
GH_A05G4129
GH_A05G4134
GH_A05G4136
GH_A05G4163
GH_A05G4201
GH_A05G4216
GH_A05G4232
GH_A05G4242
GH_A05G4243
GH_A05G4255
GH_A05G4265
GH_A05G4281
GH_A05G4288
GH_A05G4292
GH_A05G4305
GH_A05G4309
GH_A05G4310
GH_A05G4312
GH_A05G4313
GH_A05G4320
GH_A05G4335
GH_A05G4346
GH_A05G4347
GH_A05G4350
GH_A05G4352
GH_A06G0004
GH_A06G0024
GH_A06G0030
GH_A06G0031
GH_A06G0050
GH_A06G0057
GH_A06G0074
GH_A06G0101
GH_A06G0106
GH_A06G0111
GH_A06G0113
GH_A06G0117
GH_A06G0118
GH_A06G0143
GH_A06G0151
GH_A06G0158
GH_A06G0169
GH_A06G0179
GH_A06G0190
GH_A06G0202
GH_A06G0224
GH_A06G0229
GH_A06G0232
GH_A06G0242
GH_A06G0245
GH_A06G0247
GH_A06G0263
GH_A06G0264
GH_A06G0274
GH_A06G0326
GH_A06G0332
GH_A06G0342
GH_A06G0347
GH_A06G0352
GH_A06G0358
GH_A06G0359
GH_A06G0361
GH_A06G0395
GH_A06G0401
GH_A06G0408
GH_A06G0425
GH_A06G0432
GH_A06G0434
GH_A06G0447
GH_A06G0457
GH_A06G0466
GH_A06G0474
GH_A06G0482
GH_A06G0494
GH_A06G0495
GH_A06G0498
GH_A06G0500
GH_A06G0521
GH_A06G0530
GH_A06G0534
GH_A06G0549
GH_A06G0561
GH_A06G0578
GH_A06G0582
GH_A06G0605
GH_A06G0608
GH_A06G0661
GH_A06G0663
GH_A06G0670
GH_A06G0673
GH_A06G0680
GH_A06G0689
GH_A06G0744
GH_A06G0749
GH_A06G0772
GH_A06G0774
GH_A06G0776
GH_A06G0778
GH_A06G0788
GH_A06G0795
GH_A06G0797
GH_A06G0824
GH_A06G0828
GH_A06G0834
GH_A06G0853
GH_A06G0885
GH_A06G0886
GH_A06G0902
GH_A06G0933
GH_A06G0934
GH_A06G0953
GH_A06G0962
GH_A06G0967
GH_A06G0971
GH_A06G0974
GH_A06G0981
GH_A06G1004
GH_A06G1018
GH_A06G1020
GH_A06G1022
GH_A06G1027
GH_A06G1030
GH_A06G1035
GH_A06G1041
GH_A06G1051
GH_A06G1055
GH_A06G1071
GH_A06G1092
GH_A06G1093
GH_A06G1100
GH_A06G1104
GH_A06G1120
GH_A06G1135
GH_A06G1138
GH_A06G1143
GH_A06G1145
GH_A06G1163
GH_A06G1208
GH_A06G1230
GH_A06G1231
GH_A06G1239
GH_A06G1251
GH_A06G1281
GH_A06G1284
GH_A06G1298
GH_A06G1307
GH_A06G1327
GH_A06G1337
GH_A06G1416
GH_A06G1427
GH_A06G1440
GH_A06G1444
GH_A06G1461
GH_A06G1463
GH_A06G1532
GH_A06G1546
GH_A06G1548
GH_A06G1579
GH_A06G1611
GH_A06G1616
GH_A06G1617
GH_A06G1634
GH_A06G1635
GH_A06G1657
GH_A06G1668
GH_A06G1670
GH_A06G1696
GH_A06G1706
GH_A06G1721
GH_A06G1731
GH_A06G1761
GH_A06G1780
GH_A06G1785
GH_A06G1796
GH_A06G1802
GH_A06G1811
GH_A06G1817
GH_A06G1818
GH_A06G1827
GH_A06G1835
GH_A06G1849
GH_A06G1868
GH_A06G1883
GH_A06G1904
GH_A06G1911
GH_A06G1918
GH_A06G1919
GH_A06G1923
GH_A06G1944
GH_A06G1971
GH_A06G1978
GH_A06G1980
GH_A06G1993
GH_A06G2009
GH_A06G2011
GH_A06G2028
GH_A06G2035
GH_A06G2046
GH_A06G2080
GH_A06G2086
GH_A06G2102
GH_A06G2109
GH_A06G2117
GH_A06G2119
GH_A06G2152
GH_A06G2155
GH_A06G2177
GH_A06G2187
GH_A06G2193
GH_A06G2220
GH_A06G2222
GH_A06G2225
GH_A06G2238
GH_A06G2241
GH_A06G2262
GH_A06G2278
GH_A06G2295
GH_A06G2303
GH_A06G2305
GH_A06G2311
GH_A06G2322
GH_A06G2329
GH_A06G2331
GH_A06G2335
GH_A06G2341
GH_A06G2342
GH_A06G2343
GH_A06G2361
GH_A06G2363
GH_A06G2372
GH_A06G2386
GH_A07G0018
GH_A07G0020
GH_A07G0022
GH_A07G0025
GH_A07G0033
GH_A07G0035
GH_A07G0042
GH_A07G0050
GH_A07G0056
GH_A07G0060
GH_A07G0061
GH_A07G0067
GH_A07G0071
GH_A07G0075
GH_A07G0099
GH_A07G0102
GH_A07G0122
GH_A07G0126
GH_A07G0144
GH_A07G0148
GH_A07G0151
GH_A07G0170
GH_A07G0186
GH_A07G0191
GH_A07G0203
GH_A07G0211
GH_A07G0214
GH_A07G0223
GH_A07G0224
GH_A07G0225
GH_A07G0241
GH_A07G0258
GH_A07G0260
GH_A07G0275
GH_A07G0318
GH_A07G0332
GH_A07G0347
GH_A07G0352
GH_A07G0358
GH_A07G0360
GH_A07G0369
GH_A07G0381
GH_A07G0385
GH_A07G0390
GH_A07G0399
GH_A07G0406
GH_A07G0422
GH_A07G0473
GH_A07G0484
GH_A07G0487
GH_A07G0499
GH_A07G0503
GH_A07G0507
GH_A07G0515
GH_A07G0516
GH_A07G0520
GH_A07G0521
GH_A07G0522
GH_A07G0526
GH_A07G0528
GH_A07G0529
GH_A07G0544
GH_A07G0551
GH_A07G0555
GH_A07G0560
GH_A07G0570
GH_A07G0599
GH_A07G0603
GH_A07G0617
GH_A07G0618
GH_A07G0633
GH_A07G0634
GH_A07G0637
GH_A07G0654
GH_A07G0659
GH_A07G0668
GH_A07G0671
GH_A07G0680
GH_A07G0682
GH_A07G0706
GH_A07G0715
GH_A07G0716
GH_A07G0718
GH_A07G0740
GH_A07G0746
GH_A07G0767
GH_A07G0789
GH_A07G0802
GH_A07G0803
GH_A07G0843
GH_A07G0849
GH_A07G0851
GH_A07G0862
GH_A07G0871
GH_A07G0890
GH_A07G0895
GH_A07G0897
GH_A07G0898
GH_A07G0905
GH_A07G0916
GH_A07G0935
GH_A07G0959
GH_A07G0961
GH_A07G0962
GH_A07G0971
GH_A07G0976
GH_A07G0988
GH_A07G0997
GH_A07G1017
GH_A07G1023
GH_A07G1031
GH_A07G1034
GH_A07G1046
GH_A07G1051
GH_A07G1076
GH_A07G1078
GH_A07G1081
GH_A07G1093
GH_A07G1094
GH_A07G1095
GH_A07G1096
GH_A07G1138
GH_A07G1157
GH_A07G1158
GH_A07G1161
GH_A07G1174
GH_A07G1175
GH_A07G1191
GH_A07G1199
GH_A07G1204
GH_A07G1224
GH_A07G1228
GH_A07G1253
GH_A07G1266
GH_A07G1267
GH_A07G1269
GH_A07G1282
GH_A07G1284
GH_A07G1305
GH_A07G1310
GH_A07G1339
GH_A07G1356
GH_A07G1358
GH_A07G1369
GH_A07G1395
GH_A07G1396
GH_A07G1416
GH_A07G1422
GH_A07G1427
GH_A07G1434
GH_A07G1435
GH_A07G1444
GH_A07G1450
GH_A07G1463
GH_A07G1483
GH_A07G1492
GH_A07G1500
GH_A07G1536
GH_A07G1584
GH_A07G1602
GH_A07G1603
GH_A07G1609
GH_A07G1616
GH_A07G1655
GH_A07G1658
GH_A07G1682
GH_A07G1683
GH_A07G1687
GH_A07G1697
GH_A07G1706
GH_A07G1710
GH_A07G1711
GH_A07G1713
GH_A07G1727
GH_A07G1764
GH_A07G1774
GH_A07G1846
GH_A07G1876
GH_A07G1891
GH_A07G1909
GH_A07G1921
GH_A07G1922
GH_A07G1947
GH_A07G1948
GH_A07G1963
GH_A07G1970
GH_A07G1971
GH_A07G1994
GH_A07G2016
GH_A07G2017
GH_A07G2139
GH_A07G2141
GH_A07G2147
GH_A07G2151
GH_A07G2159
GH_A07G2179
GH_A07G2189
GH_A07G2197
GH_A07G2212
GH_A07G2216
GH_A07G2219
GH_A07G2230
GH_A07G2234
GH_A07G2253
GH_A07G2262
GH_A07G2275
GH_A07G2276
GH_A07G2284
GH_A07G2307
GH_A07G2310
GH_A07G2312
GH_A07G2314
GH_A07G2317
GH_A07G2323
GH_A07G2332
GH_A07G2334
GH_A07G2344
GH_A07G2352
GH_A07G2353
GH_A07G2368
GH_A07G2392
GH_A07G2398
GH_A07G2414
GH_A07G2415
GH_A07G2448
GH_A07G2453
GH_A07G2461
GH_A07G2472
GH_A07G2476
GH_A07G2481
GH_A07G2483
GH_A07G2485
GH_A07G2505
GH_A07G2509
GH_A07G2564
GH_A07G2565
GH_A07G2572
GH_A07G2580
GH_A07G2606
GH_A07G2607
GH_A07G2610
GH_A07G2612
GH_A07G2613
GH_A07G2635
GH_A08G0018
GH_A08G0019
GH_A08G0021
GH_A08G0029
GH_A08G0036
GH_A08G0063
GH_A08G0071
GH_A08G0080
GH_A08G0082
GH_A08G0091
GH_A08G0105
GH_A08G0106
GH_A08G0117
GH_A08G0121
GH_A08G0126
GH_A08G0131
GH_A08G0136
GH_A08G0143
GH_A08G0155
GH_A08G0165
GH_A08G0174
GH_A08G0176
GH_A08G0183
GH_A08G0186
GH_A08G0217
GH_A08G0236
GH_A08G0257
GH_A08G0259
GH_A08G0260
GH_A08G0261
GH_A08G0277
GH_A08G0290
GH_A08G0319
GH_A08G0338
GH_A08G0356
GH_A08G0414
GH_A08G0420
GH_A08G0436
GH_A08G0460
GH_A08G0499
GH_A08G0513
GH_A08G0519
GH_A08G0543
GH_A08G0545
GH_A08G0549
GH_A08G0566
GH_A08G0583
GH_A08G0590
GH_A08G0598
GH_A08G0617
GH_A08G0623
GH_A08G0629
GH_A08G0682
GH_A08G0683
GH_A08G0689
GH_A08G0700
GH_A08G0714
GH_A08G0724
GH_A08G0737
GH_A08G0749
GH_A08G0756
GH_A08G0763
GH_A08G0802
GH_A08G0827
GH_A08G0833
GH_A08G0835
GH_A08G0846
GH_A08G0916
GH_A08G0925
GH_A08G0945
GH_A08G0960
GH_A08G0989
GH_A08G0990
GH_A08G1018
GH_A08G1023
GH_A08G1024
GH_A08G1035
GH_A08G1082
GH_A08G1089
GH_A08G1095
GH_A08G1107
GH_A08G1110
GH_A08G1129
GH_A08G1136
GH_A08G1145
GH_A08G1148
GH_A08G1171
GH_A08G1175
GH_A08G1176
GH_A08G1188
GH_A08G1191
GH_A08G1223
GH_A08G1260
GH_A08G1278
GH_A08G1320
GH_A08G1333
GH_A08G1339
GH_A08G1340
GH_A08G1384
GH_A08G1409
GH_A08G1468
GH_A08G1487
GH_A08G1490
GH_A08G1491
GH_A08G1493
GH_A08G1509
GH_A08G1527
GH_A08G1545
GH_A08G1551
GH_A08G1603
GH_A08G1613
GH_A08G1632
GH_A08G1640
GH_A08G1647
GH_A08G1652
GH_A08G1666
GH_A08G1680
GH_A08G1692
GH_A08G1700
GH_A08G1712
GH_A08G1713
GH_A08G1718
GH_A08G1726
GH_A08G1737
GH_A08G1752
GH_A08G1758
GH_A08G1764
GH_A08G1776
GH_A08G1777
GH_A08G1779
GH_A08G1821
GH_A08G1826
GH_A08G1831
GH_A08G1840
GH_A08G1869
GH_A08G1870
GH_A08G1872
GH_A08G1882
GH_A08G1903
GH_A08G1913
GH_A08G1958
GH_A08G1972
GH_A08G1973
GH_A08G2001
GH_A08G2008
GH_A08G2024
GH_A08G2028
GH_A08G2030
GH_A08G2038
GH_A08G2079
GH_A08G2082
GH_A08G2086
GH_A08G2092
GH_A08G2107
GH_A08G2122
GH_A08G2127
GH_A08G2134
GH_A08G2136
GH_A08G2137
GH_A08G2150
GH_A08G2159
GH_A08G2170
GH_A08G2182
GH_A08G2188
GH_A08G2198
GH_A08G2199
GH_A08G2209
GH_A08G2220
GH_A08G2235
GH_A08G2246
GH_A08G2257
GH_A08G2259
GH_A08G2268
GH_A08G2274
GH_A08G2303
GH_A08G2318
GH_A08G2332
GH_A08G2338
GH_A08G2350
GH_A08G2364
GH_A08G2365
GH_A08G2374
GH_A08G2390
GH_A08G2400
GH_A08G2411
GH_A08G2424
GH_A08G2466
GH_A08G2472
GH_A08G2488
GH_A08G2492
GH_A08G2493
GH_A08G2519
GH_A08G2526
GH_A08G2531
GH_A08G2545
GH_A08G2583
GH_A08G2594
GH_A08G2596
GH_A08G2600
GH_A08G2601
GH_A08G2602
GH_A08G2609
GH_A08G2613
GH_A08G2624
GH_A08G2633
GH_A08G2639
GH_A08G2641
GH_A08G2642
GH_A08G2650
GH_A08G2651
GH_A08G2659
GH_A08G2660
GH_A08G2661
GH_A08G2665
GH_A08G2666
GH_A08G2675
GH_A08G2685
GH_A08G2690
GH_A08G2694
GH_A08G2695
GH_A08G2697
GH_A08G2704
GH_A08G2713
GH_A08G2718
GH_A08G2730
GH_A08G2746
GH_A08G2748
GH_A08G2755
GH_A08G2763
GH_A08G2766
GH_A08G2779
GH_A08G2786
GH_A08G2787
GH_A08G2794
GH_A08G2802
GH_A08G2805
GH_A08G2817
GH_A08G2831
GH_A08G2834
GH_A08G2842
GH_A08G2857
GH_A08G2867
GH_A08G2869
GH_A09G0013
GH_A09G0019
GH_A09G0024
GH_A09G0028
GH_A09G0044
GH_A09G0047
GH_A09G0066
GH_A09G0069
GH_A09G0081
GH_A09G0092
GH_A09G0095
GH_A09G0109
GH_A09G0110
GH_A09G0120
GH_A09G0135
GH_A09G0137
GH_A09G0180
GH_A09G0193
GH_A09G0196
GH_A09G0197
GH_A09G0216
GH_A09G0246
GH_A09G0254
GH_A09G0259
GH_A09G0264
GH_A09G0270
GH_A09G0278
GH_A09G0323
GH_A09G0326
GH_A09G0340
GH_A09G0393
GH_A09G0407
GH_A09G0409
GH_A09G0414
GH_A09G0416
GH_A09G0443
GH_A09G0475
GH_A09G0505
GH_A09G0513
GH_A09G0531
GH_A09G0572
GH_A09G0613
GH_A09G0621
GH_A09G0634
GH_A09G0636
GH_A09G0650
GH_A09G0660
GH_A09G0665
GH_A09G0701
GH_A09G0702
GH_A09G0708
GH_A09G0715
GH_A09G0724
GH_A09G0782
GH_A09G0783
GH_A09G0814
GH_A09G0816
GH_A09G0824
GH_A09G0825
GH_A09G0833
GH_A09G0836
GH_A09G0845
GH_A09G0848
GH_A09G0869
GH_A09G0870
GH_A09G0891
GH_A09G0892
GH_A09G0899
GH_A09G0900
GH_A09G0901
GH_A09G0914
GH_A09G0918
GH_A09G0931
GH_A09G0937
GH_A09G0942
GH_A09G0946
GH_A09G0974
GH_A09G0987
GH_A09G0996
GH_A09G0999
GH_A09G1000
GH_A09G1026
GH_A09G1032
GH_A09G1049
GH_A09G1055
GH_A09G1058
GH_A09G1067
GH_A09G1074
GH_A09G1088
GH_A09G1090
GH_A09G1111
GH_A09G1119
GH_A09G1122
GH_A09G1130
GH_A09G1143
GH_A09G1153
GH_A09G1177
GH_A09G1197
GH_A09G1214
GH_A09G1255
GH_A09G1258
GH_A09G1264
GH_A09G1272
GH_A09G1277
GH_A09G1288
GH_A09G1292
GH_A09G1307
GH_A09G1314
GH_A09G1315
GH_A09G1332
GH_A09G1335
GH_A09G1339
GH_A09G1355
GH_A09G1362
GH_A09G1370
GH_A09G1394
GH_A09G1405
GH_A09G1433
GH_A09G1437
GH_A09G1455
GH_A09G1488
GH_A09G1494
GH_A09G1539
GH_A09G1541
GH_A09G1543
GH_A09G1596
GH_A09G1599
GH_A09G1601
GH_A09G1617
GH_A09G1634
GH_A09G1639
GH_A09G1672
GH_A09G1680
GH_A09G1686
GH_A09G1728
GH_A09G1731
GH_A09G1736
GH_A09G1748
GH_A09G1755
GH_A09G1760
GH_A09G1767
GH_A09G1776
GH_A09G1810
GH_A09G1814
GH_A09G1816
GH_A09G1832
GH_A09G1845
GH_A09G1859
GH_A09G1898
GH_A09G1902
GH_A09G1916
GH_A09G1917
GH_A09G1922
GH_A09G1954
GH_A09G1976
GH_A09G2016
GH_A09G2046
GH_A09G2068
GH_A09G2070
GH_A09G2072
GH_A09G2128
GH_A09G2136
GH_A09G2141
GH_A09G2148
GH_A09G2153
GH_A09G2156
GH_A09G2161
GH_A09G2179
GH_A09G2196
GH_A09G2198
GH_A09G2199
GH_A09G2204
GH_A09G2219
GH_A09G2229
GH_A09G2236
GH_A09G2237
GH_A09G2251
GH_A09G2259
GH_A09G2263
GH_A09G2270
GH_A09G2303
GH_A09G2338
GH_A09G2340
GH_A09G2345
GH_A09G2350
GH_A09G2354
GH_A09G2364
GH_A09G2377
GH_A09G2387
GH_A09G2388
GH_A09G2394
GH_A09G2422
GH_A09G2451
GH_A09G2460
GH_A09G2483
GH_A09G2513
GH_A09G2521
GH_A09G2532
GH_A09G2550
GH_A09G2551
GH_A09G2552
GH_A09G2567
GH_A09G2568
GH_A09G2583
GH_A09G2585
GH_A09G2586
GH_A09G2593
GH_A09G2596
GH_A09G2598
GH_A09G2612
GH_A09G2630
GH_A09G2631
GH_A09G2641
GH_A09G2652
GH_A09G2653
GH_A09G2669
GH_A09G2674
GH_A09G2692
GH_A10G0014
GH_A10G0018
GH_A10G0037
GH_A10G0058
GH_A10G0071
GH_A10G0072
GH_A10G0109
GH_A10G0117
GH_A10G0130
GH_A10G0167
GH_A10G0181
GH_A10G0185
GH_A10G0224
GH_A10G0232
GH_A10G0249
GH_A10G0252
GH_A10G0269
GH_A10G0286
GH_A10G0288
GH_A10G0292
GH_A10G0294
GH_A10G0298
GH_A10G0299
GH_A10G0317
GH_A10G0343
GH_A10G0360
GH_A10G0369
GH_A10G0370
[truncated: 4,023 more rows]
