# Supplementary material for: Population-Scale Polymorphic Short Tandem Repeat Provides an Alternative Strategy for Allele Mining in Cotton
Source: Front Plant Sci. 2022 May 6;13:916830. doi: 10.3389/fpls.2022.916830 (PMC9120961; doi:10.3389/fpls.2022.916830)
Supplement: Supplementary file 9 [file Table_9.XLSX]

## Sheet: S10
Table S10. List of exonic STRs changing the open read frame (ORF) of genes
Gene id	Position	Annotation
GH_A01G0226	A01:2008827
GH_A01G0247	A01:2193952
GH_A01G0270	A01:2429195
GH_A01G0272	A01:2435122
GH_A01G0307	A01:2675811
GH_A01G0654	A01:8133402
GH_A01G0811	A01:12199263
GH_A01G0940	A01:16464521
GH_A01G1876	A01:107989791
GH_A01G1885	A01:108090363
GH_A01G1939	A01:109105546
GH_A01G2200	A01:114407158
GH_A01G2218	A01:115002827
GH_A02G0015	A02:123465
GH_A02G0070	A02:562270
GH_A02G0147	A02:1382660
GH_A02G0940	A02:25783532
GH_A02G0974	A02:30103461
GH_A02G1005	A02:33545168
GH_A02G1167	A02:47790386
GH_A02G1502	A02:95526967
GH_A02G1606	A02:100333873	Transcription factor
GH_A02G1790	A02:105504015
GH_A02G1972	A02:107636278
GH_A02G1974	A02:107657336	Transcription factor
GH_A03G0208	A03:2580022
GH_A03G0221	A03:2781290
GH_A03G0253	A03:3216721
GH_A03G0382	A03:4961224
GH_A03G0706	A03:13664121
GH_A03G0743	A03:14794627
GH_A03G0761	A03:15581011
GH_A03G0976	A03:33436803
GH_A03G1114	A03:52432703
GH_A03G1848	A03:105098526
GH_A03G1897	A03:105891809
GH_A03G1903	A03:106088860
GH_A03G1904	A03:106093500
GH_A03G2012	A03:107940443
GH_A03G2060	A03:108497286
GH_A03G2150	A03:109482475
GH_A03G2224	A03:110048549
GH_A03G2369	A03:111100038
GH_A03G2413	A03:111343040
GH_A04G0748	A04:48696053
GH_A04G0945	A04:68328025
GH_A04G1053	A04:74180434
GH_A04G1320	A04:82709348
GH_A04G1367	A04:83369890
GH_A04G1400	A04:84073986
GH_A04G1409	A04:84169326
GH_A04G1411	A04:84185800
GH_A04G1589	A04:86059006
GH_A04G1629	A04:86413978
GH_A04G1727	A04:87334971
GH_A05G0001	A05:6771
GH_A05G0103	A05:1141328
GH_A05G0820	A05:7406432
GH_A05G0835	A05:7609413
GH_A05G0855	A05:7781202
GH_A05G0869	A05:7906448
GH_A05G0974	A05:8727234
GH_A05G1052	A05:9342473
GH_A05G1550	A05:14482827
GH_A05G1647	A05:15537555
GH_A05G1775	A05:16624227
GH_A05G2135	A05:20463723	Transcription factor
GH_A05G2302	A05:22690522
GH_A05G2494	A05:25895744
GH_A05G2664	A05:28574220
GH_A05G3118	A05:42164962
GH_A05G3686	A05:96947105
GH_A05G4231	A05:109107689
GH_A06G0050	A06:369225
GH_A06G0051	A06:375385
GH_A06G0074	A06:705144
GH_A06G0101	A06:940501
GH_A06G0447	A06:6305400
GH_A06G0534	A06:8117635
GH_A06G0663	A06:11626498
GH_A06G0680	A06:14277035
GH_A06G0772	A06:17057046
GH_A06G1120	A06:40387682
GH_A06G1231	A06:64181681
GH_A06G1731	A06:115551556
GH_A06G2011	A06:121989018
GH_A06G2148	A06:124203830
GH_A06G2177	A06:124702433
GH_A06G2225	A06:125116556	Transcription factor
GH_A06G2238	A06:125175215
GH_A06G2305	A06:125787147
GH_A06G2329	A06:125990847
GH_A07G0099	A07:1063428
GH_A07G0174	A07:1742274
GH_A07G0260	A07:2613246
GH_A07G0746	A07:8834111
GH_A07G0868	A07:11360782
GH_A07G0961	A07:14095305
GH_A07G1078	A07:16416036
GH_A07G1094	A07:16713064
GH_A07G1764	A07:48516856
GH_A07G2151	A07:87933637
GH_A07G2572	A07:95827560
GH_A07G2613	A07:96243330
GH_A08G0021	A08:139039
GH_A08G0108	A08:803993
GH_A08G0126	A08:959391
GH_A08G0519	A08:6031455
GH_A08G1545	A08:102234873	Transcription factor
GH_A08G1640	A08:104671871
GH_A08G1640	A08:104671933
GH_A08G2038	A08:115447186
GH_A08G2198	A08:118038333
GH_A08G2199	A08:118044131
GH_A08G2246	A08:118665684
GH_A08G2254	A08:118790314
GH_A08G2488	A08:121726764
GH_A08G2694	A08:123691875
GH_A08G2699	A08:123719142
GH_A08G2763	A08:124204861
GH_A09G0193	A09:4530588
GH_A09G0197	A09:4624420
GH_A09G0340	A09:9658520
GH_A09G0665	A09:45417020
GH_A09G1104	A09:63463374
GH_A09G1111	A09:63959387
GH_A09G1264	A09:67073727	Transcription factor
GH_A09G1437	A09:70148050	Transcription factor
GH_A09G1488	A09:70988365
GH_A09G1767	A09:74540477
GH_A09G1884	A09:75805150
GH_A09G2259	A09:79386985
GH_A09G2460	A09:81191599
GH_A09G2630	A09:82577514
GH_A10G0185	A10:1551403
GH_A10G0252	A10:2086310
GH_A10G0360	A10:3000449
GH_A10G0445	A10:4097682
GH_A10G0683	A10:8908009
GH_A10G0719	A10:10489422
GH_A10G0757	A10:11497887
GH_A10G1253	A10:53758615
GH_A10G1406	A10:71914621
GH_A10G1694	A10:88404423
GH_A10G1923	A10:100509926
GH_A10G2142	A10:106247198
GH_A10G2296	A10:109512474
GH_A10G2419	A10:111539333
GH_A10G2496	A10:112569267
GH_A10G2547	A10:113283396
GH_A10G2660	A10:114814700
GH_A11G0025	A11:230790
GH_A11G0040	A11:365144
GH_A11G0066	A11:621591
GH_A11G0190	A11:1674597
GH_A11G0287	A11:2531327	Transcription factor
GH_A11G0397	A11:3457725	Transcription factor
GH_A11G1407	A11:15379879
GH_A11G2046	A11:33849114
GH_A11G2498	A11:87919607
GH_A11G2505	A11:88227152
GH_A11G2676	A11:98839822
GH_A11G2776	A11:104637239
GH_A11G2958	A11:109486051
GH_A11G3299	A11:115073149
GH_A11G3303	A11:115111692
GH_A11G3418	A11:117220318
GH_A11G3560	A11:119236377
GH_A11G3704	A11:121006929
GH_A12G0024	A12:386012
GH_A12G0153	A12:2110411
GH_A12G0599	A12:13293990
GH_A12G0840	A12:33876913
GH_A12G0989	A12:57827194
GH_A12G1106	A12:76786400
GH_A12G1121	A12:77272121
GH_A12G1372	A12:83510521
GH_A12G1453	A12:84968435
GH_A12G1588	A12:87703018
GH_A12G1776	A12:92974622
GH_A12G1897	A12:95057099
GH_A12G1987	A12:97269043
GH_A12G1987	A12:97270097
GH_A12G2231	A12:100657266
GH_A12G2603	A12:104366529	Transcription factor
GH_A13G0004	A13:58217
GH_A13G0036	A13:336819	Transcription factor
GH_A13G0089	A13:901746
GH_A13G0258	A13:2874917
GH_A13G0303	A13:3445787	Transcription factor
GH_A13G0887	A13:31326688
GH_A13G0993	A13:43791054
GH_A13G1097	A13:55555428
GH_A13G1438	A13:86791515
GH_A13G1885	A13:100842399	Transcription factor
GH_A13G2129	A13:105077716
GH_A13G2156	A13:105403675
GH_A13G2574	A13:109833645
GH_A13G2604	A13:110104864
GH_D01G0006	D01:49901
GH_D01G0218	D01:1717441
GH_D01G0280	D01:2284012
GH_D01G0461	D01:4760638
GH_D01G0666	D01:7818937
GH_D01G0718	D01:9242619
GH_D01G1042	D01:15222355
GH_D01G1366	D01:25571144
GH_D01G1671	D01:44690928
GH_D01G1799	D01:51123053
GH_D01G2369	D01:62743913
GH_D01G2450	D01:63572125
GH_D01G2484	D01:63886344
GH_D02G0072	D02:562243
GH_D02G0527	D02:6751526
GH_D02G0729	D02:10371171
GH_D02G0824	D02:12848543
GH_D02G1381	D02:44232150	Transcription factor
GH_D02G1381	D02:44232236	Transcription factor
GH_D02G2283	D02:67367428
GH_D02G2356	D02:68001842
GH_D02G2526	D02:69243099
GH_D02G2609	D02:69696201
GH_D02G2612	D02:69717951
GH_D03G0146	D03:1046139
GH_D03G0407	D03:4899286
GH_D03G0530	D03:7975213
GH_D03G0695	D03:18578716
GH_D03G1440	D03:46467839
GH_D03G1762	D03:51242135
GH_D04G0147	D04:1830218
GH_D04G0176	D04:2272355
GH_D04G0413	D04:6114481
GH_D04G0668	D04:11235375
GH_D04G0706	D04:12498888
GH_D04G0712	D04:12775049
GH_D04G1271	D04:42316724
GH_D04G1544	D04:50085005
GH_D04G1616	D04:51366335
GH_D04G1747	D04:53227554
GH_D04G1874	D04:54523865
GH_D04G2002	D04:55650621
GH_D05G0082	D05:757815
GH_D05G0849	D05:6860064
GH_D05G1511	D05:12664656
GH_D05G3120	D05:33660130
GH_D05G3362	D05:46121671
GH_D05G3931	D05:61738000
GH_D05G3968	D05:62475320
GH_D06G0115	D06:1099677
GH_D06G0145	D06:1444348
GH_D06G0397	D06:5316540
GH_D06G0438	D06:5884094
GH_D06G0680	D06:11019338
GH_D06G0766	D06:12916419
GH_D06G1075	D06:21950114
GH_D06G1441	D06:42982172
GH_D06G1694	D06:54006332
GH_D06G1721	D06:55078676
GH_D06G1951	D06:59529226
GH_D06G2002	D06:60406752
GH_D06G2096	D06:61926555
GH_D06G2181	D06:63067008
GH_D06G2267	D06:64054953
GH_D07G0021	D07:212457
GH_D07G0075	D07:666033
GH_D07G0098	D07:955736
GH_D07G0435	D07:4351710	Transcription factor
GH_D07G0953	D07:11033420
GH_D07G1076	D07:13082387
GH_D07G1130	D07:14148362	Transcription factor
GH_D07G1161	D07:14763868
GH_D07G1251	D07:16575336	Transcription factor
GH_D07G1327	D07:18432656
GH_D07G1355	D07:19198797
GH_D07G1405	D07:19999214
GH_D07G1698	D07:29936358
GH_D07G2306	D07:54806893
GH_D08G0027	D08:161239
GH_D08G0056	D08:334427
GH_D08G0056	D08:334464
GH_D08G0367	D08:3332023
GH_D08G0529	D08:5524896
GH_D08G0633	D08:7249098
GH_D08G0682	D08:8329812
GH_D08G1031	D08:24574001
GH_D08G1129	D08:33432115
GH_D08G1888	D08:57280556
GH_D08G2061	D08:60565276	Transcription factor
GH_D08G2664	D08:67391484
GH_D08G2690	D08:67661386
GH_D08G2810	D08:68599124
GH_D09G0259	D09:6539749
GH_D09G0282	D09:7135848
GH_D09G0515	D09:17829514
GH_D09G0694	D09:28631522
GH_D09G0695	D09:28638932
GH_D09G1322	D09:39704895
GH_D09G1478	D09:41669897
GH_D09G1762	D09:44632132
GH_D09G1762	D09:44632133
GH_D09G1926	D09:46432128
GH_D09G2400	D09:50252123
GH_D09G2562	D09:51484084
GH_D09G2575	D09:51588012	Transcription factor
GH_D10G0060	D10:498942
GH_D10G0379	D10:3010661
GH_D10G0398	D10:3155496
GH_D10G0501	D10:4232991
GH_D10G0949	D10:10808076
GH_D10G0995	D10:11776805
GH_D10G1323	D10:20307854
GH_D10G1375	D10:21607935
GH_D10G1451	D10:24064381
GH_D10G1773	D10:45996844
GH_D10G1817	D10:47800174
GH_D10G2389	D10:61215454
GH_D10G2474	D10:62598008
GH_D10G2548	D10:63923822
GH_D10G2734	D10:66262662
GH_D11G0191	D11:1649840
GH_D11G0227	D11:1886884
GH_D11G0244	D11:1984979
GH_D11G0596	D11:4790911
GH_D11G0626	D11:5098341
GH_D11G0879	D11:7094712
GH_D11G1483	D11:13995387
GH_D11G1554	D11:14712598
GH_D11G1829	D11:19197909
GH_D11G2289	D11:32587390
GH_D11G2440	D11:42648698
GH_D11G3001	D11:60543972
GH_D11G3104	D11:62023831
GH_D11G3585	D11:69347354
GH_D11G3695	D11:70621623
GH_D12G0411	D12:5819966
GH_D12G0800	D12:20499484
GH_D12G1466	D12:43382499
GH_D12G2138	D12:53735069
GH_D12G2476	D12:57249488
GH_D12G2738	D12:59514213	Transcription factor
GH_D12G2816	D12:60207674
GH_D13G0033	D13:268737	Transcription factor
GH_D13G0078	D13:689091
GH_D13G0101	D13:864855
GH_D13G0111	D13:949365
GH_D13G0255	D13:2278353
GH_D13G0274	D13:2496335
GH_D13G0306	D13:2842483
GH_D13G0847	D13:15342533
GH_D13G1136	D13:34534095
GH_D13G1229	D13:38644462
GH_D13G1471	D13:47110390
GH_D13G2099	D13:58965799
GH_D13G2266	D13:60819025
GH_D13G2412	D13:62436047
GH_D13G2423	D13:62522527
GH_D13G2540	D13:63764669
GH_A01G0247	A01:2193950
GH_A01G0275	A01:2444200
GH_A01G2462	A01:117776717
GH_A02G0479	A02:5921985
GH_A02G0827	A02:15301101	Transcription factor
GH_A02G0940	A02:25783530
GH_A02G1132	A02:45728588
GH_A03G0081	A03:847687
GH_A03G0706	A03:13664123
GH_A03G1903	A03:106088862
GH_A03G2012	A03:107940448
GH_A04G0573	A04:15176217
GH_A04G1320	A04:82709350
GH_A04G1367	A04:83369895
GH_A05G0001	A05:6773
GH_A05G0103	A05:1141331
GH_A05G0399	A05:3765185
GH_A05G1825	A05:17146091
GH_A06G0447	A06:6305406
GH_A06G0680	A06:14277041
GH_A06G0772	A06:17057052
GH_A07G0260	A07:2613247
GH_A08G0021	A08:139045
GH_A08G1110	A08:57931232
GH_A08G1545	A08:102234877	Transcription factor
GH_A08G1640	A08:104671873
GH_A08G1872	A08:111481646
GH_A08G2092	A08:116663456
GH_A08G2802	A08:124493908
GH_A09G1488	A09:70988364
GH_A09G2259	A09:79386987
GH_A09G2460	A09:81191595
GH_A10G0185	A10:1551408
GH_A10G1253	A10:53758620
GH_A10G2142	A10:106247200
GH_A11G0025	A11:230793
GH_A11G0190	A11:1674599
GH_A11G3101	A11:111553935
GH_A11G3704	A11:121006931
GH_A12G1106	A12:76786402
GH_A12G1297	A12:81658879	Transcription factor
GH_A12G1299	A12:81664952
GH_A12G1897	A12:95057105
GH_A12G2780	A12:105873061
GH_A13G2351	A13:107822076
GH_A13G2637	A13:110295059
GH_D01G0006	D01:49903
GH_D01G0280	D01:2284016
GH_D01G0461	D01:4760641
GH_D01G0666	D01:7818939
GH_D01G0718	D01:9242623
GH_D01G1366	D01:25571147
GH_D01G1417	D01:28388514
GH_D02G2612	D02:69717954
GH_D03G0530	D03:7975219
GH_D03G1754	D03:51165738	Transcription factor
GH_D04G0706	D04:12498894
GH_D04G1874	D04:54523871
GH_D05G0002	D05:28174
GH_D05G0004	D05:99350
GH_D06G0145	D06:1444350
GH_D06G1441	D06:42982174
GH_D06G2267	D06:64054955
GH_D07G1251	D07:16575340	Transcription factor
GH_D07G1327	D07:18432661
GH_D08G0529	D08:5524890
GH_D08G0633	D08:7249100
GH_D09G0461	D09:13463238
GH_D10G0398	D10:3155502
GH_D10G0995	D10:11776809
GH_D10G1416	D10:23002718
GH_D10G2548	D10:63923824
GH_D11G0191	D11:1649842
GH_D11G0227	D11:1886886
GH_D11G0244	D11:1984980
GH_D11G1554	D11:14712601
GH_D11G2946	D11:59667254
GH_D11G3695	D11:70621628
GH_D12G2138	D12:53733509
GH_D13G0306	D13:2842488
GH_D13G1160	D13:35313185
GH_D13G1229	D13:38644463
GH_D13G1471	D13:47110392
GH_D13G2412	D13:62436050
GH_A01G0226	A01:2008833
GH_A01G0272	A01:2435121
GH_A05G0399	A05:3765187
GH_A05G2845	A05:32213173
GH_A06G0050	A06:369226
GH_A07G0203	A07:2044183	Transcription factor
GH_A07G1764	A07:48516860
GH_A09G0197	A09:4624425
GH_A12G0989	A12:57827189
GH_D01G1366	D01:25571149
GH_D03G1559	D03:48702951
GH_D06G1049	D06:21006300
GH_D06G1865	D06:58047445	Transcription factor
