# Supplementary material for: Population-Scale Polymorphic Short Tandem Repeat Provides an Alternative Strategy for Allele Mining in Cotton
Source: Front Plant Sci. 2022 May 6;13:916830. doi: 10.3389/fpls.2022.916830 (PMC9120961; doi:10.3389/fpls.2022.916830)
Supplement: Supplementary file 11 [file Table_11.XLSX]

## Sheet: S12
Table S12. Pathway enrichment result of 6,021 genes with exonic STRs
Term Name	MainClass	GeneHitsInSelectedSet	AllGenesInSelectedSet	GeneHitsInBackground	AllGenesInBackground	p-value	enrichFactor	corrected p-value(BH method)
03041 Spliceosome	A09180 Brite Hierarchies	88	903	499	13055	4.44089e-16	2.5496	3.9968e-14
B 09121 Transcription	A09120 Genetic Information Processing	92	903	619	13055	1.21503e-12	2.14875	7.29017e-11
03000 Transcription factors	A09180 Brite Hierarchies	58	903	343	13055	1.50309e-10	2.44469	6.76391e-09
03008 Ribosome biogenesis in eukaryotes	A09120 Genetic Information Processing	35	903	178	13055	1.43547e-08	2.84274	5.16768e-07
B 09182 Protein families: genetic information processing	A09180 Brite Hierarchies	480	903	5792	13055	2.43179e-08	1.19812	7.29536e-07
03009 Ribosome biogenesis	A09180 Brite Hierarchies	42	903	273	13055	7.72917e-07	2.22421	1.9875e-05
A09130 Environmental Information Processing	A09130 Environmental Information Processing	119	903	1158	13055	5.10049e-06	1.48569	0.000114761
A09120 Genetic Information Processing	A09120 Genetic Information Processing	327	903	3906	13055	1.47207e-05	1.21033	0.000294414
B 09132 Signal transduction	A09130 Environmental Information Processing	110	903	1096	13055	3.38838e-05	1.45101	0.000609908
A09180 Brite Hierarchies	A09180 Brite Hierarchies	616	903	8110	13055	4.45403e-05	1.09812	0.000728841
04075 Plant hormone signal transduction	A09130 Environmental Information Processing	87	903	848	13055	0.000111667	1.48324	0.00167501
03032 DNA replication proteins	A09180 Brite Hierarchies	34	903	251	13055	0.000123166	1.95837	0.00170538
03410 Base excision repair	A09120 Genetic Information Processing	15	903	91	13055	0.00136281	2.38308	0.0175219
02048 Prokaryotic defense system	A09180 Brite Hierarchies	7	903	27	13055	0.00192981	3.74821	0.0231577
03400 DNA repair and recombination proteins	A09180 Brite Hierarchies	48	903	470	13055	0.00416572	1.4765	0.0441077
B 09124 Replication and repair	A09120 Genetic Information Processing	35	903	322	13055	0.00518546	1.57145	0.0444468
03036 Chromosome and associated proteins	A09180 Brite Hierarchies	77	903	831	13055	0.00477667	1.33961	0.0452527
04090 CD molecules	A09180 Brite Hierarchies	11	903	64	13055	0.00411859	2.48486	0.0463341
04712 Circadian rhythm - plant	A09150 Organismal Systems	16	903	113	13055	0.00472176	2.04706	0.0472176
03019 Messenger RNA biogenesis	A09180 Brite Hierarchies	76	903	829	13055	0.00653525	1.3254	0.0534703
A09150 Organismal Systems	A09150 Organismal Systems	59	903	638	13055	0.0131403	1.33697	0.102837
B 09159 Environmental adaptation	A09150 Organismal Systems	59	903	638	13055	0.0131403	1.33697	0.102837
00450 Selenocompound metabolism	A09100 Metabolism	7	903	41	13055	0.0210661	2.46833	0.151676
B 09131 Membrane transport	A09130 Environmental Information Processing	9	903	62	13055	0.0259119	2.09865	0.17939
02010 ABC transporters	A09130 Environmental Information Processing	9	903	62	13055	0.0259119	2.09865	0.17939
04016 MAPK signaling pathway - plant	A09130 Environmental Information Processing	31	903	318	13055	0.033188	1.40937	0.213351
03015 mRNA surveillance pathway	A09120 Genetic Information Processing	33	903	347	13055	0.0387596	1.37491	0.232557
