# Supplementary material for: Population-Scale Polymorphic Short Tandem Repeat Provides an Alternative Strategy for Allele Mining in Cotton
Source: Front Plant Sci. 2022 May 6;13:916830. doi: 10.3389/fpls.2022.916830 (PMC9120961; doi:10.3389/fpls.2022.916830)
Supplement: Supplementary file 12 [file Table_12.XLSX]

## Sheet: S13
Table S13. Gene Ontology (GO) enrichment of biological processes linked to 6,021 genes with exonic STRs
GOBPID	P value	OddsRatio	ExpCount	Count	Size	Term
GO:0051252	5.12587e-75	2.74098	274.065	580	3543	regulation of RNA metabolic process
GO:2001141	1.0534e-74	2.741	272.44	577	3522	regulation of RNA biosynthetic process
GO:1903506	1.0534e-74	2.741	272.44	577	3522	regulation of nucleic acid-templated transcription
GO:0006355	2.16086e-74	2.74106	270.816	574	3501	regulation of transcription, DNA-templated
GO:0019219	2.6879e-74	2.7167	278.087	584	3595	regulation of nucleobase-containing compound metabolic process
GO:0016070	1.01917e-69	2.39542	395.665	730	5115	RNA metabolic process
GO:0090304	1.25679e-69	2.3176	454.377	804	5874	nucleic acid metabolic process
GO:0032774	2.3367e-69	2.55407	309.106	615	3996	RNA biosynthetic process
GO:0097659	3.6781e-69	2.55544	307.25	612	3972	nucleic acid-templated transcription
GO:0006351	6.37763e-69	2.556	305.471	609	3949	transcription, DNA-templated
GO:0010556	9.18652e-69	2.60569	285.281	581	3688	regulation of macromolecule biosynthetic process
GO:2000112	1.90589e-68	2.60501	283.657	578	3667	regulation of cellular macromolecule biosynthetic process
GO:0031326	4.23744e-68	2.5917	286.442	581	3703	regulation of cellular biosynthetic process
GO:0010468	5.35484e-68	2.56463	296.111	594	3828	regulation of gene expression
GO:0009889	9.53023e-68	2.5843	287.06	581	3711	regulation of biosynthetic process
GO:0051171	5.9126e-64	2.46997	308.719	601	3991	regulation of nitrogen compound metabolic process
GO:0080090	1.28628e-62	2.44308	311.272	601	4024	regulation of primary metabolic process
GO:0060255	1.99552e-62	2.41858	321.406	614	4155	regulation of macromolecule metabolic process
GO:0031323	4.47666e-61	2.41378	313.515	600	4053	regulation of cellular metabolic process
GO:0019222	1.20724e-58	2.34308	329.76	615	4263	regulation of metabolic process
GO:0050789	5.22037e-58	2.11886	502.259	829	6493	regulation of biological process
GO:0006139	5.92315e-56	2.07806	520.128	844	6724	nucleobase-containing compound metabolic process
GO:0034654	6.20886e-56	2.25317	357.917	644	4627	nucleobase-containing compound biosynthetic process
GO:0050794	6.1481e-54	2.09821	462.963	769	5985	regulation of cellular process
GO:0019438	9.82236e-53	2.17075	381.742	665	4935	aromatic compound biosynthetic process
GO:0018130	1.68951e-51	2.15151	382.283	662	4942	heterocycle biosynthetic process
GO:0046483	1.71935e-51	1.99675	554.395	870	7167	heterocycle metabolic process
GO:1901362	5.61739e-51	2.12809	394.737	676	5103	organic cyclic compound biosynthetic process
GO:0065007	2.69586e-50	1.97163	570.717	885	7378	biological regulation
GO:0010467	6.97459e-50	2.01428	496.999	797	6425	gene expression
GO:0006725	1.731e-49	1.96512	563.601	874	7286	cellular aromatic compound metabolic process
GO:1901360	3.55193e-49	1.95664	571.413	882	7387	organic cyclic compound metabolic process
GO:0034641	2.85472e-38	1.77531	657.044	939	8494	cellular nitrogen compound metabolic process
GO:0009059	6.37147e-37	1.83836	485.473	738	6276	macromolecule biosynthetic process
GO:0034645	8.10665e-37	1.84225	477.274	728	6170	cellular macromolecule biosynthetic process
GO:0044271	1.93938e-33	1.78093	493.595	734	6381	cellular nitrogen compound biosynthetic process
GO:0044260	7.20442e-25	1.54305	911.229	1151	11780	cellular macromolecule metabolic process
GO:0043170	8.59349e-22	1.49041	1097.19	1325	14184	macromolecule metabolic process
GO:0032502	8.81818e-22	1.99717	160.509	283	2075	developmental process
GO:0044249	4.7871e-20	1.5145	634.534	830	8203	cellular biosynthetic process
GO:1901576	5.6125e-20	1.51032	646.833	843	8362	organic substance biosynthetic process
GO:0006807	9.63531e-20	1.45999	1173.77	1390	15174	nitrogen compound metabolic process
GO:0009058	4.23322e-18	1.47366	670.581	858	8669	biosynthetic process
GO:0048856	2.01893e-17	1.87598	155.172	261	2006	anatomical structure development
GO:0007275	1.02229e-14	1.83812	136.452	227	1764	multicellular organism development
GO:0009987	1.23652e-12	1.37649	1633.64	1791	21119	cellular process
GO:0032501	2.25303e-12	1.70606	151.768	237	1962	multicellular organismal process
GO:0009791	6.97567e-12	1.97982	78.5142	141	1015	post-embryonic development
GO:0030001	1.28141e-11	2.28813	47.4953	97	614	metal ion transport
GO:0044237	1.91471e-11	1.3245	1351.53	1509	17472	cellular metabolic process
GO:0048367	2.01763e-11	2.28861	46.4897	95	601	shoot system development
GO:0009755	3.14118e-10	2.34666	37.7487	79	488	hormone-mediated signaling pathway
GO:0048731	5.54203e-10	1.79173	92.8247	153	1200	system development
GO:0071310	8.49992e-10	2.24901	40.6108	82	525	cellular response to organic substance
GO:0032870	1.60034e-09	2.2517	39.0637	79	505	cellular response to hormone stimulus
GO:0071495	1.60034e-09	2.2517	39.0637	79	505	cellular response to endogenous stimulus
GO:0009734	7.34653e-09	2.96673	17.2499	44	223	auxin-activated signaling pathway
GO:0071365	7.34653e-09	2.96673	17.2499	44	223	cellular response to auxin stimulus
GO:0009725	8.54345e-09	1.78938	79.2878	131	1025	response to hormone
GO:0009719	8.54345e-09	1.78938	79.2878	131	1025	response to endogenous stimulus
GO:0048827	9.62924e-09	2.46993	26.9192	59	348	phyllome development
GO:0044238	1.10523e-08	1.26949	1386.03	1519	17918	primary metabolic process
GO:0090567	1.44095e-08	2.39655	28.5436	61	369	reproductive shoot system development
GO:0048608	1.85008e-08	1.86925	63.3529	109	819	reproductive structure development
GO:0061458	1.85008e-08	1.86925	63.3529	109	819	reproductive system development
GO:0006396	1.99193e-08	1.89026	60.4134	105	781	RNA processing
GO:0003006	2.37729e-08	1.81615	69.7732	117	902	developmental process involved in reproduction
GO:0009628	3.16645e-08	1.87044	60.9549	105	788	response to abiotic stimulus
GO:0023052	1.0903e-07	1.54782	131.811	191	1704	signaling
GO:0009908	1.27212e-07	2.3252	26.8418	56	347	flower development
GO:0007165	1.277e-07	1.5455	131.27	190	1697	signal transduction
GO:0006304	1.29469e-07	7.9911	2.70739	14	35	DNA modification
GO:0044728	1.29469e-07	7.9911	2.70739	14	35	DNA methylation or demethylation
GO:0050896	1.42877e-07	1.33045	373.31	464	4826	response to stimulus
GO:0010033	2.17506e-07	1.66246	87.0232	135	1125	response to organic substance
GO:0045165	2.32334e-07	6.18958	3.63563	16	47	cell fate commitment
GO:0030154	8.11105e-07	2.27075	24.908	51	322	cell differentiation
GO:0006397	8.62052e-07	2.4677	19.5705	43	253	mRNA processing
GO:0071704	1.37182e-06	1.22381	1453.4	1564	18789	organic substance metabolic process
GO:0009733	1.53928e-06	1.99887	35.4281	65	458	response to auxin
GO:0007154	1.82548e-06	1.45782	146.818	202	1898	cell communication
GO:0006816	2.1867e-06	4.40623	5.18271	18	67	calcium ion transport
GO:0000003	2.35837e-06	1.58504	89.2664	133	1154	reproduction
GO:0010199	2.49043e-06	15.9516	1.08295	8	14	organ boundary specification between lateral organs and the meristem
GO:0006812	2.9295e-06	1.62096	78.2048	119	1011	cation transport
GO:0022414	3.03327e-06	1.57886	88.8796	132	1149	reproductive process
GO:0009753	3.0655e-06	4.53012	4.79594	17	62	response to jasmonic acid
GO:0009790	3.37458e-06	2.11001	27.538	53	356	embryo development
GO:0006305	3.40256e-06	6.84398	2.55268	12	33	DNA alkylation
GO:0006306	3.40256e-06	6.84398	2.55268	12	33	DNA methylation
GO:0099402	4.63481e-06	1.79256	47.9594	80	620	plant organ development
GO:0048859	4.9728e-06	13.6723	1.16031	8	15	formation of anatomical boundary
GO:0090691	4.9728e-06	13.6723	1.16031	8	15	formation of plant organ boundary
GO:0070588	8.80148e-06	4.35893	4.64123	16	60	calcium ion transmembrane transport
GO:0001708	9.64415e-06	5.98787	2.78474	12	36	cell fate specification
GO:0007389	1.08023e-05	2.51127	14.7746	33	191	pattern specification process
GO:0009416	1.36235e-05	2.15381	22.4326	44	290	response to light stimulus
GO:0040029	1.69111e-05	3.37903	7.03921	20	91	regulation of gene expression, epigenetic
GO:0051656	1.91942e-05	8.28394	1.70179	9	22	establishment of organelle localization
GO:0016071	2.51343e-05	2.03612	25.14	47	325	mRNA metabolic process
GO:0031347	3.02675e-05	2.58689	12.2219	28	158	regulation of defense response
GO:0009867	3.0869e-05	4.71819	3.55828	13	46	jasmonic acid mediated signaling pathway
GO:0071395	3.0869e-05	4.71819	3.55828	13	46	cellular response to jasmonic acid stimulus
GO:0010019	3.40456e-05	17.9323	0.773539	6	10	chloroplast-nucleus signaling pathway
GO:0009793	3.4378e-05	2.00697	25.4494	47	329	embryo development ending in seed dormancy
GO:0009314	3.4475e-05	2.06085	23.2835	44	301	response to radiation
GO:0048438	3.53537e-05	2.61467	11.6804	27	151	floral whorl development
GO:0072511	3.71076e-05	2.7282	10.4428	25	135	divalent inorganic cation transport
GO:0070838	3.71076e-05	2.7282	10.4428	25	135	divalent metal ion transport
GO:0001101	3.97307e-05	1.78732	38.3675	64	496	response to acid chemical
GO:0051716	4.50391e-05	1.3245	204.369	258	2642	cellular response to stimulus
GO:0010923	5.07353e-05	29.8771	0.541477	5	7	negative regulation of phosphatase activity
GO:0032515	5.07353e-05	29.8771	0.541477	5	7	negative regulation of phosphoprotein phosphatase activity
GO:0035305	5.07353e-05	29.8771	0.541477	5	7	negative regulation of dephosphorylation
GO:0035308	5.07353e-05	29.8771	0.541477	5	7	negative regulation of protein dephosphorylation
GO:0006325	5.20926e-05	1.98478	25.14	46	325	chromatin organization
GO:0006342	5.35068e-05	5.98384	2.32062	10	30	chromatin silencing
GO:0045814	5.35068e-05	5.98384	2.32062	10	30	negative regulation of gene expression, epigenetic
GO:0065004	6.67291e-05	3.39587	5.95625	17	77	protein-DNA complex assembly
GO:0006354	6.89894e-05	3.99272	4.33182	14	56	DNA-templated transcription, elongation
GO:1901700	7.09569e-05	1.64512	50.9762	79	659	response to oxygen-containing compound
GO:0006334	8.5701e-05	3.6674	4.95065	15	64	nucleosome assembly
GO:0031497	8.5701e-05	3.6674	4.95065	15	64	chromatin assembly
GO:0070887	8.99331e-05	1.5332	70.16	102	907	cellular response to chemical stimulus
GO:0044786	9.95601e-05	5.43949	2.47533	10	32	cell cycle DNA replication
GO:0042023	0.000103099	7.36053	1.62443	8	21	DNA endoreduplication
GO:0003002	0.000103432	2.38419	13.0728	28	169	regionalization
GO:0048869	0.000108339	1.72622	38.909	63	503	cellular developmental process
GO:0071824	0.000110564	3.23383	6.18831	17	80	protein-DNA complex subunit organization
GO:0006333	0.000124466	3.52334	5.10536	15	66	chromatin assembly or disassembly
GO:0071482	0.000124466	3.52334	5.10536	15	66	cellular response to light stimulus
GO:0031670	0.000126623	19.9174	0.618831	5	8	cellular response to nutrient
GO:0071452	0.000126623	19.9174	0.618831	5	8	cellular response to singlet oxygen
GO:0000304	0.000126623	19.9174	0.618831	5	8	response to singlet oxygen
GO:0009888	0.000130845	1.79656	32.1792	54	416	tissue development
GO:0045892	0.000142715	2.73728	8.74099	21	113	negative regulation of transcription, DNA-templated
GO:0080134	0.000146168	2.25153	14.6972	30	190	regulation of response to stress
GO:0034728	0.000149012	3.45547	5.18271	15	67	nucleosome organization
GO:0042221	0.000151087	1.35489	142.795	185	1846	response to chemical
GO:0010305	0.000163468	4.53992	3.09416	11	40	leaf vascular tissue pattern formation
GO:0071478	0.00017765	3.39016	5.26007	15	68	cellular response to radiation
GO:0048583	0.000211952	1.78969	30.4774	51	394	regulation of response to stimulus
GO:0032776	0.000226918	10.246	1.0056	6	13	DNA methylation on cytosine
GO:0050793	0.000240049	1.76814	31.4057	52	406	regulation of developmental process
GO:0048366	0.000261518	2.05227	18.0235	34	233	leaf development
GO:0051254	0.000316488	2.37912	11.2163	24	145	positive regulation of RNA metabolic process
GO:1903508	0.000316488	2.37912	11.2163	24	145	positive regulation of nucleic acid-templated transcription
GO:1902680	0.000316488	2.37912	11.2163	24	145	positive regulation of RNA biosynthetic process
GO:0045893	0.000316488	2.37912	11.2163	24	145	positive regulation of transcription, DNA-templated
GO:0048268	0.000376173	4.43143	2.86209	10	37	clathrin coat assembly
GO:0042254	0.000412947	2.04366	17.0179	32	220	ribosome biogenesis
GO:0051253	0.000426081	2.4926	9.43718	21	122	negative regulation of RNA metabolic process
GO:1903507	0.000426081	2.4926	9.43718	21	122	negative regulation of nucleic acid-templated transcription
GO:1902679	0.000426081	2.4926	9.43718	21	122	negative regulation of RNA biosynthetic process
GO:0048199	0.000471769	23.892	0.464123	4	6	vesicle targeting, to from or within Golgi
GO:0048207	0.000471769	23.892	0.464123	4	6	vesicle targeting, rough ER to cis-Golgi
GO:0048208	0.000471769	23.892	0.464123	4	6	COPII vesicle coating
GO:0090114	0.000471769	23.892	0.464123	4	6	COPII-coated vesicle budding
GO:0051650	0.000471769	23.892	0.464123	4	6	establishment of vesicle localization
GO:0051648	0.000471769	23.892	0.464123	4	6	vesicle localization
GO:0036473	0.000471769	23.892	0.464123	4	6	cell death in response to oxidative stress
GO:0006901	0.000471769	23.892	0.464123	4	6	vesicle coating
GO:0006903	0.000471769	23.892	0.464123	4	6	vesicle targeting
GO:0097468	0.000471769	23.892	0.464123	4	6	programmed cell death in response to reactive oxygen species
GO:0010343	0.000471769	23.892	0.464123	4	6	singlet oxygen-mediated programmed cell death
GO:0009926	0.000476323	3.3833	4.56388	13	59	auxin polar transport
GO:0045935	0.000477316	2.30267	11.5257	24	149	positive regulation of nucleobase-containing compound metabolic process
GO:0104004	0.000479798	2.69599	7.58068	18	98	cellular response to environmental stimulus
GO:0071214	0.000479798	2.69599	7.58068	18	98	cellular response to abiotic stimulus
GO:0048825	0.000498269	3.59078	4.0224	12	52	cotyledon development
GO:0000160	0.000510408	2.06939	15.7802	30	204	phosphorelay signal transduction system
GO:2000113	0.000632143	2.29813	11.0616	23	143	negative regulation of cellular macromolecule biosynthetic process
GO:0009653	0.000666613	1.54665	48.965	72	633	anatomical structure morphogenesis
GO:0032784	0.00068278	4.48547	2.55268	9	33	regulation of DNA-templated transcription, elongation
GO:0048437	0.000758248	2.10318	14.0011	27	181	floral organ development
GO:0045934	0.000770156	2.2603	11.2163	23	145	negative regulation of nucleobase-containing compound metabolic process
GO:0048316	0.000789997	1.66793	33.0301	52	427	seed development
GO:0010035	0.000822877	1.90745	19.1838	34	248	response to inorganic substance
GO:0090116	0.000857093	9.95768	0.850893	5	11	C-5 methylation of cytosine
GO:0010017	0.000865435	4.3059	2.63003	9	34	red or far-red light signaling pathway
GO:0071489	0.000865435	4.3059	2.63003	9	34	cellular response to red or far red light
GO:0006323	0.000964953	2.80643	6.11096	15	79	DNA packaging
GO:0048826	0.000965636	4.78321	2.16591	8	28	cotyledon morphogenesis
GO:0048598	0.00108586	4.14015	2.70739	9	35	embryonic morphogenesis
GO:0010016	0.00112606	2.18825	11.5257	23	149	shoot system morphogenesis
GO:1903311	0.0013759	8.53486	0.928247	5	12	regulation of mRNA metabolic process
GO:0007584	0.0013759	8.53486	0.928247	5	12	response to nutrient
GO:0050684	0.0013759	8.53486	0.928247	5	12	regulation of mRNA processing
GO:0009639	0.00138526	2.58917	6.96185	16	90	response to red or far red light
GO:0010558	0.00147853	2.13715	11.7578	23	152	negative regulation of macromolecule biosynthetic process
GO:0000377	0.00148983	2.17909	11.0616	22	143	RNA splicing, via transesterification reactions with bulged adenosine as nucleophile
GO:0000375	0.00163258	2.16115	11.139	22	144	RNA splicing, via transesterification reactions
GO:0048466	0.00166702	2.74732	5.80154	14	75	androecium development
GO:0048443	0.00166702	2.74732	5.80154	14	75	stamen development
GO:1990359	0.00174219	35.8248	0.309416	3	4	stress response to zinc ion
GO:0080086	0.00174219	35.8248	0.309416	3	4	stamen filament development
GO:0010043	0.00174219	35.8248	0.309416	3	4	response to zinc ion
GO:0010039	0.00174219	35.8248	0.309416	3	4	response to iron ion
GO:0010312	0.00174219	35.8248	0.309416	3	4	detoxification of zinc ion
GO:0010299	0.00174219	35.8248	0.309416	3	4	detoxification of cobalt ion
GO:0010091	0.00175496	4.92241	1.85649	7	24	trichome branching
GO:0010087	0.00185452	2.42365	7.81275	17	101	phloem or xylem histogenesis
GO:0009556	0.00193967	11.9452	0.618831	4	8	microsporogenesis
GO:0044030	0.00193967	11.9452	0.618831	4	8	regulation of DNA methylation
GO:0031935	0.00193967	11.9452	0.618831	4	8	regulation of chromatin silencing
GO:0098501	0.00193967	11.9452	0.618831	4	8	polynucleotide dephosphorylation
GO:0098507	0.00193967	11.9452	0.618831	4	8	polynucleotide 5' dephosphorylation
GO:0009553	0.00197228	2.16918	10.5975	21	137	embryo sac development
GO:0000398	0.00197541	2.21862	9.9013	20	128	mRNA splicing, via spliceosome
GO:0006366	0.00198258	2.01145	13.4596	25	174	transcription by RNA polymerase II
GO:0006970	0.00205022	1.85018	17.9461	31	232	response to osmotic stress
GO:0031327	0.00209227	2.07259	12.0672	23	156	negative regulation of cellular biosynthetic process
GO:0009162	0.00209402	7.46775	1.0056	5	13	deoxyribonucleoside monophosphate metabolic process
GO:0009157	0.00209402	7.46775	1.0056	5	13	deoxyribonucleoside monophosphate biosynthetic process
GO:0051276	0.002135	1.53594	40.3014	59	521	chromosome organization
GO:0010154	0.00215679	1.5824	34.5772	52	447	fruit development
GO:0043044	0.00239428	5.51594	1.46972	6	19	ATP-dependent chromatin remodeling
GO:0048528	0.00254095	2.87166	4.79594	12	62	post-embryonic root development
GO:0051172	0.0028563	1.80497	18.3329	31	237	negative regulation of nitrogen compound metabolic process
GO:0090626	0.00287236	2.68222	5.49213	13	71	plant epidermis morphogenesis
GO:0006259	0.00303285	1.41879	58.7116	80	759	DNA metabolic process
GO:0006370	0.00305118	6.63778	1.08295	5	14	7-methylguanosine mRNA capping
GO:0036260	0.00305118	6.63778	1.08295	5	14	RNA capping
GO:0009452	0.00305118	6.63778	1.08295	5	14	7-methylguanosine RNA capping
GO:0009965	0.00329788	2.42636	6.8845	15	89	leaf morphogenesis
GO:0009890	0.00341112	1.98272	12.5313	23	162	negative regulation of biosynthetic process
GO:0009914	0.00369317	2.59264	5.64684	13	73	hormone transport
GO:0060918	0.00369317	2.59264	5.64684	13	73	auxin transport
GO:0022613	0.0038413	1.64811	24.9853	39	323	ribonucleoprotein complex biogenesis
GO:0048440	0.00386867	2.86048	4.40917	11	57	carpel development
GO:0010090	0.00386867	2.86048	4.40917	11	57	trichome morphogenesis
GO:0010051	0.00409846	2.36235	7.03921	15	91	xylem and phloem pattern formation
GO:0006900	0.00418852	4.78016	1.62443	6	21	vesicle budding from membrane
GO:0010038	0.00419923	3.26117	3.24886	9	42	response to metal ion
GO:0043414	0.00438199	1.71341	20.4214	33	264	macromolecule methylation
GO:1901701	0.00448268	1.66756	22.8194	36	295	cellular response to oxygen-containing compound
GO:0060968	0.00513057	7.96293	0.773539	4	10	regulation of gene silencing
GO:0010959	0.00538731	4.48125	1.70179	6	22	regulation of metal ion transport
GO:0035690	0.00540276	3.41566	2.78474	8	36	cellular response to drug
GO:0009559	0.00643457	3.29777	2.86209	8	37	embryo sac central cell differentiation
GO:0009911	0.00643457	3.29777	2.86209	8	37	positive regulation of flower development
GO:0010197	0.00643457	3.29777	2.86209	8	37	polar nucleus fusion
GO:0048467	0.00660197	2.63129	4.71859	11	61	gynoecium development
GO:0009651	0.00674624	1.83135	14.0011	24	181	response to salt stress
GO:0006338	0.00678953	2.78102	4.09976	10	53	chromatin remodeling
GO:0009737	0.00683761	1.61715	23.4382	36	303	response to abscisic acid
GO:0097305	0.00683761	1.61715	23.4382	36	303	response to alcohol
GO:0010557	0.00721613	1.8197	14.0784	24	182	positive regulation of macromolecule biosynthetic process
GO:0006352	0.0074169	2.12772	8.19951	16	106	DNA-templated transcription, initiation
GO:0051094	0.00749161	2.18905	7.50333	15	97	positive regulation of developmental process
GO:0045936	0.00760891	3.18773	2.93945	8	38	negative regulation of phosphate metabolic process
GO:0010563	0.00760891	3.18773	2.93945	8	38	negative regulation of phosphorus metabolic process
GO:0097501	0.00773645	11.9408	0.464123	3	6	stress response to metal ion
GO:0061687	0.00773645	11.9408	0.464123	3	6	detoxification of inorganic compound
GO:0016560	0.00773645	11.9408	0.464123	3	6	protein import into peroxisome matrix, docking
GO:0090558	0.00790582	1.89083	11.9125	21	154	plant epidermis development
GO:0006357	0.00822919	2.1626	7.58068	15	98	regulation of transcription by RNA polymerase II
GO:0016458	0.00834172	1.99514	9.74659	18	126	gene silencing
GO:0006625	0.00850685	3.98306	1.85649	6	24	protein targeting to peroxisome
GO:0072662	0.00850685	3.98306	1.85649	6	24	protein localization to peroxisome
GO:0072663	0.00850685	3.98306	1.85649	6	24	establishment of protein localization to peroxisome
GO:0000741	0.00893729	3.0848	3.0168	8	39	karyogamy
GO:0010229	0.00893729	3.0848	3.0168	8	39	inflorescence development
GO:0031324	0.00929097	1.64412	19.88	31	257	negative regulation of cellular metabolic process
GO:0010628	0.00937193	1.77453	14.3878	24	186	positive regulation of gene expression
GO:0010629	0.00990351	1.60812	21.5817	33	279	negative regulation of gene expression
GO:0031328	0.00998551	1.76358	14.4652	24	187	positive regulation of cellular biosynthetic process
GO:0009739	0.0104744	3.7733	1.93385	6	25	response to gibberellin
GO:0010921	0.0104744	3.7733	1.93385	6	25	regulation of phosphatase activity
GO:0035303	0.0104744	3.7733	1.93385	6	25	regulation of dephosphorylation
GO:0035304	0.0104744	3.7733	1.93385	6	25	regulation of protein dephosphorylation
GO:0043574	0.0104744	3.7733	1.93385	6	25	peroxisomal transport
GO:0043666	0.0104744	3.7733	1.93385	6	25	regulation of phosphoprotein phosphatase activity
GO:0009909	0.0105088	2.0369	8.50893	16	110	regulation of flower development
GO:0010026	0.0106552	2.43605	5.028	11	65	trichome differentiation
GO:0048194	0.0106709	5.9718	0.928247	4	12	Golgi vesicle budding
GO:0009554	0.0106709	5.9718	0.928247	4	12	megasporogenesis
GO:0048580	0.0112491	1.72099	15.3934	25	199	regulation of post-embryonic development
GO:0009891	0.0113103	1.74209	14.6199	24	189	positive regulation of biosynthetic process
GO:0033993	0.0114613	1.50848	28.3889	41	367	response to lipid
GO:0006811	0.0116145	1.23922	117.887	142	1524	ion transport
GO:0000302	0.0119163	2.39168	5.10536	11	66	response to reactive oxygen species
GO:0071229	0.0120238	1.73153	14.6972	24	190	cellular response to acid chemical
GO:0010605	0.0121609	1.48647	30.168	43	390	negative regulation of macromolecule metabolic process
GO:0032259	0.0122706	1.322	64.8226	83	838	methylation
GO:0006950	0.0123158	1.18991	184.798	214	2389	response to stress
GO:0048468	0.0127308	1.82767	11.6804	20	151	cell development
GO:0006536	0.0127438	3.58452	2.0112	6	26	glutamate metabolic process
GO:0033750	0.0127639	8.9553	0.541477	3	7	ribosome localization
GO:0000054	0.0127639	8.9553	0.541477	3	7	ribosomal subunit export from nucleus
GO:0071428	0.0127639	8.9553	0.541477	3	7	rRNA-containing ribonucleoprotein complex export from nucleus
GO:0010100	0.0127639	8.9553	0.541477	3	7	negative regulation of photomorphogenesis
GO:0010588	0.0128088	4.26642	1.46972	5	19	cotyledon vascular tissue pattern formation
GO:0006265	0.0128088	4.26642	1.46972	5	19	DNA topological change
GO:0045597	0.0128088	4.26642	1.46972	5	19	positive regulation of cell differentiation
GO:0051321	0.0146987	2.13	6.65244	13	86	meiotic cell cycle
GO:0009581	0.0153367	3.41371	2.08856	6	27	detection of external stimulus
GO:0009582	0.0153367	3.41371	2.08856	6	27	detection of abiotic stimulus
GO:2000026	0.0154815	1.57392	20.6535	31	267	regulation of multicellular organismal development
GO:0035966	0.0160121	3.98186	1.54708	5	20	response to topologically incorrect protein
GO:0001522	0.0160211	2.73188	3.32622	8	43	pseudouridine synthesis
GO:0071103	0.0165878	1.74574	12.7634	21	165	DNA conformation change
GO:0031506	0.0170195	23.8736	0.232062	2	3	cell wall glycoprotein biosynthetic process
GO:0000032	0.0170195	23.8736	0.232062	2	3	cell wall mannoprotein biosynthetic process
GO:1900101	0.0170195	23.8736	0.232062	2	3	regulation of endoplasmic reticulum unfolded protein response
GO:0044845	0.0170195	23.8736	0.232062	2	3	chain elongation of O-linked mannose residue
GO:0042304	0.0170195	23.8736	0.232062	2	3	regulation of fatty acid biosynthetic process
GO:0006056	0.0170195	23.8736	0.232062	2	3	mannoprotein metabolic process
GO:0006057	0.0170195	23.8736	0.232062	2	3	mannoprotein biosynthetic process
GO:0048527	0.0173115	2.50191	4.0224	9	52	lateral root development
GO:0008380	0.0180875	1.66108	15.2387	24	197	RNA splicing
GO:0006364	0.0182799	1.89528	9.05041	16	117	rRNA processing
GO:0009886	0.0190555	4.77712	1.08295	4	14	post-embryonic animal morphogenesis
GO:0031060	0.0192585	7.164	0.618831	3	8	regulation of histone methylation
GO:0006471	0.0192585	7.164	0.618831	3	8	protein ADP-ribosylation
GO:0061647	0.0192585	7.164	0.618831	3	8	histone H3-K9 modification
GO:0048832	0.0192585	7.164	0.618831	3	8	specification of plant organ number
GO:0048833	0.0192585	7.164	0.618831	3	8	specification of floral organ number
GO:0048834	0.0192585	7.164	0.618831	3	8	specification of petal number
GO:0006537	0.0192585	7.164	0.618831	3	8	glutamate biosynthetic process
GO:0051567	0.0192585	7.164	0.618831	3	8	histone H3-K9 methylation
GO:0051570	0.0192585	7.164	0.618831	3	8	regulation of histone H3-K9 methylation
GO:0000380	0.0192585	7.164	0.618831	3	8	alternative mRNA splicing, via spliceosome
GO:0000381	0.0192585	7.164	0.618831	3	8	regulation of alternative mRNA splicing, via spliceosome
GO:0009583	0.019707	3.73287	1.62443	5	21	detection of light stimulus
GO:0009585	0.019707	3.73287	1.62443	5	21	red, far-red light phototransduction
GO:0007602	0.019707	3.73287	1.62443	5	21	phototransduction
GO:0009657	0.0200851	1.73455	12.2219	20	158	plastid organization
GO:0006997	0.0207815	2.58404	3.48093	8	45	nucleus organization
GO:0031400	0.0235033	2.51595	3.55828	8	46	negative regulation of protein modification process
GO:1903046	0.0235256	2.0498	6.34302	12	82	meiotic cell cycle process
GO:0051640	0.0241548	2.12115	5.64684	11	73	organelle localization
GO:0016072	0.024363	1.82283	9.35982	16	121	rRNA metabolic process
GO:0010047	0.0244256	4.34269	1.16031	4	15	fruit dehiscence
GO:0009415	0.0244735	1.75094	10.9069	18	141	response to water
GO:0010228	0.0260971	1.80558	9.43718	16	122	vegetative to reproductive phase transition of meristem
GO:0048572	0.0272487	5.96979	0.696185	3	9	short-day photoperiodism
GO:0048575	0.0272487	5.96979	0.696185	3	9	short-day photoperiodism, flowering
GO:0010604	0.0275093	1.51651	19.9573	29	258	positive regulation of macromolecule metabolic process
GO:0007129	0.0286686	3.31788	1.77914	5	23	synapsis
GO:0045143	0.0286686	3.31788	1.77914	5	23	homologous chromosome segregation
GO:0051173	0.0287679	1.50986	20.0347	29	259	positive regulation of nitrogen compound metabolic process
GO:1905393	0.0288369	1.91911	7.27127	13	94	plant organ formation
GO:0048523	0.0292264	1.39828	31.0963	42	402	negative regulation of cellular process
GO:0009606	0.0296826	2.13449	5.10536	10	66	tropism
GO:0009892	0.0300916	1.38918	32.0245	43	414	negative regulation of metabolic process
GO:0048532	0.0302522	1.96536	6.57508	12	85	anatomical structure arrangement
GO:0006376	0.0306195	3.98066	1.23766	4	16	mRNA splice site selection
GO:0043934	0.0306195	3.98066	1.23766	4	16	sporulation
GO:0048236	0.0306195	3.98066	1.23766	4	16	plant-type sporogenesis
GO:0031167	0.0306195	3.98066	1.23766	4	16	rRNA methylation
GO:0000154	0.0306195	3.98066	1.23766	4	16	rRNA modification
GO:0000245	0.0306195	3.98066	1.23766	4	16	spliceosomal complex assembly
GO:0034293	0.0306195	3.98066	1.23766	4	16	sexual sporulation
GO:0006996	0.0309277	1.20992	102.417	121	1324	organelle organization
GO:0065003	0.0314805	1.36828	34.7319	46	449	protein-containing complex assembly
GO:0019427	0.0322969	11.9364	0.309416	2	4	acetyl-CoA biosynthetic process from acetate
GO:0060771	0.0322969	11.9364	0.309416	2	4	phyllotactic patterning
GO:0060772	0.0322969	11.9364	0.309416	2	4	leaf phyllotactic patterning
GO:0009662	0.0322969	11.9364	0.309416	2	4	etioplast organization
GO:0009612	0.0322969	11.9364	0.309416	2	4	response to mechanical stimulus
GO:0019544	0.0322969	11.9364	0.309416	2	4	arginine catabolic process to glutamate
GO:0006768	0.0322969	11.9364	0.309416	2	4	biotin metabolic process
GO:0090436	0.0322969	11.9364	0.309416	2	4	leaf pavement cell development
GO:0072347	0.0322969	11.9364	0.309416	2	4	response to anesthetic
GO:0046889	0.0322969	11.9364	0.309416	2	4	positive regulation of lipid biosynthetic process
GO:0051646	0.0322969	11.9364	0.309416	2	4	mitochondrion localization
GO:0010052	0.0322969	11.9364	0.309416	2	4	guard cell differentiation
GO:0055078	0.0322969	11.9364	0.309416	2	4	sodium ion homeostasis
GO:0010037	0.0322969	11.9364	0.309416	2	4	response to carbon dioxide
GO:0051924	0.0322969	11.9364	0.309416	2	4	regulation of calcium ion transport
GO:0045834	0.0322969	11.9364	0.309416	2	4	positive regulation of lipid metabolic process
GO:0097272	0.0322969	11.9364	0.309416	2	4	ammonia homeostasis
GO:0097275	0.0322969	11.9364	0.309416	2	4	cellular ammonia homeostasis
GO:0035268	0.0322969	11.9364	0.309416	2	4	protein mannosylation
GO:0009102	0.0322969	11.9364	0.309416	2	4	biotin biosynthetic process
GO:0009845	0.0339566	1.81968	8.19951	14	106	seed germination
GO:0090698	0.0339645	1.73968	9.74659	16	126	post-embryonic plant morphogenesis
GO:0010346	0.0339744	3.14315	1.85649	5	24	shoot axis formation
GO:0001763	0.0339744	3.14315	1.85649	5	24	morphogenesis of a branching structure
GO:0010223	0.0339744	3.14315	1.85649	5	24	secondary shoot formation
GO:0009605	0.0341822	1.32954	41.0749	53	531	response to external stimulus
GO:0018108	0.0343078	1.99232	5.95625	11	77	peptidyl-tyrosine phosphorylation
GO:0018212	0.0343078	1.99232	5.95625	11	77	peptidyl-tyrosine modification
GO:0034622	0.0347287	1.37889	31.483	42	407	cellular protein-containing complex assembly
GO:0006414	0.0349427	1.60048	13.769	21	178	translational elongation
GO:0048831	0.0357825	1.69449	10.5975	17	137	regulation of shoot system development
GO:0048646	0.0358204	1.5764	14.6199	22	189	anatomical structure formation involved in morphogenesis
GO:0009629	0.0365665	2.15113	4.56388	9	59	response to gravity
GO:0034620	0.0367279	5.11679	0.773539	3	10	cellular response to unfolded protein
GO:0006102	0.0367279	5.11679	0.773539	3	10	isocitrate metabolic process
GO:0035967	0.0367279	5.11679	0.773539	3	10	cellular response to topologically incorrect protein
GO:0030968	0.0367279	5.11679	0.773539	3	10	endoplasmic reticulum unfolded protein response
GO:0010492	0.0367279	5.11679	0.773539	3	10	maintenance of shoot apical meristem identity
GO:0048024	0.0367279	5.11679	0.773539	3	10	regulation of mRNA splicing, via spliceosome
GO:0034756	0.0367279	5.11679	0.773539	3	10	regulation of iron ion transport
GO:0006378	0.0376538	3.67433	1.31502	4	17	mRNA polyadenylation
GO:0006302	0.0388859	2.02575	5.33742	10	69	double-strand break repair
GO:0009086	0.0406226	2.38943	3.24886	7	42	methionine biosynthetic process
GO:0006974	0.0423457	1.35631	31.9472	42	413	cellular response to DNA damage stimulus
GO:0044085	0.0425851	1.21084	86.1723	102	1114	cellular component biogenesis
GO:0042538	0.0440324	2.55968	2.63003	6	34	hyperosmotic salinity response
GO:0010540	0.0455355	3.41176	1.39237	4	18	basipetal auxin transport
GO:0006266	0.0455355	3.41176	1.39237	4	18	DNA ligation
GO:0090421	0.0455355	3.41176	1.39237	4	18	embryonic meristem initiation
GO:0010112	0.0455355	3.41176	1.39237	4	18	regulation of systemic acquired resistance
GO:1901607	0.04747	1.42508	21.8138	30	282	alpha-amino acid biosynthetic process
