# Supplementary material for: Population-Scale Polymorphic Short Tandem Repeat Provides an Alternative Strategy for Allele Mining in Cotton
Source: Front Plant Sci. 2022 May 6;13:916830. doi: 10.3389/fpls.2022.916830 (PMC9120961; doi:10.3389/fpls.2022.916830)
Supplement: Supplementary file 13 [file Table_13.XLSX]

## Sheet: S16
Table S16. Significant association loci of STR-GWAS
Chromosome	Position	Effect size	p value	Type	Phenotype	Trait	Novel or Non-novel STR loci	Group source
A03	A03:99307244	-0.639982	2.84099e-05	Yield	BN09ku	BN	Novel STR loci	P1
A04	A04:82778144	1.94397	2.88362e-06	Yield	BN09nan	BN	Novel STR loci	P1
A06	A06:64284702	0.617588	6.67936e-05	Yield	BN09ku	BN	Novel STR loci	P1
A07	A07:11871957	-0.714525	5.76283e-05	Yield	BN08ku	BN	Novel STR loci	P1
A07	A07:90201285	0.432819	3.06329e-05	Yield	BN09ku	BN	Novel STR loci	P1
A10	A10:13583931	-0.489649	3.78338e-07	Yield	BN08ku	BN	Novel STR loci	P1
A10	A10:697456	2.51907	3.99552e-05	Yield	BN08nan	BN	Novel STR loci	P1
A10	A10:74371053	-2.43101	5.80323e-05	Yield	BN09nan	BN	Novel STR loci	P1
A12	A12:77792213	1.70327	4.18702e-05	Yield	BN08nan	BN	Novel STR loci	P1
D01	D01:44147032	-0.96319	2.28238e-05	Yield	BN07ku	BN	Novel STR loci	P1
D02	D02:63108630	0.372973	1.75677e-05	Yield	BN08ku	BN	Novel STR loci	P1
D03	D03:37853678	1.56185	1.84952e-06	Yield	BN07nan	BN	Novel STR loci	P1
D08	D08:58791358	-1.40762	5.53651e-06	Yield	BN08nan	BN	Novel STR loci	P1
D11	D11:62084161	2.01341	3.86938e-05	Yield	BN07an	BN	Novel STR loci	P1
D13	D13:43146756	1.4549	5.20692e-05	Yield	BN08an	BN	Non-novel STR loci	P1
A01	A01:2728248	-0.283725	3.69578e-05	Yield	BW09an	BW	Novel STR loci	P1
A03	A03:5141687	0.427287	1.53722e-06	Yield	BW07ku	BW	Novel STR loci	P1
A05	A05:45575955	0.30467	3.10804e-05	Yield	BW08an	BW	Novel STR loci	P1
D02	D02:1647364	0.345878	4.62123e-05	Yield	BW07nan	BW	Novel STR loci	P1
D02	D02:19357387	-0.27661	4.6015e-05	Yield	BW08an	BW	Novel STR loci	P1
D02	D02:19357387	-0.275813	3.46836e-06	Yield	BW09an	BW	Novel STR loci	P1
D03	D03:46870306	-0.320265	3.6613e-05	Yield	BW09an	BW	Novel STR loci	P1
D06	D06:48072034	0.412501	4.54927e-05	Yield	BW08nan	BW	Novel STR loci	P1
D06	D06:57483410	-0.216022	5.98219e-05	Yield	BW09an	BW	Novel STR loci	P1
D06	D06:48072034	0.384135	1.96138e-05	Yield	BW09nan	BW	Novel STR loci	P1
D07	D07:55494480	0.517914	4.87025e-05	Yield	BW08nan	BW	Novel STR loci	P1
D09	D09:33393719	-0.456151	3.66346e-05	Yield	BW08ku	BW	Novel STR loci	P1
D09	D09:3859445	0.36945	2.26478e-06	Yield	BW09an	BW	Novel STR loci	P1
D11	D11:28633859	0.393569	1.0446e-06	Yield	BW07nan	BW	Novel STR loci	P1
D11	D11:28633859	0.305403	1.71408e-05	Yield	BW09nan	BW	Novel STR loci	P1
A01	A01:23244054	-0.128519	7.71063e-06	Fiber quality	FE07an	FE	Novel STR loci	P1
A01	A01:4315554	0.0726246	3.03285e-05	Fiber quality	FE09nan	FE	Novel STR loci	P1
A01	A01:18150845	0.0498972	6.49164e-05	Fiber quality	FE09nan	FE	Novel STR loci	P1
A01	A01:19704493	0.0912437	5.34806e-06	Fiber quality	FE09nan	FE	Non-novel STR loci	P1
A01	A01:19825017	0.0818795	3.25739e-06	Fiber quality	FE09nan	FE	Non-novel STR loci	P1
A02	A02:86649638	-0.155189	3.79432e-05	Fiber quality	FE07ku	FE	Novel STR loci	P1
A02	A02:14823494	0.0811831	5.16088e-05	Fiber quality	FE09nan	FE	Non-novel STR loci	P1
A02	A02:27770757	0.074677	1.55001e-05	Fiber quality	FE09nan	FE	Non-novel STR loci	P1
A02	A02:28097978	0.122172	4.09627e-07	Fiber quality	FE09nan	FE	Novel STR loci	P1
A02	A02:28405738	0.0948589	1.15382e-05	Fiber quality	FE09nan	FE	Non-novel STR loci	P1
A02	A02:29460803	0.0953651	6.65786e-06	Fiber quality	FE09nan	FE	Novel STR loci	P1
A02	A02:30950143	0.0890402	5.39337e-05	Fiber quality	FE09nan	FE	Non-novel STR loci	P1
A02	A02:31281732	0.0885248	6.79169e-06	Fiber quality	FE09nan	FE	Non-novel STR loci	P1
A02	A02:33312483	0.0848648	3.04566e-06	Fiber quality	FE09nan	FE	Non-novel STR loci	P1
A02	A02:40803245	0.128544	2.46145e-09	Fiber quality	FE09nan	FE	Novel STR loci	P1
A02	A02:41181873	0.0584103	3.39231e-05	Fiber quality	FE09nan	FE	Novel STR loci	P1
A02	A02:48508440	0.0942648	2.03803e-07	Fiber quality	FE09nan	FE	Novel STR loci	P1
A02	A02:49452984	0.0734312	3.80787e-05	Fiber quality	FE09nan	FE	Novel STR loci	P1
A02	A02:57525794	0.0935894	1.56109e-05	Fiber quality	FE09nan	FE	Novel STR loci	P1
A02	A02:86649638	0.0911869	9.79289e-07	Fiber quality	FE09nan	FE	Novel STR loci	P1
A03	A03:39440742	0.0890015	9.6764e-06	Fiber quality	FE09nan	FE	Novel STR loci	P1
A03	A03:87843052	0.0756648	1.2857e-05	Fiber quality	FE09nan	FE	Novel STR loci	P1
A04	A04:55102209	0.160923	5.86156e-05	Fiber quality	FE09an	FE	Non-novel STR loci	P1
A04	A04:77894913	-0.18478	3.96025e-06	Fiber quality	FE09an	FE	Non-novel STR loci	P1
A04	A04:73151595	0.0703627	4.51997e-05	Fiber quality	FE09nan	FE	Novel STR loci	P1
A04	A04:83068647	0.0712784	5.27984e-05	Fiber quality	FE09nan	FE	Novel STR loci	P1
A04	A04:86603668	0.0702698	2.18476e-05	Fiber quality	FE09nan	FE	Novel STR loci	P1
A05	A05:38517427	-0.132267	2.37998e-05	Fiber quality	FE07an	FE	Novel STR loci	P1
A05	A05:38517427	-0.109904	1.53104e-05	Fiber quality	FE07nan	FE	Novel STR loci	P1
A05	A05:22389242	0.111463	1.11247e-06	Fiber quality	FE09nan	FE	Novel STR loci	P1
A05	A05:42164967	0.0947673	1.24644e-05	Fiber quality	FE09nan	FE	Novel STR loci	P1
A06	A06:1952648	0.0888676	1.33484e-06	Fiber quality	FE09nan	FE	Novel STR loci	P1
A06	A06:6780042	0.0860218	7.89853e-06	Fiber quality	FE09nan	FE	Novel STR loci	P1
A07	A07:7415706	0.0922967	4.38825e-05	Fiber quality	FE09nan	FE	Non-novel STR loci	P1
A07	A07:7447779	0.0729254	1.82253e-05	Fiber quality	FE09nan	FE	Non-novel STR loci	P1
A07	A07:82395985	0.0834811	1.82351e-05	Fiber quality	FE09nan	FE	Novel STR loci	P1
A07	A07:84819231	0.0520676	6.3359e-05	Fiber quality	FE09nan	FE	Novel STR loci	P1
A08	A08:2975429	0.0674152	4.96567e-05	Fiber quality	FE09nan	FE	Novel STR loci	P1
A08	A08:7971820	0.0897282	5.08866e-07	Fiber quality	FE09nan	FE	Novel STR loci	P1
A08	A08:84791895	0.0677172	7.02135e-05	Fiber quality	FE09nan	FE	Novel STR loci	P1
A08	A08:102187087	0.0759361	2.16688e-05	Fiber quality	FE09nan	FE	Novel STR loci	P1
A09	A09:77818946	0.065883	3.54453e-05	Fiber quality	FE08an	FE	Non-novel STR loci	P1
A09	A09:59061034	0.0880797	6.47351e-05	Fiber quality	FE08ku	FE	Non-novel STR loci	P1
A09	A09:77182067	0.0741463	3.05406e-05	Fiber quality	FE09nan	FE	Novel STR loci	P1
A10	A10:12711795	0.0884346	9.73083e-06	Fiber quality	FE09nan	FE	Non-novel STR loci	P1
A10	A10:66215777	0.12705	6.37835e-09	Fiber quality	FE09nan	FE	Non-novel STR loci	P1
A10	A10:77827943	0.0822237	3.93545e-06	Fiber quality	FE09nan	FE	Novel STR loci	P1
A11	A11:18448497	-0.0824462	2.76886e-05	Fiber quality	FE07an	FE	Novel STR loci	P1
A11	A11:6950918	0.0782688	4.28204e-05	Fiber quality	FE09nan	FE	Non-novel STR loci	P1
A11	A11:84204578	0.0682524	2.41827e-05	Fiber quality	FE09nan	FE	Novel STR loci	P1
A11	A11:98055427	0.101007	1.02349e-06	Fiber quality	FE09nan	FE	Novel STR loci	P1
A12	A12:52950892	-0.125848	6.02139e-05	Fiber quality	FE07an	FE	Novel STR loci	P1
A12	A12:100762820	0.0801861	3.07337e-05	Fiber quality	FE09nan	FE	Novel STR loci	P1
A13	A13:105477148	0.064331	8.58371e-06	Fiber quality	FE09nan	FE	Novel STR loci	P1
D01	D01:18038216	0.0891778	3.76776e-07	Fiber quality	FE09nan	FE	Novel STR loci	P1
D01	D01:18945641	0.0987769	1.31809e-05	Fiber quality	FE09nan	FE	Non-novel STR loci	P1
D01	D01:18984188	0.0969633	5.78241e-06	Fiber quality	FE09nan	FE	Non-novel STR loci	P1
D01	D01:23704772	0.0747286	2.31988e-05	Fiber quality	FE09nan	FE	Novel STR loci	P1
D01	D01:25954305	0.0918471	1.27245e-06	Fiber quality	FE09nan	FE	Novel STR loci	P1
D01	D01:63853122	0.108877	2.05556e-06	Fiber quality	FE09nan	FE	Non-novel STR loci	P1
D02	D02:69698262	0.0722684	2.78858e-06	Fiber quality	FE09nan	FE	Novel STR loci	P1
D03	D03:20667722	0.0735104	3.80385e-05	Fiber quality	FE09nan	FE	Novel STR loci	P1
D04	D04:41232108	0.0904995	1.88794e-05	Fiber quality	FE09nan	FE	Novel STR loci	P1
D04	D04:53780104	0.100118	5.94811e-07	Fiber quality	FE09nan	FE	Novel STR loci	P1
D05	D05:31388100	-0.174316	1.40974e-05	Fiber quality	FE07ku	FE	Novel STR loci	P1
D05	D05:33547328	-0.0870216	3.81395e-05	Fiber quality	FE08ku	FE	Non-novel STR loci	P1
D05	D05:5749214	0.077652	2.70695e-05	Fiber quality	FE09nan	FE	Novel STR loci	P1
D05	D05:5998006	0.104399	1.24536e-06	Fiber quality	FE09nan	FE	Novel STR loci	P1
D05	D05:6020748	0.0962504	5.89739e-06	Fiber quality	FE09nan	FE	Novel STR loci	P1
D05	D05:31388100	0.101372	3.29854e-07	Fiber quality	FE09nan	FE	Novel STR loci	P1
D06	D06:7299735	0.0826134	7.18911e-06	Fiber quality	FE09nan	FE	Novel STR loci	P1
D06	D06:24014853	0.105253	2.98325e-07	Fiber quality	FE09nan	FE	Non-novel STR loci	P1
D06	D06:29573786	0.0586762	2.36439e-05	Fiber quality	FE09nan	FE	Novel STR loci	P1
D06	D06:34187179	0.0610539	3.69258e-05	Fiber quality	FE09nan	FE	Novel STR loci	P1
D06	D06:48605083	0.0868207	2.05653e-05	Fiber quality	FE09nan	FE	Novel STR loci	P1
D07	D07:1095248	0.0575492	5.02774e-05	Fiber quality	FE09nan	FE	Novel STR loci	P1
D08	D08:5737758	0.069718	4.01458e-06	Fiber quality	FE09nan	FE	Novel STR loci	P1
D08	D08:64280484	0.074676	9.64088e-06	Fiber quality	FE09nan	FE	Novel STR loci	P1
D10	D10:7999318	0.182209	4.92256e-05	Fiber quality	FE07ku	FE	Novel STR loci	P1
D10	D10:16230196	-0.14376	4.40498e-05	Fiber quality	FE09an	FE	Non-novel STR loci	P1
D11	D11:16386868	0.102401	2.57059e-06	Fiber quality	FE09nan	FE	Novel STR loci	P1
D12	D12:1719195	0.0901427	1.52352e-06	Fiber quality	FE09nan	FE	Novel STR loci	P1
D13	D13:21280721	0.0727646	1.52032e-05	Fiber quality	FE08nan	FE	Novel STR loci	P1
D13	D13:2547049	0.104748	1.49785e-07	Fiber quality	FE09nan	FE	Novel STR loci	P1
D13	D13:8311388	0.0797832	7.62383e-06	Fiber quality	FE09nan	FE	Non-novel STR loci	P1
A05	A05:38517427	1.00055	8.63672e-06	Fiber quality	FL07an	FL	Non-novel STR loci	P1
A05	A05:38517427	1.01133	2.50756e-06	Fiber quality	FL07nan	FL	Non-novel STR loci	P1
A05	A05:38517427	1.10574	8.82717e-06	Fiber quality	FL08an	FL	Non-novel STR loci	P1
A05	A05:38517427	0.823998	2.42047e-06	Fiber quality	FL09an	FL	Non-novel STR loci	P1
A05	A05:35791452	-1.16851	6.49629e-06	Fiber quality	FL09nan	FL	Novel STR loci	P1
A05	A05:38517427	0.902512	5.71094e-05	Fiber quality	FL09nan	FL	Novel STR loci	P1
A08	A08:10015611	0.633819	2.05497e-05	Fiber quality	FL07an	FL	Non-novel STR loci	P1
A08	A08:122065729	0.668924	5.31486e-05	Fiber quality	FL08an	FL	Non-novel STR loci	P1
A09	A09:59061034	0.915182	4.34197e-05	Fiber quality	FL08ku	FL	Novel STR loci	P1
A11	A11:9359696	-0.737327	1.64117e-05	Fiber quality	FL09ku	FL	Novel STR loci	P1
A12	A12:58313062	0.720922	6.44215e-05	Fiber quality	FL09ku	FL	Novel STR loci	P1
A13	A13:105477148	0.772773	3.29624e-05	Fiber quality	FL08nan	FL	Novel STR loci	P1
D02	D02:34302869	-1.15163	6.1892e-05	Fiber quality	FL08ku	FL	Novel STR loci	P1
D05	D05:31388100	1.17312	1.16893e-05	Fiber quality	FL07ku	FL	Novel STR loci	P1
D09	D09:3251550	-0.860519	4.84014e-05	Fiber quality	FL07ku	FL	Novel STR loci	P1
A02	A02:6907511	0.22312	2.12876e-05	Fiber quality	FM07an	FM	Novel STR loci	P1
A02	A02:4459791	-0.10064	6.64623e-05	Fiber quality	FM09ku	FM	Non-novel STR loci	P1
A04	A04:69194780	0.317583	6.4499e-05	Fiber quality	FM08nan	FM	Novel STR loci	P1
A05	A05:38517427	-0.202042	6.77546e-05	Fiber quality	FM07ku	FM	Novel STR loci	P1
A05	A05:49963355	-0.280612	1.92733e-05	Fiber quality	FM08an	FM	Novel STR loci	P1
A06	A06:1429993	-0.160034	4.79425e-05	Fiber quality	FM07ku	FM	Novel STR loci	P1
A06	A06:1429993	-0.289185	2.95548e-05	Fiber quality	FM08nan	FM	Novel STR loci	P1
A07	A07:56709752	-0.194183	3.13892e-05	Fiber quality	FM07an	FM	Novel STR loci	P1
A07	A07:24278962	0.247787	4.49742e-05	Fiber quality	FM08nan	FM	Novel STR loci	P1
A08	A08:3210228	-0.122961	1.68054e-05	Fiber quality	FM07ku	FM	Novel STR loci	P1
A09	A09:77753601	-0.323231	1.15469e-05	Fiber quality	FM07an	FM	Novel STR loci	P1
A09	A09:77753601	-0.312192	1.28284e-05	Fiber quality	FM07ku	FM	Novel STR loci	P1
A10	A10:83777602	-0.198276	1.21649e-06	Fiber quality	FM09an	FM	Non-novel STR loci	P1
A11	A11:91850586	0.375576	3.76717e-06	Fiber quality	FM09nan	FM	Non-novel STR loci	P1
A12	A12:100656762	-0.328201	3.23399e-06	Fiber quality	FM07an	FM	Novel STR loci	P1
A13	A13:36222349	-0.193741	1.90602e-05	Fiber quality	FM07an	FM	Novel STR loci	P1
D02	D02:4905773	-0.193014	4.04872e-05	Fiber quality	FM07an	FM	Novel STR loci	P1
D02	D02:22350444	-0.179589	9.39411e-06	Fiber quality	FM07an	FM	Novel STR loci	P1
D02	D02:22350444	-0.250836	5.05826e-05	Fiber quality	FM08an	FM	Novel STR loci	P1
D02	D02:55222911	-0.225063	1.45071e-05	Fiber quality	FM08an	FM	Novel STR loci	P1
D08	D08:34336499	-0.277984	7.28719e-06	Fiber quality	FM07an	FM	Novel STR loci	P1
D08	D08:38356069	-0.297403	1.47831e-06	Fiber quality	FM07an	FM	Novel STR loci	P1
D08	D08:39223669	-0.241472	5.00758e-05	Fiber quality	FM07nan	FM	Non-novel STR loci	P1
D09	D09:9003885	-0.207712	1.90427e-05	Fiber quality	FM07an	FM	Novel STR loci	P1
D10	D10:23868968	0.400637	2.62262e-05	Fiber quality	FM08an	FM	Novel STR loci	P1
D12	D12:480894	-0.182337	6.1242e-05	Fiber quality	FM07an	FM	Novel STR loci	P1
A01	A01:9160954	0.918282	6.21285e-05	Fiber quality	FS09nan	FS	Novel STR loci	P1
A03	A03:108183769	-1.17421	4.27535e-05	Fiber quality	FS08nan	FS	Novel STR loci	P1
A03	A03:67331456	-1.51996	1.95941e-05	Fiber quality	FS09an	FS	Novel STR loci	P1
A03	A03:108183769	-1.42877	3.20119e-05	Fiber quality	FS09nan	FS	Novel STR loci	P1
A04	A04:55102209	-1.6147	8.51681e-06	Fiber quality	FS08an	FS	Novel STR loci	P1
A04	A04:55102209	-1.63067	3.45743e-06	Fiber quality	FS09an	FS	Novel STR loci	P1
A04	A04:7058991	-1.02706	3.31969e-06	Fiber quality	FS09nan	FS	Novel STR loci	P1
A05	A05:38517427	1.26878	2.47973e-05	Fiber quality	FS07nan	FS	Novel STR loci	P1
A06	A06:116786539	-0.787706	6.67117e-05	Fiber quality	FS09an	FS	Novel STR loci	P1
A07	A07:6980616	-1.17544	1.81986e-05	Fiber quality	FS09ku	FS	Novel STR loci	P1
A08	A08:854357	-1.21889	3.69139e-05	Fiber quality	FS09nan	FS	Novel STR loci	P1
A09	A09:55120426	-1.63424	4.1817e-05	Fiber quality	FS07an	FS	Novel STR loci	P1
A09	A09:55120426	-1.74422	3.74913e-06	Fiber quality	FS07nan	FS	Novel STR loci	P1
A09	A09:70232835	-1.46445	1.44188e-05	Fiber quality	FS09ku	FS	Novel STR loci	P1
A10	A10:72500058	-1.38183	2.22399e-06	Fiber quality	FS09ku	FS	Novel STR loci	P1
A11	A11:106191916	-1.38431	5.54095e-06	Fiber quality	FS08nan	FS	Novel STR loci	P1
A11	A11:9359696	-1.25853	5.159e-05	Fiber quality	FS09an	FS	Novel STR loci	P1
A11	A11:9359696	-1.22293	2.7021e-05	Fiber quality	FS09ku	FS	Novel STR loci	P1
D02	D02:34302869	-1.58671	2.04135e-05	Fiber quality	FS08ku	FS	Novel STR loci	P1
D06	D06:49754096	-1.01858	3.61743e-05	Fiber quality	FS07nan	FS	Novel STR loci	P1
D06	D06:49754096	-0.888137	6.15818e-05	Fiber quality	FS08nan	FS	Novel STR loci	P1
D06	D06:49754096	-1.24856	1.70607e-06	Fiber quality	FS09an	FS	Novel STR loci	P1
D06	D06:49754096	-1.42824	4.94356e-08	Fiber quality	FS09nan	FS	Novel STR loci	P1
D07	D07:19391432	-0.802673	1.05367e-05	Fiber quality	FS09nan	FS	Novel STR loci	P1
D08	D08:50852879	-1.43866	2.5754e-05	Fiber quality	FS07nan	FS	Novel STR loci	P1
D08	D08:41871317	-1.01708	1.03295e-05	Fiber quality	FS08nan	FS	Novel STR loci	P1
D09	D09:40408627	-1.00074	1.28369e-05	Fiber quality	FS07nan	FS	Novel STR loci	P1
D09	D09:40408627	-0.95395	3.20772e-05	Fiber quality	FS09ku	FS	Novel STR loci	P1
A01	A01:22156055	0.770426	2.65518e-05	Fiber quality	FU07nan	FU	Novel STR loci	P1
A01	A01:9901518	-0.310993	5.51071e-05	Fiber quality	FU09an	FU	Novel STR loci	P1
A02	A02:32885996	0.54665	5.77706e-05	Fiber quality	FU09an	FU	Novel STR loci	P1
A05	A05:38517427	0.681453	2.48174e-06	Fiber quality	FU07an	FU	Novel STR loci	P1
A06	A06:5924370	0.538378	9.20352e-06	Fiber quality	FU09nan	FU	Novel STR loci	P1
A10	A10:111106051	0.790901	1.55962e-06	Fiber quality	FU07an	FU	Novel STR loci	P1
A10	A10:96532955	0.506978	6.53734e-05	Fiber quality	FU09ku	FU	Novel STR loci	P1
A10	A10:115030530	0.753064	2.39238e-05	Fiber quality	FU09ku	FU	Novel STR loci	P1
A11	A11:120143146	-0.383265	5.91325e-05	Fiber quality	FU08nan	FU	Non-novel STR loci	P1
A13	A13:36222349	0.523332	3.63747e-05	Fiber quality	FU07an	FU	Novel STR loci	P1
A13	A13:105477148	0.563485	4.79755e-05	Fiber quality	FU08nan	FU	Non-novel STR loci	P1
A13	A13:85840439	0.537678	2.57941e-05	Fiber quality	FU09ku	FU	Novel STR loci	P1
D01	D01:44147032	0.625098	6.44467e-06	Fiber quality	FU09an	FU	Novel STR loci	P1
D05	D05:26232678	0.623979	6.93383e-05	Fiber quality	FU07an	FU	Novel STR loci	P1
D05	D05:54858224	0.347459	1.41739e-05	Fiber quality	FU09ku	FU	Novel STR loci	P1
D10	D10:33814121	0.69716	3.30257e-05	Fiber quality	FU09nan	FU	Novel STR loci	P1
D10	D10:48954199	0.634433	8.27155e-06	Fiber quality	FU09nan	FU	Novel STR loci	P1
D12	D12:30073775	0.492574	2.35645e-05	Fiber quality	FU09an	FU	Novel STR loci	P1
A01	A01:15853196	1.19245	5.6273e-05	Yield	LP08an	LP	Novel STR loci	P1
A03	A03:1553995	1.74924	1.43165e-05	Yield	LP09ku	LP	Novel STR loci	P1
A03	A03:111170028	1.59671	3.63025e-05	Yield	LP09ku	LP	Novel STR loci	P1
A04	A04:82778144	0.995189	4.56022e-05	Yield	LP09an	LP	Novel STR loci	P1
A04	A04:82778144	1.1992	5.52457e-05	Yield	LP09nan	LP	Novel STR loci	P1
A06	A06:25398972	3.36471	4.3221e-09	Yield	LP07an	LP	Novel STR loci	P1
A06	A06:16566596	2.77878	4.47241e-06	Yield	LP07ku	LP	Novel STR loci	P1
A06	A06:25398972	3.13605	7.74842e-08	Yield	LP07ku	LP	Novel STR loci	P1
A06	A06:25398972	2.79779	1.68677e-05	Yield	LP07nan	LP	Novel STR loci	P1
A06	A06:111337370	1.38799	6.85354e-05	Yield	LP07nan	LP	Novel STR loci	P1
A06	A06:25398972	3.4145	3.23802e-09	Yield	LP08an	LP	Non-novel STR loci	P1
A06	A06:111857947	1.07316	4.71168e-05	Yield	LP08an	LP	Novel STR loci	P1
A06	A06:16566596	2.61472	8.57471e-06	Yield	LP08ku	LP	Novel STR loci	P1
A06	A06:25398972	3.15541	2.23964e-08	Yield	LP08ku	LP	Non-novel STR loci	P1
A06	A06:26196277	1.9011	5.54958e-05	Yield	LP08ku	LP	Non-novel STR loci	P1
A06	A06:30851374	2.28549	4.45188e-05	Yield	LP08ku	LP	Non-novel STR loci	P1
A06	A06:25398972	3.22262	1.80472e-06	Yield	LP08nan	LP	Novel STR loci	P1
A06	A06:25398972	2.4583	1.01345e-06	Yield	LP09an	LP	Novel STR loci	P1
A06	A06:25398972	2.32651	1.14968e-06	Yield	LP09ku	LP	Non-novel STR loci	P1
A06	A06:25398972	2.5861	2.70389e-05	Yield	LP09nan	LP	Novel STR loci	P1
A07	A07:15799572	2.29636	5.26321e-05	Yield	LP07an	LP	Novel STR loci	P1
A12	A12:330250	1.12976	2.59854e-05	Yield	LP07an	LP	Novel STR loci	P1
A13	A13:93611778	2.53954	2.31718e-05	Yield	LP07an	LP	Novel STR loci	P1
D01	D01:5276276	1.18727	2.87093e-05	Yield	LP09ku	LP	Novel STR loci	P1
D02	D02:13358493	1.80906	4.22893e-05	Yield	LP09an	LP	Novel STR loci	P1
D03	D03:38157028	1.27304	9.35124e-06	Yield	LP07an	LP	Novel STR loci	P1
D03	D03:46083976	1.28949	1.60615e-05	Yield	LP07an	LP	Novel STR loci	P1
D03	D03:38157028	1.29286	6.85339e-06	Yield	LP08an	LP	Novel STR loci	P1
D03	D03:46083976	1.4107	2.22244e-06	Yield	LP08an	LP	Novel STR loci	P1
D03	D03:38157028	1.14576	4.38489e-05	Yield	LP08ku	LP	Novel STR loci	P1
D04	D04:822017	1.23031	4.539e-05	Yield	LP08an	LP	Novel STR loci	P1
D08	D08:18363660	2.51838	6.0975e-05	Yield	LP07an	LP	Novel STR loci	P1
D08	D08:27138520	2.94966	5.45586e-06	Yield	LP07an	LP	Novel STR loci	P1
D08	D08:33743771	2.47628	1.91909e-05	Yield	LP07an	LP	Novel STR loci	P1
D08	D08:2581113	-1.2632	3.6549e-05	Yield	LP07nan	LP	Non-novel STR loci	P1
D08	D08:470210	1.61589	3.59058e-05	Yield	LP08an	LP	Novel STR loci	P1
D08	D08:18363660	3.21095	3.59231e-07	Yield	LP08an	LP	Novel STR loci	P1
D08	D08:24963848	1.782	5.7573e-05	Yield	LP08an	LP	Novel STR loci	P1
D08	D08:27138520	3.72442	8.32389e-09	Yield	LP08an	LP	Novel STR loci	P1
D08	D08:31441025	2.46086	1.75404e-05	Yield	LP08an	LP	Novel STR loci	P1
D08	D08:31441031	2.42083	3.17748e-05	Yield	LP08an	LP	Novel STR loci	P1
D08	D08:33743771	2.6784	4.33135e-06	Yield	LP08an	LP	Novel STR loci	P1
D08	D08:35167231	1.87876	1.73862e-05	Yield	LP08an	LP	Novel STR loci	P1
D08	D08:36654974	2.58698	5.36998e-06	Yield	LP08an	LP	Novel STR loci	P1
D08	D08:18363660	2.22584	3.86501e-05	Yield	LP09an	LP	Novel STR loci	P1
D08	D08:27138520	2.55481	5.24984e-06	Yield	LP09an	LP	Novel STR loci	P1
D08	D08:33743771	2.03151	4.66573e-05	Yield	LP09an	LP	Novel STR loci	P1
D08	D08:36654974	2.02677	2.99718e-05	Yield	LP09an	LP	Novel STR loci	P1
D08	D08:8562893	1.65942	4.91377e-05	Yield	LP09ku	LP	Novel STR loci	P1
D09	D09:4186908	1.5123	3.03056e-05	Yield	LP07nan	LP	Novel STR loci	P1
D11	D11:61778896	1.83928	1.85289e-05	Yield	LP08an	LP	Novel STR loci	P1
D12	D12:4686871	1.45028	3.7114e-05	Yield	LP07nan	LP	Novel STR loci	P1
D12	D12:51041532	2.63606	3.43886e-05	Yield	LP07nan	LP	Non-novel STR loci	P1
D13	D13:45740385	0.992625	4.1705e-05	Yield	LP08ku	LP	Novel STR loci	P1
A01	A01:114069598	7.33132	6.5711e-05	Others	PH07nan	PH	Non-novel STR loci	P1
A01	A01:114364167	4.48378	2.8155e-05	Others	PH09nan	PH	Non-novel STR loci	P1
A02	A02:21391397	5.5882	4.69629e-05	Others	PH08nan	PH	Non-novel STR loci	P1
A03	A03:103182430	4.15857	2.25837e-05	Others	PH07nan	PH	Non-novel STR loci	P1
A05	A05:48171399	7.36876	9.32265e-06	Others	PH07nan	PH	Non-novel STR loci	P1
A08	A08:119203563	2.34866	5.65058e-05	Others	PH08ku	PH	Non-novel STR loci	P1
A08	A08:26541700	2.86667	3.16718e-06	Others	PH09ku	PH	Non-novel STR loci	P1
A09	A09:61254466	4.13914	1.1161e-05	Others	PH08ku	PH	Non-novel STR loci	P1
A10	A10:8366000	-2.63277	5.92948e-05	Others	PH08ku	PH	Non-novel STR loci	P1
A10	A10:13583931	-2.93498	1.26363e-06	Others	PH08ku	PH	Non-novel STR loci	P1
A10	A10:92528702	-3.92641	4.48032e-05	Others	PH09ku	PH	Non-novel STR loci	P1
A11	A11:21970609	-3.42153	4.68719e-06	Others	PH09ku	PH	Non-novel STR loci	P1
A12	A12:102766741	-6.61312	4.90111e-05	Others	PH08an	PH	Non-novel STR loci	P1
D02	D02:2156774	-5.53135	3.3932e-05	Others	PH07an	PH	Non-novel STR loci	P1
D02	D02:2124837	-4.87277	2.32805e-05	Others	PH08an	PH	Non-novel STR loci	P1
D02	D02:65304741	-4.66864	4.51245e-05	Others	PH08an	PH	Non-novel STR loci	P1
D02	D02:19138063	2.41072	6.38709e-05	Others	PH08nan	PH	Non-novel STR loci	P1
D03	D03:45281391	3.73023	3.32518e-05	Others	PH07nan	PH	Non-novel STR loci	P1
D03	D03:48820683	4.18514	4.66316e-06	Others	PH09an	PH	Non-novel STR loci	P1
D04	D04:45974312	-2.37712	4.19453e-05	Others	PH08ku	PH	Non-novel STR loci	P1
D06	D06:4405628	5.65313	4.83473e-05	Others	PH08nan	PH	Non-novel STR loci	P1
D08	D08:31441022	4.69917	5.95721e-05	Others	PH08ku	PH	Non-novel STR loci	P1
D08	D08:34616837	5.8488	7.54856e-07	Others	PH08ku	PH	Non-novel STR loci	P1
D08	D08:34747087	6.69493	1.61974e-05	Others	PH08ku	PH	Non-novel STR loci	P1
D08	D08:63393500	2.37986	1.61875e-05	Others	PH08ku	PH	Non-novel STR loci	P1
D08	D08:34747087	6.56794	5.17676e-05	Others	PH08nan	PH	Non-novel STR loci	P1
D08	D08:34616837	6.178	4.9256e-05	Others	PH09an	PH	Non-novel STR loci	P1
D10	D10:62771335	-2.47174	7.00181e-06	Others	PH07ku	PH	Non-novel STR loci	P1
D10	D10:6651120	-2.06406	6.31554e-05	Others	PH08ku	PH	Non-novel STR loci	P1
D11	D11:29505330	3.39635	3.72806e-05	Others	PH08nan	PH	Non-novel STR loci	P1
D12	D12:7710162	-2.16409	1.47446e-05	Others	PH08ku	PH	Non-novel STR loci	P1
D12	D12:7753488	-2.38973	1.2977e-05	Others	PH08ku	PH	Non-novel STR loci	P1
D13	D13:1147104	-4.75003	1.16615e-05	Others	PH08ku	PH	Non-novel STR loci	P1
D13	D13:46291534	2.15692	6.1871e-05	Others	PH08ku	PH	Non-novel STR loci	P1
D13	D13:49638481	-3.53025	1.14421e-05	Others	PH08ku	PH	Non-novel STR loci	P1
D13	D13:49638481	-3.45631	1.27084e-05	Others	PH09ku	PH	Non-novel STR loci	P1
A01	A01:41391440	-4.10298	3.11739e-05	Growth Period	PP08ku	PP	Non-novel STR loci	P1
A02	A02:193160	2.44891	3.9838e-05	Growth Period	PP09ku	PP	Non-novel STR loci	P1
A02	A02:66270937	-2.07059	3.57931e-06	Growth Period	PP09ku	PP	Non-novel STR loci	P1
A04	A04:38399593	3.58336	4.63827e-05	Growth Period	PP07an	PP	Non-novel STR loci	P1
A04	A04:38399593	2.31424	5.30164e-06	Growth Period	PP09ku	PP	Non-novel STR loci	P1
A05	A05:83672778	1.7436	1.07158e-05	Growth Period	PP09ku	PP	Non-novel STR loci	P1
A06	A06:112023068	2.39341	6.37344e-06	Growth Period	PP07ku	PP	Non-novel STR loci	P1
A06	A06:95269487	-2.36053	4.83333e-05	Growth Period	PP08ku	PP	Non-novel STR loci	P1
A06	A06:112023068	2.25747	5.44443e-06	Growth Period	PP08ku	PP	Non-novel STR loci	P1
A06	A06:6780042	3.14376	7.30066e-06	Growth Period	PP09ku	PP	Non-novel STR loci	P1
A06	A06:112023068	1.65209	5.57044e-06	Growth Period	PP09ku	PP	Non-novel STR loci	P1
A06	A06:115094692	1.93253	4.2771e-06	Growth Period	PP09ku	PP	Non-novel STR loci	P1
A06	A06:115274968	1.63176	4.20677e-05	Growth Period	PP09ku	PP	Non-novel STR loci	P1
A06	A06:125760305	2.66977	1.34283e-05	Growth Period	PP09ku	PP	Non-novel STR loci	P1
A07	A07:20753056	2.93795	4.36178e-05	Growth Period	PP07an	PP	Non-novel STR loci	P1
A07	A07:1867688	-2.56794	4.61988e-05	Growth Period	PP07ku	PP	Non-novel STR loci	P1
A07	A07:1867688	-2.77983	2.18405e-06	Growth Period	PP08ku	PP	Non-novel STR loci	P1
A07	A07:7344354	1.66481	2.70697e-05	Growth Period	PP09ku	PP	Non-novel STR loci	P1
A07	A07:90162716	2.95938	1.3399e-05	Growth Period	PP09ku	PP	Non-novel STR loci	P1
A08	A08:122930680	1.17394	1.26241e-05	Growth Period	PP07nan	PP	Non-novel STR loci	P1
A08	A08:43724458	-2.49773	3.06503e-05	Growth Period	PP09ku	PP	Non-novel STR loci	P1
A08	A08:80406870	-1.55493	1.62834e-05	Growth Period	PP09ku	PP	Non-novel STR loci	P1
A09	A09:4601422	-1.46228	2.0838e-05	Growth Period	PP09ku	PP	Non-novel STR loci	P1
A09	A09:9418714	1.74778	7.71527e-06	Growth Period	PP09ku	PP	Non-novel STR loci	P1
A09	A09:47975614	2.96727	3.68338e-08	Growth Period	PP09ku	PP	Non-novel STR loci	P1
A09	A09:5078656	-1.17339	2.77636e-05	Growth Period	PP09nan	PP	Non-novel STR loci	P1
A10	A10:22996933	1.98854	2.54482e-05	Growth Period	PP08nan	PP	Non-novel STR loci	P1
A10	A10:84953663	1.47933	3.89992e-05	Growth Period	PP09ku	PP	Non-novel STR loci	P1
A10	A10:16426201	-1.05893	2.85937e-05	Growth Period	PP09nan	PP	Non-novel STR loci	P1
A11	A11:119909359	2.67974	4.87847e-05	Growth Period	PP07an	PP	Non-novel STR loci	P1
A11	A11:3900840	3.41235	6.19695e-06	Growth Period	PP08ku	PP	Non-novel STR loci	P1
A11	A11:23960860	4.33497	5.85459e-05	Growth Period	PP08ku	PP	Non-novel STR loci	P1
A11	A11:84204578	1.9269	3.37262e-05	Growth Period	PP08nan	PP	Non-novel STR loci	P1
A12	A12:102367399	-3.34389	1.33854e-05	Growth Period	PP07an	PP	Non-novel STR loci	P1
A12	A12:46999988	-0.807204	1.41214e-05	Growth Period	PP07nan	PP	Non-novel STR loci	P1
A12	A12:88364210	-3.39372	2.2764e-05	Growth Period	PP08ku	PP	Non-novel STR loci	P1
A12	A12:88364210	-2.51405	1.82619e-05	Growth Period	PP09ku	PP	Non-novel STR loci	P1
A13	A13:105368193	2.24688	4.96687e-05	Growth Period	PP07ku	PP	Non-novel STR loci	P1
A13	A13:96260829	2.29428	6.18676e-06	Growth Period	PP07nan	PP	Non-novel STR loci	P1
A13	A13:93603710	3.45862	3.33862e-05	Growth Period	PP08ku	PP	Non-novel STR loci	P1
A13	A13:96260829	6.03319	3.51464e-06	Growth Period	PP08ku	PP	Non-novel STR loci	P1
A13	A13:96260829	3.86638	5.41518e-05	Growth Period	PP09ku	PP	Non-novel STR loci	P1
D02	D02:58966275	3.15832	9.55096e-06	Growth Period	PP07ku	PP	Non-novel STR loci	P1
D02	D02:52455102	-3.08536	2.2746e-05	Growth Period	PP08ku	PP	Non-novel STR loci	P1
D02	D02:57486431	2.88225	3.47838e-05	Growth Period	PP08ku	PP	Non-novel STR loci	P1
D02	D02:58966275	2.91203	1.32672e-05	Growth Period	PP08ku	PP	Non-novel STR loci	P1
D02	D02:57486431	2.79734	2.73292e-08	Growth Period	PP09ku	PP	Non-novel STR loci	P1
D02	D02:58966275	2.54581	1.59869e-07	Growth Period	PP09ku	PP	Non-novel STR loci	P1
D02	D02:63108630	1.3756	4.86589e-05	Growth Period	PP09ku	PP	Non-novel STR loci	P1
D03	D03:6734919	1.83723	1.54995e-05	Growth Period	PP09ku	PP	Non-novel STR loci	P1
D03	D03:51636460	2.18213	1.93364e-05	Growth Period	PP09ku	PP	Non-novel STR loci	P1
D04	D04:21485714	4.05924	2.17422e-05	Growth Period	PP07an	PP	Non-novel STR loci	P1
D04	D04:38406689	3.98621	1.48942e-06	Growth Period	PP07an	PP	Non-novel STR loci	P1
D04	D04:3912660	2.63927	3.88094e-05	Growth Period	PP07ku	PP	Non-novel STR loci	P1
D04	D04:21485714	3.25131	5.94997e-05	Growth Period	PP07ku	PP	Non-novel STR loci	P1
D04	D04:38406689	3.02449	1.71624e-05	Growth Period	PP07ku	PP	Non-novel STR loci	P1
D04	D04:21485714	3.08464	4.72844e-05	Growth Period	PP08ku	PP	Non-novel STR loci	P1
D04	D04:38406689	2.71814	3.80372e-05	Growth Period	PP08ku	PP	Non-novel STR loci	P1
D04	D04:21485714	2.55968	3.64593e-06	Growth Period	PP09ku	PP	Non-novel STR loci	P1
D04	D04:38406689	2.07608	1.70079e-05	Growth Period	PP09ku	PP	Non-novel STR loci	P1
D06	D06:21960233	5.20677	5.39092e-06	Growth Period	PP07ku	PP	Non-novel STR loci	P1
D06	D06:21960233	4.37547	4.80105e-05	Growth Period	PP08ku	PP	Non-novel STR loci	P1
D06	D06:52015877	2.0201	4.09711e-05	Growth Period	PP08ku	PP	Non-novel STR loci	P1
D06	D06:21960233	3.33537	2.27764e-05	Growth Period	PP09ku	PP	Non-novel STR loci	P1
D06	D06:52015877	1.45674	5.44498e-05	Growth Period	PP09ku	PP	Non-novel STR loci	P1
D07	D07:12613878	2.62144	2.95544e-05	Growth Period	PP08an	PP	Non-novel STR loci	P1
D07	D07:4187869	-2.34654	7.5025e-06	Growth Period	PP09ku	PP	Non-novel STR loci	P1
D08	D08:5287386	2.36491	6.51219e-05	Growth Period	PP07ku	PP	Non-novel STR loci	P1
D08	D08:27138520	4.61351	3.19993e-05	Growth Period	PP08ku	PP	Non-novel STR loci	P1
D08	D08:29800790	4.34041	2.2519e-05	Growth Period	PP08ku	PP	Non-novel STR loci	P1
D08	D08:30283788	4.94097	5.6216e-06	Growth Period	PP08ku	PP	Non-novel STR loci	P1
D08	D08:33743771	4.00168	4.72027e-05	Growth Period	PP08ku	PP	Non-novel STR loci	P1
D08	D08:34616837	4.37857	1.37721e-05	Growth Period	PP08ku	PP	Non-novel STR loci	P1
D08	D08:35182615	3.90247	4.51042e-05	Growth Period	PP08ku	PP	Non-novel STR loci	P1
D08	D08:35264474	5.2242	6.08757e-07	Growth Period	PP08ku	PP	Non-novel STR loci	P1
D08	D08:37784088	3.84391	4.61495e-05	Growth Period	PP08ku	PP	Non-novel STR loci	P1
D08	D08:38356069	5.11817	6.70245e-08	Growth Period	PP08ku	PP	Non-novel STR loci	P1
D08	D08:18363660	4.22294	4.35213e-08	Growth Period	PP09ku	PP	Non-novel STR loci	P1
D08	D08:25193415	2.92791	4.98139e-05	Growth Period	PP09ku	PP	Non-novel STR loci	P1
D08	D08:29800790	3.98041	8.26558e-08	Growth Period	PP09ku	PP	Non-novel STR loci	P1
D08	D08:30283788	3.78372	1.98332e-06	Growth Period	PP09ku	PP	Non-novel STR loci	P1
D08	D08:30284359	2.58761	8.61178e-06	Growth Period	PP09ku	PP	Non-novel STR loci	P1
D08	D08:32388347	3.17759	1.50329e-05	Growth Period	PP09ku	PP	Non-novel STR loci	P1
D08	D08:32712001	3.63931	6.26329e-07	Growth Period	PP09ku	PP	Non-novel STR loci	P1
D08	D08:32872674	2.6917	3.86326e-05	Growth Period	PP09ku	PP	Non-novel STR loci	P1
D08	D08:33743771	3.32617	3.49969e-06	Growth Period	PP09ku	PP	Non-novel STR loci	P1
D08	D08:34067344	2.94711	4.54445e-05	Growth Period	PP09ku	PP	Non-novel STR loci	P1
D08	D08:34336499	2.89414	3.88903e-05	Growth Period	PP09ku	PP	Non-novel STR loci	P1
D08	D08:34616837	4.54772	3.22619e-10	Growth Period	PP09ku	PP	Non-novel STR loci	P1
D08	D08:34747087	6.07257	1.18093e-10	Growth Period	PP09ku	PP	Non-novel STR loci	P1
D08	D08:35182615	3.96055	9.37679e-09	Growth Period	PP09ku	PP	Non-novel STR loci	P1
D08	D08:35264474	4.60669	1.24499e-09	Growth Period	PP09ku	PP	Non-novel STR loci	P1
D08	D08:38356069	3.30373	2.29074e-06	Growth Period	PP09ku	PP	Non-novel STR loci	P1
D08	D08:40460588	3.64273	2.71497e-05	Growth Period	PP09ku	PP	Non-novel STR loci	P1
D08	D08:58091267	2.84041	2.30488e-05	Growth Period	PP09ku	PP	Non-novel STR loci	P1
D08	D08:65268520	2.23753	1.24978e-07	Growth Period	PP09ku	PP	Non-novel STR loci	P1
D09	D09:2236868	2.72875	5.29634e-06	Growth Period	PP08ku	PP	Non-novel STR loci	P1
D09	D09:335713	-2.8708	3.6843e-05	Growth Period	PP09ku	PP	Non-novel STR loci	P1
D10	D10:55269872	-2.50484	1.80523e-05	Growth Period	PP07an	PP	Non-novel STR loci	P1
D11	D11:28012660	3.02759	5.40939e-05	Growth Period	PP09ku	PP	Non-novel STR loci	P1
D12	D12:36438474	-2.97738	3.28649e-05	Growth Period	PP08ku	PP	Non-novel STR loci	P1
D12	D12:36438474	-2.10409	6.30541e-05	Growth Period	PP09ku	PP	Non-novel STR loci	P1
D12	D12:42566995	3.94246	1.8145e-06	Growth Period	PP09ku	PP	Non-novel STR loci	P1
D12	D12:58829793	-1.47549	1.78648e-05	Growth Period	PP09ku	PP	Non-novel STR loci	P1
D12	D12:59188171	2.51756	1.16583e-05	Growth Period	PP09ku	PP	Non-novel STR loci	P1
D13	D13:43780425	-1.91066	3.86231e-05	Growth Period	PP09ku	PP	Non-novel STR loci	P1
A01	A01:83222051	-1.20755	8.13341e-07	Yield	SI07ku	SI	Novel STR loci	P1
A01	A01:83222051	-1.09199	4.42335e-05	Yield	SI07nan	SI	Novel STR loci	P1
A01	A01:83222051	-1.20649	1.6453e-05	Yield	SI08nan	SI	Novel STR loci	P1
A01	A01:83222051	-1.22002	7.17359e-06	Yield	SI09nan	SI	Novel STR loci	P1
A02	A02:104121922	-0.646364	1.29576e-06	Yield	SI07ku	SI	Non-novel STR loci	P1
A02	A02:104121922	-0.630083	1.46875e-05	Yield	SI07nan	SI	Non-novel STR loci	P1
A02	A02:104121922	-0.459964	1.84249e-05	Yield	SI08ku	SI	Non-novel STR loci	P1
A02	A02:104121922	-0.68631	6.64174e-06	Yield	SI08nan	SI	Novel STR loci	P1
A02	A02:104121922	-0.374357	4.61717e-06	Yield	SI09ku	SI	Non-novel STR loci	P1
A02	A02:104121922	-0.755421	2.88845e-07	Yield	SI09nan	SI	Non-novel STR loci	P1
A03	A03:104639	-1.18366	1.32187e-05	Yield	SI08an	SI	Novel STR loci	P1
A06	A06:23473345	-1.06655	3.68211e-05	Yield	SI07an	SI	Novel STR loci	P1
A06	A06:25398972	-1.06624	3.8112e-05	Yield	SI07an	SI	Novel STR loci	P1
A06	A06:23473345	-1.38859	4.17933e-07	Yield	SI07ku	SI	Non-novel STR loci	P1
A06	A06:25398972	-1.16458	2.60919e-05	Yield	SI07ku	SI	Novel STR loci	P1
A06	A06:23473345	-1.39835	2.80367e-06	Yield	SI07nan	SI	Non-novel STR loci	P1
A06	A06:23473345	-1.10373	1.79615e-05	Yield	SI08an	SI	Novel STR loci	P1
A06	A06:23473345	-1.00845	4.83742e-06	Yield	SI08ku	SI	Novel STR loci	P1
A06	A06:25398972	-0.917256	3.52594e-05	Yield	SI08ku	SI	Novel STR loci	P1
A06	A06:23473345	-1.37186	1.25475e-05	Yield	SI08nan	SI	Novel STR loci	P1
A06	A06:23473345	-0.810997	1.35865e-06	Yield	SI09ku	SI	Novel STR loci	P1
A06	A06:23473345	-1.47507	1.22146e-06	Yield	SI09nan	SI	Non-novel STR loci	P1
A06	A06:25398972	-1.23487	5.65147e-05	Yield	SI09nan	SI	Novel STR loci	P1
A07	A07:90201285	-0.757344	1.39733e-05	Yield	SI07an	SI	Non-novel STR loci	P1
A07	A07:90503472	-0.452326	4.90317e-05	Yield	SI09ku	SI	Non-novel STR loci	P1
A08	A08:121083260	-0.738461	5.72595e-05	Yield	SI07nan	SI	Novel STR loci	P1
A08	A08:107703	-0.901954	5.96076e-05	Yield	SI08ku	SI	Novel STR loci	P1
A10	A10:697456	-1.23883	4.23723e-05	Yield	SI07nan	SI	Novel STR loci	P1
A12	A12:102367399	-0.645796	4.44372e-05	Yield	SI07an	SI	Novel STR loci	P1
D04	D04:52340768	-0.440626	6.17906e-05	Yield	SI09an	SI	Novel STR loci	P1
D05	D05:59880187	-1.33967	2.7509e-05	Yield	SI08nan	SI	Novel STR loci	P1
D07	D07:14503218	-1.10637	3.29277e-05	Yield	SI07an	SI	Novel STR loci	P1
D08	D08:46529813	-1.11177	6.95648e-05	Yield	SI07nan	SI	Novel STR loci	P1
D08	D08:46529813	-1.18977	4.91937e-05	Yield	SI08nan	SI	Novel STR loci	P1
D08	D08:46529813	-0.890595	4.83296e-05	Yield	SI09an	SI	Novel STR loci	P1
D08	D08:46529813	-1.24366	1.20669e-05	Yield	SI09nan	SI	Novel STR loci	P1
D10	D10:18575113	-0.632729	5.43864e-05	Yield	SI07an	SI	Non-novel STR loci	P1
D13	D13:61629811	0.70906	1.87243e-05	Yield	SI08nan	SI	Novel STR loci	P1
A01	A01:34727486	-0.182234	6.60978e-05	Others	VW07nan	VW	Non-novel STR loci	P1
A01	A01:19789620	-0.0871948	1.18052e-05	Others	VW08nan	VW	Non-novel STR loci	P1
A01	A01:83222051	-0.100972	1.04144e-05	Others	VW08nan	VW	Non-novel STR loci	P1
A01	A01:107969321	-0.124536	6.40259e-06	Others	VW08nan	VW	Non-novel STR loci	P1
A01	A01:113580917	-4.31873	3.87879e-06	Others	VW09ku	VW	Non-novel STR loci	P1
A02	A02:31281732	-0.187836	3.54574e-05	Others	VW07nan	VW	Non-novel STR loci	P1
A02	A02:31131346	-0.078446	3.83547e-05	Others	VW08nan	VW	Non-novel STR loci	P1
A03	A03:104154116	-2.76576	8.70685e-07	Others	VW07ku	VW	Non-novel STR loci	P1
A03	A03:96814609	-4.16122	4.12407e-07	Others	VW08an	VW	Non-novel STR loci	P1
A03	A03:14481919	-0.10352	1.67e-06	Others	VW08nan	VW	Non-novel STR loci	P1
A03	A03:59282801	-0.136127	6.33091e-07	Others	VW08nan	VW	Non-novel STR loci	P1
A04	A04:84397964	-0.20062	5.22633e-05	Others	VW07nan	VW	Non-novel STR loci	P1
A04	A04:83736008	-0.0919759	1.16412e-05	Others	VW08nan	VW	Non-novel STR loci	P1
A05	A05:10848521	-0.205187	2.37375e-05	Others	VW07nan	VW	Non-novel STR loci	P1
A06	A06:7618641	-6.15792	5.73886e-05	Others	VW07an	VW	Non-novel STR loci	P1
A06	A06:40851518	-7.79173	3.21595e-05	Others	VW07an	VW	Non-novel STR loci	P1
A06	A06:4655776	-0.0700284	2.88838e-05	Others	VW08nan	VW	Non-novel STR loci	P1
A06	A06:32822175	0.0480892	5.34932e-05	Others	VW08nan	VW	Non-novel STR loci	P1
A06	A06:41412055	-0.133975	2.91349e-07	Others	VW08nan	VW	Non-novel STR loci	P1
A06	A06:99922559	0.101207	4.15456e-05	Others	VW08nan	VW	Non-novel STR loci	P1
A07	A07:25874594	-0.254434	6.18416e-06	Others	VW07nan	VW	Non-novel STR loci	P1
A07	A07:94607908	-0.117171	1.51325e-05	Others	VW07nan	VW	Non-novel STR loci	P1
A08	A08:77525041	-2.69322	3.74032e-05	Others	VW07ku	VW	Non-novel STR loci	P1
A08	A08:113072854	-0.104023	2.40539e-05	Others	VW08nan	VW	Non-novel STR loci	P1
A08	A08:102333053	-0.745852	1.63569e-06	Others	VW09nan	VW	Non-novel STR loci	P1
A08	A08:123561657	-0.314493	1.2532e-05	Others	VW09nan	VW	Non-novel STR loci	P1
A09	A09:64132292	-4.80845	3.95039e-05	Others	VW07ku	VW	Non-novel STR loci	P1
A09	A09:75060549	-5.38875	3.90171e-05	Others	VW07ku	VW	Non-novel STR loci	P1
A09	A09:2405403	-0.0724486	5.5e-05	Others	VW08nan	VW	Non-novel STR loci	P1
A09	A09:62458737	-0.0986344	4.0845e-05	Others	VW08nan	VW	Non-novel STR loci	P1
A10	A10:72500058	-0.184166	1.43617e-06	Others	VW07nan	VW	Non-novel STR loci	P1
A10	A10:20925276	0.0620863	2.66682e-05	Others	VW08nan	VW	Non-novel STR loci	P1
A10	A10:22624011	-0.127728	1.27463e-06	Others	VW08nan	VW	Non-novel STR loci	P1
A10	A10:78737621	-0.117383	8.18851e-07	Others	VW08nan	VW	Non-novel STR loci	P1
A11	A11:23960860	9.96193	6.31508e-07	Others	VW07an	VW	Non-novel STR loci	P1
A11	A11:37376759	-0.191915	7.7141e-06	Others	VW07nan	VW	Non-novel STR loci	P1
A11	A11:45824134	-0.237578	1.48834e-06	Others	VW07nan	VW	Non-novel STR loci	P1
A11	A11:72938505	-0.138477	6.64349e-05	Others	VW07nan	VW	Non-novel STR loci	P1
A11	A11:73927230	-0.178753	1.58781e-07	Others	VW07nan	VW	Non-novel STR loci	P1
A11	A11:74696887	-0.163123	2.121e-06	Others	VW07nan	VW	Non-novel STR loci	P1
A11	A11:3900840	-0.0822427	2.66076e-05	Others	VW08nan	VW	Non-novel STR loci	P1
A11	A11:37376759	-0.11529	2.63093e-07	Others	VW08nan	VW	Non-novel STR loci	P1
A11	A11:51398828	-0.141707	1.37765e-06	Others	VW08nan	VW	Non-novel STR loci	P1
A11	A11:73927230	-0.0791674	5.37623e-05	Others	VW08nan	VW	Non-novel STR loci	P1
A11	A11:106730633	-0.0860339	1.6176e-08	Others	VW08nan	VW	Non-novel STR loci	P1
A12	A12:2685139	-0.112525	1.7444e-06	Others	VW08nan	VW	Non-novel STR loci	P1
A12	A12:94882350	-0.14482	1.04247e-07	Others	VW08nan	VW	Non-novel STR loci	P1
A12	A12:97253054	-0.097949	3.73382e-05	Others	VW08nan	VW	Non-novel STR loci	P1
A12	A12:107416229	-0.0831306	2.84567e-05	Others	VW08nan	VW	Non-novel STR loci	P1
A13	A13:72443982	-0.107014	2.52293e-05	Others	VW07nan	VW	Non-novel STR loci	P1
A13	A13:86342554	-0.0528187	3.62892e-05	Others	VW08nan	VW	Non-novel STR loci	P1
A13	A13:100344700	-0.115775	2.82022e-06	Others	VW08nan	VW	Non-novel STR loci	P1
D01	D01:59967468	4.7598	7.78755e-06	Others	VW08an	VW	Non-novel STR loci	P1
D01	D01:16153056	-0.138603	4.81554e-10	Others	VW08nan	VW	Non-novel STR loci	P1
D02	D02:69362043	-0.227923	3.76277e-07	Others	VW07nan	VW	Non-novel STR loci	P1
D02	D02:15823851	-0.101952	1.8207e-05	Others	VW08nan	VW	Non-novel STR loci	P1
D02	D02:43563695	-0.11184	1.2845e-05	Others	VW08nan	VW	Non-novel STR loci	P1
D02	D02:13477385	-4.08285	6.55501e-05	Others	VW09ku	VW	Non-novel STR loci	P1
D03	D03:51959699	0.076015	5.38733e-05	Others	VW08nan	VW	Non-novel STR loci	P1
D04	D04:19854988	6.54338	1.61175e-05	Others	VW07an	VW	Non-novel STR loci	P1
D04	D04:53328240	-0.157291	2.34781e-05	Others	VW07nan	VW	Non-novel STR loci	P1
D04	D04:19854988	6.01038	6.93766e-05	Others	VW08an	VW	Non-novel STR loci	P1
D04	D04:3906713	0.059271	8.23916e-06	Others	VW08nan	VW	Non-novel STR loci	P1
D05	D05:63831692	-0.27053	2.68614e-08	Others	VW07nan	VW	Non-novel STR loci	P1
D05	D05:26592861	-0.102989	6.55479e-05	Others	VW08nan	VW	Non-novel STR loci	P1
D06	D06:43452356	-0.219504	4.01936e-06	Others	VW07nan	VW	Non-novel STR loci	P1
D06	D06:31048195	-0.0676318	3.89791e-06	Others	VW08nan	VW	Non-novel STR loci	P1
D06	D06:43452356	-0.109729	6.21149e-05	Others	VW08nan	VW	Non-novel STR loci	P1
D07	D07:5147551	-3.94526	3.95749e-05	Others	VW07an	VW	Non-novel STR loci	P1
D07	D07:54499219	-0.102854	5.50537e-05	Others	VW08nan	VW	Non-novel STR loci	P1
D08	D08:28692559	-0.146768	3.55611e-05	Others	VW07nan	VW	Non-novel STR loci	P1
D08	D08:40501949	-0.181059	8.23225e-06	Others	VW07nan	VW	Non-novel STR loci	P1
D08	D08:45164407	-0.195701	1.90199e-07	Others	VW07nan	VW	Non-novel STR loci	P1
D08	D08:12193960	-7.75325	2.15236e-05	Others	VW08an	VW	Non-novel STR loci	P1
D08	D08:18363660	0.180562	1.6894e-11	Others	VW08nan	VW	Non-novel STR loci	P1
D08	D08:30283788	0.147056	1.43336e-07	Others	VW08nan	VW	Non-novel STR loci	P1
D08	D08:32290067	0.114356	5.09942e-05	Others	VW08nan	VW	Non-novel STR loci	P1
D08	D08:34232790	0.0918883	4.45218e-05	Others	VW08nan	VW	Non-novel STR loci	P1
D08	D08:59325767	-4.41217	4.45701e-05	Others	VW09ku	VW	Non-novel STR loci	P1
D09	D09:7772823	-0.255132	1.31171e-09	Others	VW07nan	VW	Non-novel STR loci	P1
D09	D09:7772823	-0.115741	1.64893e-06	Others	VW08nan	VW	Non-novel STR loci	P1
D09	D09:24261894	-0.0823172	5.06033e-05	Others	VW08nan	VW	Non-novel STR loci	P1
D09	D09:27759999	-0.10172	4.57221e-07	Others	VW08nan	VW	Non-novel STR loci	P1
D11	D11:1413759	-3.93694	6.87436e-05	Others	VW07an	VW	Non-novel STR loci	P1
D11	D11:21119974	-0.172449	1.64904e-06	Others	VW07nan	VW	Non-novel STR loci	P1
D11	D11:36076834	-0.166802	6.65591e-05	Others	VW07nan	VW	Non-novel STR loci	P1
D11	D11:61744644	-5.75875	1.78212e-06	Others	VW08an	VW	Non-novel STR loci	P1
D11	D11:61729378	-4.02851	1.96067e-05	Others	VW08ku	VW	Non-novel STR loci	P1
D11	D11:28012660	0.106399	5.85646e-05	Others	VW08nan	VW	Non-novel STR loci	P1
D11	D11:36076834	-0.112367	3.54304e-07	Others	VW08nan	VW	Non-novel STR loci	P1
D11	D11:60421255	-0.0845512	2.0245e-05	Others	VW08nan	VW	Non-novel STR loci	P1
D11	D11:61778896	-3.12043	1.81578e-05	Others	VW09ku	VW	Non-novel STR loci	P1
D12	D12:55494268	0.109488	6.97259e-07	Others	VW08nan	VW	Non-novel STR loci	P1
D12	D12:57833828	-0.115985	3.51064e-06	Others	VW08nan	VW	Non-novel STR loci	P1
D13	D13:2547049	-0.190205	7.07834e-06	Others	VW07nan	VW	Non-novel STR loci	P1
D13	D13:5135167	-0.115267	1.7741e-07	Others	VW08nan	VW	Non-novel STR loci	P1
D13	D13:5135172	-0.0777385	5.14809e-05	Others	VW08nan	VW	Non-novel STR loci	P1
D13	D13:41199380	-0.0681037	3.05981e-05	Others	VW08nan	VW	Non-novel STR loci	P1
D13	D13:60691900	-0.108411	4.41377e-07	Others	VW08nan	VW	Non-novel STR loci	P1
D13	D13:5177918	-0.439275	3.87537e-05	Others	VW09nan	VW	Non-novel STR loci	P1
A05	A05:23450092	0.374911	8.19293e-05	Fiber quality	FE2012XJ	FE	Novel STR loci	P2
A05	A05:23450092	0.266586	4.58111e-05	Fiber quality	FE2013NY	FE	Novel STR loci	P2
A10	A10:19151049	-0.210539	0.000100204	Fiber quality	FE2011XJ	FE	Novel STR loci	P2
A10	A10:98243239	0.144915	3.92148e-05	Fiber quality	FE2011XJ	FE	Novel STR loci	P2
D07	D07:10395700	-0.223796	3.78789e-05	Fiber quality	FE2011XJ	FE	Novel STR loci	P2
D08	D08:47309574	0.272594	7.56735e-05	Fiber quality	FE2012XX	FE	Novel STR loci	P2
D10	D10:32003449	-0.407604	9.53235e-06	Fiber quality	FE2013XJ	FE	Novel STR loci	P2
D12	D12:35756471	-0.167776	5.30911e-05	Fiber quality	FE2011XJ	FE	Novel STR loci	P2
D13	D13:1843703	0.219608	6.78821e-05	Fiber quality	FE2012NY	FE	Non-novel STR loci	P2
A01	A01:6241425	-0.658212	5.7626e-05	Fiber quality	FL2011XJ	FL	Novel STR loci	P2
A06	A06:122126978	0.761331	4.1519e-05	Fiber quality	FL2013XJ	FL	Novel STR loci	P2
A10	A10:97971900	0.972942	1.17164e-05	Fiber quality	FL2012NY	FL	Novel STR loci	P2
D02	D02:69115312	-0.71673	4.94793e-05	Fiber quality	FL2011NY	FL	Novel STR loci	P2
D02	D02:69115312	-0.784524	8.79428e-05	Fiber quality	FL2012XJ	FL	Non-novel STR loci	P2
D05	D05:24338429	0.678474	0.000103289	Fiber quality	FL2011XJ	FL	Novel STR loci	P2
D06	D06:54211118	0.615994	7.0935e-06	Fiber quality	FL2012XX	FL	Novel STR loci	P2
D06	D06:54211118	0.602082	5.7973e-06	Fiber quality	FL2013NY	FL	Non-novel STR loci	P2
D06	D06:54211118	0.522154	5.89291e-05	Fiber quality	FL2013XJ	FL	Novel STR loci	P2
D06	D06:59469490	0.626154	0.000112578	Fiber quality	FL2013XJ	FL	Novel STR loci	P2
D06	D06:54211118	0.660555	5.50383e-06	Fiber quality	FL2013XX	FL	Novel STR loci	P2
D13	D13:42681446	1.12679	2.37809e-06	Fiber quality	FL2011XX	FL	Novel STR loci	P2
A01	A01:112105680	-0.235024	2.7788e-05	Fiber quality	FM2011NY	FM	Novel STR loci	P2
A02	A02:249973	0.176974	7.76768e-05	Fiber quality	FM2011NY	FM	Novel STR loci	P2
A05	A05:97376553	0.214738	4.30083e-05	Fiber quality	FM2012XX	FM	Novel STR loci	P2
A07	A07:35926096	-0.150208	8.61169e-05	Fiber quality	FM2011NY	FM	Novel STR loci	P2
A07	A07:25194054	0.275281	0.000112328	Fiber quality	FM2012NY	FM	Novel STR loci	P2
A08	A08:89686195	0.208482	3.12425e-05	Fiber quality	FM2013XX	FM	Novel STR loci	P2
A09	A09:4456481	-0.303354	0.000105811	Fiber quality	FM2011NY	FM	Novel STR loci	P2
A09	A09:4608250	-0.430261	2.31293e-06	Fiber quality	FM2011NY	FM	Novel STR loci	P2
A09	A09:6201730	-0.292932	8.16918e-06	Fiber quality	FM2011NY	FM	Novel STR loci	P2
A13	A13:53846489	0.371032	6.60862e-05	Fiber quality	FM2012XJ	FM	Novel STR loci	P2
D01	D01:57633874	0.376502	9.07509e-05	Fiber quality	FM2011XX	FM	Novel STR loci	P2
D01	D01:6172868	0.326227	5.31801e-05	Fiber quality	FM2012XJ	FM	Novel STR loci	P2
D02	D02:1460737	-0.161401	8.09149e-05	Fiber quality	FM2011NY	FM	Novel STR loci	P2
D03	D03:44946717	-0.180008	4.7845e-05	Fiber quality	FM2011NY	FM	Novel STR loci	P2
D04	D04:4390738	0.355522	6.53561e-05	Fiber quality	FM2012XJ	FM	Novel STR loci	P2
D06	D06:7709663	0.33374	0.000110093	Fiber quality	FM2012XX	FM	Novel STR loci	P2
D10	D10:55659285	-0.14758	9.14473e-05	Fiber quality	FM2012XX	FM	Novel STR loci	P2
D11	D11:56525614	0.241744	1.07108e-05	Fiber quality	FM2011NY	FM	Novel STR loci	P2
D11	D11:51387245	-0.235361	7.38063e-05	Fiber quality	FM2012NY	FM	Novel STR loci	P2
A05	A05:106426007	-0.901664	9.19859e-05	Fiber quality	FS2011NY	FS	Novel STR loci	P2
A08	A08:43737582	0.960585	0.000108835	Fiber quality	FS2012NY	FS	Novel STR loci	P2
D02	D02:69115312	-0.898564	0.000113603	Fiber quality	FS2011NY	FS	Novel STR loci	P2
D07	D07:2304081	-0.722957	3.45693e-05	Fiber quality	FS2012XJ	FS	Novel STR loci	P2
D10	D10:63263153	1.02406	1.17105e-05	Fiber quality	FS2011XX	FS	Novel STR loci	P2
D11	D11:61771397	0.632598	0.000109843	Fiber quality	FS2011NY	FS	Novel STR loci	P2
D11	D11:62084161	1.44944	9.45704e-06	Fiber quality	FS2013XX	FS	Novel STR loci	P2
A01	A01:32402309	0.706535	6.53192e-05	Fiber quality	FU2013NY	FU	Novel STR loci	P2
A02	A02:249973	0.655264	4.21604e-06	Fiber quality	FU2012XJ	FU	Novel STR loci	P2
A02	A02:57802683	0.558329	6.81054e-05	Fiber quality	FU2012XX	FU	Novel STR loci	P2
A05	A05:77326888	0.678404	7.74214e-05	Fiber quality	FU2012XJ	FU	Novel STR loci	P2
A06	A06:122126978	0.687136	9.80514e-05	Fiber quality	FU2011NY	FU	Novel STR loci	P2
A09	A09:34744512	0.522596	6.31259e-05	Fiber quality	FU2011NY	FU	Novel STR loci	P2
A13	A13:16390049	0.948752	7.83973e-05	Fiber quality	FU2011XJ	FU	Novel STR loci	P2
D02	D02:63422217	0.392466	0.000115459	Fiber quality	FU2012NY	FU	Novel STR loci	P2
D02	D02:7968249	-0.463578	9.84349e-05	Fiber quality	FU2012XJ	FU	Novel STR loci	P2
D03	D03:23339474	0.677835	2.58722e-05	Fiber quality	FU2012NY	FU	Novel STR loci	P2
D05	D05:35381476	0.514905	8.38484e-05	Fiber quality	FU2012XX	FU	Novel STR loci	P2
D06	D06:30246562	0.633674	1.88198e-06	Fiber quality	FU2012XX	FU	Novel STR loci	P2
D07	D07:31097178	0.484134	3.47263e-05	Fiber quality	FU2011XX	FU	Novel STR loci	P2
D08	D08:52225174	0.384506	0.0001068	Fiber quality	FU2012NY	FU	Novel STR loci	P2
D09	D09:1500563	-0.47163	2.84994e-05	Fiber quality	FU2011XJ	FU	Novel STR loci	P2
D12	D12:8568763	0.716823	0.000105896	Fiber quality	FU2012XJ	FU	Novel STR loci	P2
A10	A10:22907402	-1.30744	0.00011126	Yield	LP2012XJ	LP	Novel STR loci	P2
A11	A11:59610731	1.50774	1.38843e-05	Yield	LP2011XJ	LP	Novel STR loci	P2
A13	A13:97314151	1.78306	0.000111617	Yield	LP2011NY	LP	Novel STR loci	P2
A13	A13:91996211	-1.46293	4.76466e-05	Yield	LP2012NY	LP	Novel STR loci	P2
D01	D01:10011094	1.41613	2.11992e-05	Yield	LP2011XJ	LP	Novel STR loci	P2
D05	D05:7360017	1.8439	5.15298e-05	Yield	LP2011XJ	LP	Novel STR loci	P2
D05	D05:30075468	1.55982	8.78077e-05	Yield	LP2012XX	LP	Novel STR loci	P2
D05	D05:30075468	1.62992	9.29414e-05	Yield	LP2013XJ	LP	Novel STR loci	P2
D09	D09:3776949	1.37771	9.80174e-05	Yield	LP2012XX	LP	Novel STR loci	P2
D09	D09:3776949	1.5851	2.71998e-06	Yield	LP2013NY	LP	Novel STR loci	P2
D09	D09:3776949	1.44843	2.74902e-05	Yield	LP2013XX	LP	Non-novel STR loci	P2
D11	D11:16476000	1.12478	4.78845e-05	Yield	LP2011XX	LP	Novel STR loci	P2
D11	D11:16476000	1.24312	1.61473e-05	Yield	LP2012XJ	LP	Novel STR loci	P2
D11	D11:16476000	1.30954	8.17442e-06	Yield	LP2012XX	LP	Novel STR loci	P2
D11	D11:16476000	1.11941	8.83402e-05	Yield	LP2013NY	LP	Novel STR loci	P2
D11	D11:16476000	1.50986	7.65018e-07	Yield	LP2013XJ	LP	Novel STR loci	P2
D11	D11:16476000	1.16551	5.60209e-05	Yield	LP2013XX	LP	Non-novel STR loci	P2
D12	D12:42329705	1.27605	0.000101709	Yield	LP2013XJ	LP	Novel STR loci	P2
D13	D13:60800644	1.19142	8.28524e-05	Yield	LP2013XX	LP	Non-novel STR loci	P2
A05	A05:29908387	-0.591332	8.49592e-05	Yield	SI2012NY	SI	Novel STR loci	P2
A10	A10:88404616	-0.625313	3.07247e-05	Yield	SI2011NY	SI	Novel STR loci	P2
A10	A10:88404616	-0.57786	2.81057e-05	Yield	SI2011XJ	SI	Novel STR loci	P2
D02	D02:1370530	0.689235	0.000106332	Yield	SI2013XJ	SI	Novel STR loci	P2
D09	D09:43127520	0.371836	2.15417e-05	Yield	SI2013XJ	SI	Novel STR loci	P2
A01	A01:113815760	-0.304157	2.59245e-05	Yield	BW-XJ-15	BW	Novel STR loci	P3
A02	A02:100258960	0.184908	1.01873e-05	Yield	BW-AY-15	BW	Non-novel STR loci	P3
A02	A02:103588540	0.388204	4.40617e-07	Yield	BW-DH-15	BW	Non-novel STR loci	P3
A02	A02:103594355	0.268897	1.91996e-05	Yield	BW-DH-15	BW	Non-novel STR loci	P3
A05	A05:4794014	-0.474262	2.08965e-06	Yield	BW-CZ-14	BW	Novel STR loci	P3
A06	A06:120841305	0.289674	6.20967e-06	Yield	BW-AY-14	BW	Novel STR loci	P3
A07	A07:1239596	0.40632	7.4602e-06	Yield	BW-YC-14	BW	Novel STR loci	P3
A08	A08:2457197	-0.249476	1.00567e-05	Yield	BW-CZ-14	BW	Novel STR loci	P3
A08	A08:124171111	0.352069	1.33245e-05	Yield	BW-DH-15	BW	Novel STR loci	P3
A10	A10:91315437	0.296481	2.38041e-05	Yield	BW-XJ-15	BW	Novel STR loci	P3
A11	A11:117499875	-0.304362	1.15922e-05	Yield	BW-XJ-14	BW	Novel STR loci	P3
A12	A12:92676237	-0.228885	2.01949e-05	Yield	BW-AY-14	BW	Novel STR loci	P3
A12	A12:94921204	-0.344841	2.40587e-05	Yield	BW-JZ-15	BW	Novel STR loci	P3
D01	D01:3737750	0.300138	1.24748e-05	Yield	BW-DH-15	BW	Novel STR loci	P3
D01	D01:10185468	0.386424	1.20209e-05	Yield	BW-JZ-15	BW	Novel STR loci	P3
D05	D05:10888256	-0.241026	4.84234e-06	Yield	BW-JZ-14	BW	Novel STR loci	P3
D10	D10:53319439	0.27147	2.2074e-05	Yield	BW-AY-15	BW	Novel STR loci	P3
D11	D11:37336068	0.452774	7.51614e-06	Yield	BW-JZ-15	BW	Novel STR loci	P3
D13	D13:61491459	0.216341	7.67793e-06	Yield	BW-DH-15	BW	Novel STR loci	P3
D13	D13:61491459	0.206382	1.05826e-05	Yield	BW-XJ-15	BW	Novel STR loci	P3
A02	A02:105614413	2.12185	2.65308e-06	Growth Period	FD-YC-15	FD	Novel STR loci	P3
A03	A03:8578397	1.17913	1.92899e-05	Growth Period	FD-CZ-14	FD	Novel STR loci	P3
A08	A08:71139407	-1.2125	9.78888e-06	Growth Period	FD-CZ-14	FD	Novel STR loci	P3
A10	A10:3166624	0.717161	1.4095e-06	Growth Period	FD-DH-15	FD	Novel STR loci	P3
A11	A11:92047215	1.25941	1.68014e-05	Growth Period	FD-CZ-14	FD	Novel STR loci	P3
A11	A11:96736050	2.66554	1.843e-05	Growth Period	FD-JZ-15	FD	Novel STR loci	P3
A12	A12:81116772	0.786681	1.22974e-05	Growth Period	FD-CZ-15	FD	Non-novel STR loci	P3
A12	A12:22955133	-1.12261	8.21851e-07	Growth Period	FD-DH-14	FD	Novel STR loci	P3
A13	A13:71655258	-0.891209	7.17432e-06	Growth Period	FD-AY-15	FD	Novel STR loci	P3
D03	D03:6734919	2.36563	3.7486e-08	Growth Period	FD-AY-14	FD	Non-novel STR loci	P3
D03	D03:30984456	2.26825	1.205e-07	Growth Period	FD-AY-14	FD	Novel STR loci	P3
D03	D03:32903346	2.152	1.40273e-06	Growth Period	FD-AY-14	FD	Non-novel STR loci	P3
D03	D03:32935769	1.48722	1.59849e-05	Growth Period	FD-AY-14	FD	Non-novel STR loci	P3
D03	D03:32951918	2.47246	3.67723e-08	Growth Period	FD-AY-14	FD	Non-novel STR loci	P3
D03	D03:33109173	1.69425	2.72331e-05	Growth Period	FD-AY-14	FD	Non-novel STR loci	P3
D03	D03:33145175	1.95681	1.94102e-05	Growth Period	FD-AY-14	FD	Non-novel STR loci	P3
D03	D03:33160504	2.07454	5.01648e-06	Growth Period	FD-AY-14	FD	Non-novel STR loci	P3
D03	D03:33213244	1.82422	1.44253e-05	Growth Period	FD-AY-14	FD	Non-novel STR loci	P3
D03	D03:40922717	1.60306	3.91794e-06	Growth Period	FD-AY-14	FD	Non-novel STR loci	P3
D03	D03:33160504	1.13534	2.60822e-05	Growth Period	FD-AY-15	FD	Non-novel STR loci	P3
D03	D03:6734919	1.52672	2.56343e-05	Growth Period	FD-DH-14	FD	Novel STR loci	P3
D03	D03:30984456	1.54333	1.89757e-05	Growth Period	FD-DH-14	FD	Novel STR loci	P3
D03	D03:32951918	1.6415	1.378e-05	Growth Period	FD-DH-14	FD	Novel STR loci	P3
D03	D03:49016980	1.49545	1.66042e-05	Growth Period	FD-DH-14	FD	Novel STR loci	P3
D03	D03:6734919	2.39379	9.90821e-06	Growth Period	FD-JZ-15	FD	Non-novel STR loci	P3
D03	D03:30984456	2.36495	1.16156e-05	Growth Period	FD-JZ-15	FD	Novel STR loci	P3
D03	D03:6734919	1.49561	1.24195e-05	Growth Period	FD-YC-14	FD	Novel STR loci	P3
D03	D03:29848502	1.40491	2.09059e-05	Growth Period	FD-YC-14	FD	Novel STR loci	P3
D03	D03:6734919	4.06833	1.11367e-07	Growth Period	FD-YC-15	FD	Non-novel STR loci	P3
D03	D03:30984456	4.58261	1.61159e-09	Growth Period	FD-YC-15	FD	Novel STR loci	P3
D03	D03:32903346	4.49352	1.28772e-08	Growth Period	FD-YC-15	FD	Non-novel STR loci	P3
D03	D03:32935769	2.93	1.71362e-06	Growth Period	FD-YC-15	FD	Non-novel STR loci	P3
D03	D03:32951122	3.99121	1.09396e-07	Growth Period	FD-YC-15	FD	Non-novel STR loci	P3
D03	D03:32951918	4.92376	6.23818e-10	Growth Period	FD-YC-15	FD	Non-novel STR loci	P3
D03	D03:33109173	3.85779	6.65475e-08	Growth Period	FD-YC-15	FD	Non-novel STR loci	P3
D03	D03:33145175	3.97419	1.0238e-06	Growth Period	FD-YC-15	FD	Non-novel STR loci	P3
D03	D03:33160504	4.9052	9.50343e-10	Growth Period	FD-YC-15	FD	Non-novel STR loci	P3
D03	D03:33213244	3.90538	1.59694e-07	Growth Period	FD-YC-15	FD	Non-novel STR loci	P3
D03	D03:33309948	2.85967	1.13704e-06	Growth Period	FD-YC-15	FD	Non-novel STR loci	P3
D03	D03:40922717	3.47345	1.57316e-08	Growth Period	FD-YC-15	FD	Novel STR loci	P3
D06	D06:49161595	-1.31967	2.06363e-05	Growth Period	FD-CZ-14	FD	Novel STR loci	P3
D10	D10:11064648	0.640392	2.41093e-05	Growth Period	FD-DH-14	FD	Novel STR loci	P3
D10	D10:62263380	2.4438	2.11532e-06	Growth Period	FD-YC-15	FD	Novel STR loci	P3
D10	D10:62991482	2.20778	1.68652e-06	Growth Period	FD-YC-15	FD	Non-novel STR loci	P3
D10	D10:63022528	2.21565	1.76381e-05	Growth Period	FD-YC-15	FD	Non-novel STR loci	P3
D12	D12:30519203	0.828577	2.53379e-05	Growth Period	FD-DH-15	FD	Non-novel STR loci	P3
D12	D12:512914	1.58005	1.91755e-05	Growth Period	FD-YC-15	FD	Novel STR loci	P3
A02	A02:9657020	0.100499	1.2621e-05	Fiber quality	FE-AY-14	FE	Non-novel STR loci	P3
A02	A02:51611675	-0.210383	4.18038e-06	Fiber quality	FE-JZ-15	FE	Novel STR loci	P3
A02	A02:59220326	-0.208715	2.84661e-06	Fiber quality	FE-JZ-15	FE	Novel STR loci	P3
A03	A03:104175726	-0.0845892	3.03371e-07	Fiber quality	FE-CZ-14	FE	Non-novel STR loci	P3
A03	A03:104159074	-0.0669645	1.61512e-05	Fiber quality	FE-XJ-14	FE	Non-novel STR loci	P3
A05	A05:29977841	-0.0599229	8.46639e-06	Fiber quality	FE-JZ-14	FE	Novel STR loci	P3
A06	A06:106369888	-0.0932524	1.05876e-05	Fiber quality	FE-AY-15	FE	Novel STR loci	P3
A06	A06:123647836	-0.174176	1.5121e-06	Fiber quality	FE-AY-15	FE	Novel STR loci	P3
A07	A07:91611164	0.0991792	6.72043e-06	Fiber quality	FE-DH-15	FE	Novel STR loci	P3
A08	A08:116214474	-0.0876719	2.07634e-05	Fiber quality	FE-AY-15	FE	Novel STR loci	P3
A08	A08:1126311	-0.137867	3.93995e-06	Fiber quality	FE-JZ-15	FE	Novel STR loci	P3
A09	A09:20862571	-0.117006	2.36322e-05	Fiber quality	FE-JZ-14	FE	Novel STR loci	P3
A10	A10:107415473	-0.118567	1.22795e-05	Fiber quality	FE-JZ-15	FE	Novel STR loci	P3
A11	A11:119120967	-0.0608267	1.71851e-05	Fiber quality	FE-AY-14	FE	Novel STR loci	P3
A12	A12:818189	0.10103	2.45486e-05	Fiber quality	FE-CZ-15	FE	Novel STR loci	P3
D03	D03:1271732	-0.108399	2.02922e-05	Fiber quality	FE-YC-14	FE	Novel STR loci	P3
D04	D04:987683	0.123532	1.13244e-05	Fiber quality	FE-AY-14	FE	Novel STR loci	P3
D04	D04:30999673	0.0708495	1.14852e-05	Fiber quality	FE-AY-14	FE	Novel STR loci	P3
D04	D04:4854128	-0.188104	2.23388e-05	Fiber quality	FE-JZ-15	FE	Novel STR loci	P3
D10	D10:64095690	0.109857	1.34894e-05	Fiber quality	FE-AY-14	FE	Novel STR loci	P3
D10	D10:3033399	-0.0778184	1.26562e-05	Fiber quality	FE-XJ-15	FE	Novel STR loci	P3
D11	D11:23835055	0.0768407	1.59122e-06	Fiber quality	FE-CZ-14	FE	Non-novel STR loci	P3
D11	D11:23838989	0.0743003	8.40169e-06	Fiber quality	FE-CZ-14	FE	Non-novel STR loci	P3
D11	D11:23890267	0.0699608	2.33772e-05	Fiber quality	FE-CZ-14	FE	Non-novel STR loci	P3
D11	D11:37076441	0.129959	1.25444e-05	Fiber quality	FE-XJ-15	FE	Novel STR loci	P3
D11	D11:30997012	0.162549	6.30738e-06	Fiber quality	FE-YC-14	FE	Novel STR loci	P3
D11	D11:37092489	0.155673	6.60067e-06	Fiber quality	FE-YC-14	FE	Novel STR loci	P3
D11	D11:8683778	0.0983211	2.01026e-06	Fiber quality	FE-YC-15	FE	Non-novel STR loci	P3
D11	D11:24060497	0.0980019	1.76115e-05	Fiber quality	FE-YC-15	FE	Novel STR loci	P3
D12	D12:39579810	-0.145062	9.77288e-06	Fiber quality	FE-JZ-15	FE	Novel STR loci	P3
D12	D12:50366411	-0.0835535	1.36526e-06	Fiber quality	FE-YC-15	FE	Novel STR loci	P3
D13	D13:63662726	0.0818828	2.30835e-05	Fiber quality	FE-CZ-14	FE	Non-novel STR loci	P3
D13	D13:56192367	-0.104607	2.60108e-05	Fiber quality	FE-XJ-15	FE	Non-novel STR loci	P3
A03	A03:104175726	-0.479259	2.66123e-05	Fiber quality	FL-AY-15	FL	Novel STR loci	P3
A06	A06:26227297	0.82079	1.95041e-05	Fiber quality	FL-CZ-15	FL	Novel STR loci	P3
A06	A06:85690978	-0.544308	2.36549e-05	Fiber quality	FL-DH-15	FL	Novel STR loci	P3
A07	A07:90439442	-0.676469	1.0783e-06	Fiber quality	FL-DH-14	FL	Non-novel STR loci	P3
A07	A07:90503472	-0.65886	2.96632e-06	Fiber quality	FL-DH-14	FL	Non-novel STR loci	P3
A07	A07:90503472	-0.562021	2.6989e-05	Fiber quality	FL-DH-15	FL	Non-novel STR loci	P3
A07	A07:90201285	-0.58436	9.79326e-07	Fiber quality	FL-XJ-14	FL	Non-novel STR loci	P3
A07	A07:90240703	-0.520262	8.6261e-06	Fiber quality	FL-XJ-14	FL	Non-novel STR loci	P3
A08	A08:109645925	0.805569	2.05587e-05	Fiber quality	FL-CZ-14	FL	Non-novel STR loci	P3
A08	A08:109645925	0.737919	2.27329e-05	Fiber quality	FL-JZ-15	FL	Novel STR loci	P3
A10	A10:77299404	0.417114	2.21171e-05	Fiber quality	FL-DH-14	FL	Non-novel STR loci	P3
A10	A10:113231436	-0.758083	1.352e-06	Fiber quality	FL-YC-15	FL	Novel STR loci	P3
A10	A10:113692441	-0.7258	1.56043e-05	Fiber quality	FL-YC-15	FL	Non-novel STR loci	P3
A10	A10:113708120	-0.672677	9.98556e-06	Fiber quality	FL-YC-15	FL	Non-novel STR loci	P3
A10	A10:113853426	-0.691906	1.49359e-05	Fiber quality	FL-YC-15	FL	Non-novel STR loci	P3
A10	A10:114054374	-1.3013	1.49489e-10	Fiber quality	FL-YC-15	FL	Non-novel STR loci	P3
A10	A10:114084709	-0.847714	8.09463e-06	Fiber quality	FL-YC-15	FL	Non-novel STR loci	P3
A13	A13:94395425	0.675983	2.53113e-05	Fiber quality	FL-AY-15	FL	Novel STR loci	P3
D04	D04:987683	0.80054	2.18332e-05	Fiber quality	FL-AY-15	FL	Novel STR loci	P3
D04	D04:987683	1.11173	1.90672e-08	Fiber quality	FL-CZ-14	FL	Non-novel STR loci	P3
D04	D04:987683	0.866192	6.28816e-06	Fiber quality	FL-DH-14	FL	Novel STR loci	P3
D04	D04:987683	0.770723	2.35447e-05	Fiber quality	FL-DH-15	FL	Novel STR loci	P3
D04	D04:987683	0.788622	1.15715e-05	Fiber quality	FL-JZ-14	FL	Non-novel STR loci	P3
D04	D04:987683	0.911569	6.9352e-07	Fiber quality	FL-JZ-15	FL	Novel STR loci	P3
D05	D05:25737682	0.746195	9.13928e-06	Fiber quality	FL-CZ-14	FL	Novel STR loci	P3
D10	D10:3198029	0.67556	1.75277e-05	Fiber quality	FL-DH-15	FL	Novel STR loci	P3
D10	D10:14313500	0.764147	1.86456e-05	Fiber quality	FL-JZ-15	FL	Non-novel STR loci	P3
D10	D10:2832400	0.52506	8.38669e-06	Fiber quality	FL-XJ-14	FL	Novel STR loci	P3
D10	D10:48791667	1.03778	9.86262e-06	Fiber quality	FL-YC-14	FL	Novel STR loci	P3
D10	D10:14348067	0.715287	9.23648e-06	Fiber quality	FL-YC-15	FL	Non-novel STR loci	P3
D11	D11:23835055	0.76312	2.45794e-10	Fiber quality	FL-AY-14	FL	Non-novel STR loci	P3
D11	D11:23838989	0.763953	1.28131e-09	Fiber quality	FL-AY-14	FL	Non-novel STR loci	P3
D11	D11:23844508	0.673916	2.50216e-08	Fiber quality	FL-AY-14	FL	Non-novel STR loci	P3
D11	D11:23849310	0.662838	1.61155e-07	Fiber quality	FL-AY-14	FL	Non-novel STR loci	P3
D11	D11:23870541	0.582823	7.77731e-06	Fiber quality	FL-AY-14	FL	Non-novel STR loci	P3
D11	D11:23880208	0.65196	1.00704e-07	Fiber quality	FL-AY-14	FL	Non-novel STR loci	P3
D11	D11:23890267	0.615536	1.60317e-06	Fiber quality	FL-AY-14	FL	Non-novel STR loci	P3
D11	D11:23890267	0.638454	3.40477e-07	Fiber quality	FL-AY-14	FL	Non-novel STR loci	P3
D11	D11:23907591	0.651083	1.83981e-07	Fiber quality	FL-AY-14	FL	Non-novel STR loci	P3
D11	D11:24036518	0.573553	7.91344e-06	Fiber quality	FL-AY-14	FL	Non-novel STR loci	P3
D11	D11:24060497	0.659699	8.94302e-08	Fiber quality	FL-AY-14	FL	Non-novel STR loci	P3
D11	D11:23835055	0.493896	7.38731e-06	Fiber quality	FL-AY-15	FL	Non-novel STR loci	P3
D11	D11:23838989	0.536993	2.8109e-06	Fiber quality	FL-AY-15	FL	Non-novel STR loci	P3
D11	D11:23870541	0.536622	4.68301e-06	Fiber quality	FL-AY-15	FL	Non-novel STR loci	P3
D11	D11:23880208	0.465856	2.68481e-05	Fiber quality	FL-AY-15	FL	Non-novel STR loci	P3
D11	D11:24036518	0.550478	2.09439e-06	Fiber quality	FL-AY-15	FL	Non-novel STR loci	P3
D11	D11:23715519	0.447758	1.17289e-05	Fiber quality	FL-CZ-14	FL	Non-novel STR loci	P3
D11	D11:23835055	0.811795	1.89846e-12	Fiber quality	FL-CZ-14	FL	Non-novel STR loci	P3
D11	D11:23838989	0.820662	9.61741e-12	Fiber quality	FL-CZ-14	FL	Non-novel STR loci	P3
D11	D11:23844508	0.690682	2.51562e-09	Fiber quality	FL-CZ-14	FL	Non-novel STR loci	P3
D11	D11:23849310	0.721317	2.52115e-09	Fiber quality	FL-CZ-14	FL	Non-novel STR loci	P3
D11	D11:23870541	0.644329	2.42485e-07	Fiber quality	FL-CZ-14	FL	Non-novel STR loci	P3
D11	D11:23880208	0.646258	4.09855e-08	Fiber quality	FL-CZ-14	FL	Non-novel STR loci	P3
D11	D11:23890267	0.616069	5.68827e-07	Fiber quality	FL-CZ-14	FL	Non-novel STR loci	P3
D11	D11:23890267	0.662156	3.35616e-08	Fiber quality	FL-CZ-14	FL	Non-novel STR loci	P3
D11	D11:23907591	0.695124	6.06981e-09	Fiber quality	FL-CZ-14	FL	Non-novel STR loci	P3
D11	D11:23921324	0.597985	4.14589e-07	Fiber quality	FL-CZ-14	FL	Non-novel STR loci	P3
D11	D11:23969288	0.567193	8.05436e-06	Fiber quality	FL-CZ-14	FL	Non-novel STR loci	P3
D11	D11:24036518	0.692511	2.45993e-08	Fiber quality	FL-CZ-14	FL	Non-novel STR loci	P3
D11	D11:24060497	0.526855	1.02088e-05	Fiber quality	FL-CZ-14	FL	Non-novel STR loci	P3
D11	D11:22032306	0.770261	3.33974e-06	Fiber quality	FL-CZ-15	FL	Non-novel STR loci	P3
D11	D11:23835055	0.656057	7.37578e-08	Fiber quality	FL-CZ-15	FL	Non-novel STR loci	P3
D11	D11:23844508	0.519952	2.17007e-05	Fiber quality	FL-CZ-15	FL	Non-novel STR loci	P3
D11	D11:23880208	0.632137	2.81116e-07	Fiber quality	FL-CZ-15	FL	Non-novel STR loci	P3
D11	D11:23907591	0.550864	1.23442e-05	Fiber quality	FL-CZ-15	FL	Non-novel STR loci	P3
D11	D11:24060497	0.54186	1.37251e-05	Fiber quality	FL-CZ-15	FL	Non-novel STR loci	P3
D11	D11:23695195	0.514766	2.579e-06	Fiber quality	FL-DH-14	FL	Non-novel STR loci	P3
D11	D11:23705813	0.466901	5.14137e-06	Fiber quality	FL-DH-14	FL	Non-novel STR loci	P3
D11	D11:23715519	0.482242	1.2899e-06	Fiber quality	FL-DH-14	FL	Non-novel STR loci	P3
D11	D11:23730863	0.466997	4.70292e-06	Fiber quality	FL-DH-14	FL	Non-novel STR loci	P3
D11	D11:23835055	0.752964	2.55225e-11	Fiber quality	FL-DH-14	FL	Non-novel STR loci	P3
D11	D11:23838989	0.727929	7.09917e-10	Fiber quality	FL-DH-14	FL	Non-novel STR loci	P3
D11	D11:23844508	0.561142	8.60451e-07	Fiber quality	FL-DH-14	FL	Non-novel STR loci	P3
D11	D11:23849310	0.601837	4.10582e-07	Fiber quality	FL-DH-14	FL	Non-novel STR loci	P3
D11	D11:23880208	0.543606	2.43622e-06	Fiber quality	FL-DH-14	FL	Non-novel STR loci	P3
D11	D11:23890267	0.580221	1.45911e-06	Fiber quality	FL-DH-14	FL	Non-novel STR loci	P3
D11	D11:23890267	0.599849	3.33237e-07	Fiber quality	FL-DH-14	FL	Non-novel STR loci	P3
D11	D11:23907591	0.655488	2.07099e-08	Fiber quality	FL-DH-14	FL	Non-novel STR loci	P3
D11	D11:23921324	0.579174	5.1542e-07	Fiber quality	FL-DH-14	FL	Non-novel STR loci	P3
D11	D11:24036518	0.6284	1.64552e-07	Fiber quality	FL-DH-14	FL	Non-novel STR loci	P3
D11	D11:24060497	0.612956	1.20318e-07	Fiber quality	FL-DH-14	FL	Non-novel STR loci	P3
D11	D11:23715519	0.401931	2.29936e-05	Fiber quality	FL-DH-15	FL	Non-novel STR loci	P3
D11	D11:23730863	0.40775	2.69019e-05	Fiber quality	FL-DH-15	FL	Non-novel STR loci	P3
D11	D11:23835055	0.697254	8.58061e-11	Fiber quality	FL-DH-15	FL	Non-novel STR loci	P3
D11	D11:23838989	0.654811	5.71714e-09	Fiber quality	FL-DH-15	FL	Non-novel STR loci	P3
D11	D11:23844508	0.568838	1.45886e-07	Fiber quality	FL-DH-15	FL	Non-novel STR loci	P3
D11	D11:23849310	0.611243	5.7002e-08	Fiber quality	FL-DH-15	FL	Non-novel STR loci	P3
D11	D11:23880208	0.483021	1.08628e-05	Fiber quality	FL-DH-15	FL	Non-novel STR loci	P3
D11	D11:23890267	0.543249	2.08358e-06	Fiber quality	FL-DH-15	FL	Non-novel STR loci	P3
D11	D11:23890267	0.55018	8.61754e-07	Fiber quality	FL-DH-15	FL	Non-novel STR loci	P3
D11	D11:23907591	0.606275	4.94175e-08	Fiber quality	FL-DH-15	FL	Non-novel STR loci	P3
D11	D11:23921324	0.521037	2.10322e-06	Fiber quality	FL-DH-15	FL	Non-novel STR loci	P3
D11	D11:23969288	0.595678	4.08761e-07	Fiber quality	FL-DH-15	FL	Non-novel STR loci	P3
D11	D11:24036518	0.735261	7.88656e-11	Fiber quality	FL-DH-15	FL	Non-novel STR loci	P3
D11	D11:24060497	0.538991	1.02363e-06	Fiber quality	FL-DH-15	FL	Non-novel STR loci	P3
D11	D11:20276559	0.534328	9.29908e-06	Fiber quality	FL-JZ-14	FL	Non-novel STR loci	P3
D11	D11:20290917	0.674236	2.7217e-06	Fiber quality	FL-JZ-14	FL	Non-novel STR loci	P3
D11	D11:20367311	0.678863	4.47405e-06	Fiber quality	FL-JZ-14	FL	Non-novel STR loci	P3
D11	D11:21657873	0.644278	1.02219e-05	Fiber quality	FL-JZ-14	FL	Non-novel STR loci	P3
D11	D11:22032306	0.630428	1.44724e-05	Fiber quality	FL-JZ-14	FL	Non-novel STR loci	P3
D11	D11:23695195	0.528956	2.35848e-07	Fiber quality	FL-JZ-14	FL	Non-novel STR loci	P3
D11	D11:23705813	0.478341	5.90554e-07	Fiber quality	FL-JZ-14	FL	Non-novel STR loci	P3
D11	D11:23715519	0.418723	7.5914e-06	Fiber quality	FL-JZ-14	FL	Non-novel STR loci	P3
D11	D11:23724390	0.416304	2.5999e-05	Fiber quality	FL-JZ-14	FL	Non-novel STR loci	P3
D11	D11:23730863	0.48391	3.94327e-07	Fiber quality	FL-JZ-14	FL	Non-novel STR loci	P3
D11	D11:23835055	0.793909	4.12834e-14	Fiber quality	FL-JZ-14	FL	Non-novel STR loci	P3
D11	D11:23836227	0.614683	1.36423e-05	Fiber quality	FL-JZ-14	FL	Non-novel STR loci	P3
D11	D11:23838989	0.717597	8.10186e-11	Fiber quality	FL-JZ-14	FL	Non-novel STR loci	P3
D11	D11:23844508	0.723359	6.89875e-12	Fiber quality	FL-JZ-14	FL	Non-novel STR loci	P3
D11	D11:23849310	0.636016	9.83342e-09	Fiber quality	FL-JZ-14	FL	Non-novel STR loci	P3
D11	D11:23870541	0.579543	3.93531e-07	Fiber quality	FL-JZ-14	FL	Non-novel STR loci	P3
D11	D11:23880208	0.680987	1.94017e-10	Fiber quality	FL-JZ-14	FL	Non-novel STR loci	P3
D11	D11:23890267	0.640278	1.17971e-08	Fiber quality	FL-JZ-14	FL	Non-novel STR loci	P3
D11	D11:23890267	0.66505	1.22535e-09	Fiber quality	FL-JZ-14	FL	Non-novel STR loci	P3
D11	D11:23907591	0.652234	2.4341e-09	Fiber quality	FL-JZ-14	FL	Non-novel STR loci	P3
D11	D11:23921324	0.522888	1.36572e-06	Fiber quality	FL-JZ-14	FL	Non-novel STR loci	P3
D11	D11:23969288	0.55319	1.99928e-06	Fiber quality	FL-JZ-14	FL	Non-novel STR loci	P3
D11	D11:23997049	0.547721	1.69524e-07	Fiber quality	FL-JZ-14	FL	Non-novel STR loci	P3
D11	D11:24036518	0.726343	7.28556e-11	Fiber quality	FL-JZ-14	FL	Non-novel STR loci	P3
D11	D11:24040468	0.48037	6.65152e-06	Fiber quality	FL-JZ-14	FL	Non-novel STR loci	P3
D11	D11:24060497	0.648373	1.97272e-09	Fiber quality	FL-JZ-14	FL	Non-novel STR loci	P3
D11	D11:20290917	0.648115	1.07637e-05	Fiber quality	FL-JZ-15	FL	Non-novel STR loci	P3
D11	D11:23835055	0.671693	6.51109e-10	Fiber quality	FL-JZ-15	FL	Non-novel STR loci	P3
D11	D11:23838989	0.641405	1.70658e-08	Fiber quality	FL-JZ-15	FL	Non-novel STR loci	P3
D11	D11:23844508	0.553268	4.25724e-07	Fiber quality	FL-JZ-15	FL	Non-novel STR loci	P3
D11	D11:23849310	0.562105	8.4135e-07	Fiber quality	FL-JZ-15	FL	Non-novel STR loci	P3
D11	D11:23880208	0.532959	1.45545e-06	Fiber quality	FL-JZ-15	FL	Non-novel STR loci	P3
D11	D11:23890267	0.503706	8.49368e-06	Fiber quality	FL-JZ-15	FL	Non-novel STR loci	P3
D11	D11:23907591	0.593528	1.29277e-07	Fiber quality	FL-JZ-15	FL	Non-novel STR loci	P3
D11	D11:23921324	0.488842	1.08041e-05	Fiber quality	FL-JZ-15	FL	Non-novel STR loci	P3
D11	D11:24036518	0.599245	1.98249e-07	Fiber quality	FL-JZ-15	FL	Non-novel STR loci	P3
D11	D11:24060497	0.527063	2.25542e-06	Fiber quality	FL-JZ-15	FL	Non-novel STR loci	P3
D11	D11:50704901	0.434046	8.08573e-06	Fiber quality	FL-JZ-15	FL	Novel STR loci	P3
D11	D11:21557236	0.578608	3.60679e-06	Fiber quality	FL-XJ-14	FL	Non-novel STR loci	P3
D11	D11:23835055	0.559247	5.92785e-07	Fiber quality	FL-XJ-14	FL	Non-novel STR loci	P3
D11	D11:23838989	0.528536	6.19077e-06	Fiber quality	FL-XJ-14	FL	Non-novel STR loci	P3
D11	D11:23907591	0.539791	2.69177e-06	Fiber quality	FL-XJ-14	FL	Non-novel STR loci	P3
D11	D11:24060497	0.500306	1.00591e-05	Fiber quality	FL-XJ-14	FL	Non-novel STR loci	P3
D11	D11:23835055	0.642244	4.6126e-09	Fiber quality	FL-XJ-15	FL	Non-novel STR loci	P3
D11	D11:23838989	0.564577	8.94608e-07	Fiber quality	FL-XJ-15	FL	Non-novel STR loci	P3
D11	D11:23844508	0.580427	1.24171e-07	Fiber quality	FL-XJ-15	FL	Non-novel STR loci	P3
D11	D11:23880208	0.534952	1.51341e-06	Fiber quality	FL-XJ-15	FL	Non-novel STR loci	P3
D11	D11:23907591	0.491958	1.50849e-05	Fiber quality	FL-XJ-15	FL	Non-novel STR loci	P3
D11	D11:23921324	0.510291	4.84288e-06	Fiber quality	FL-XJ-15	FL	Non-novel STR loci	P3
D11	D11:24060497	0.532579	2.0393e-06	Fiber quality	FL-XJ-15	FL	Non-novel STR loci	P3
D11	D11:23835055	0.770954	1.27178e-11	Fiber quality	FL-YC-14	FL	Non-novel STR loci	P3
D11	D11:23838989	0.74837	5.10049e-10	Fiber quality	FL-YC-14	FL	Non-novel STR loci	P3
D11	D11:23844508	0.643649	1.68989e-08	Fiber quality	FL-YC-14	FL	Non-novel STR loci	P3
D11	D11:23849310	0.653286	4.39443e-08	Fiber quality	FL-YC-14	FL	Non-novel STR loci	P3
D11	D11:23870541	0.604356	7.84165e-07	Fiber quality	FL-YC-14	FL	Non-novel STR loci	P3
D11	D11:23880208	0.745045	1.44735e-10	Fiber quality	FL-YC-14	FL	Non-novel STR loci	P3
D11	D11:23890267	0.640768	1.78139e-07	Fiber quality	FL-YC-14	FL	Non-novel STR loci	P3
D11	D11:23890267	0.682988	9.20281e-09	Fiber quality	FL-YC-14	FL	Non-novel STR loci	P3
D11	D11:23907591	0.694724	3.27004e-09	Fiber quality	FL-YC-14	FL	Non-novel STR loci	P3
D11	D11:23997049	0.497116	1.14939e-05	Fiber quality	FL-YC-14	FL	Non-novel STR loci	P3
D11	D11:24036518	0.608338	4.92401e-07	Fiber quality	FL-YC-14	FL	Non-novel STR loci	P3
D11	D11:24060497	0.569201	1.22458e-06	Fiber quality	FL-YC-14	FL	Non-novel STR loci	P3
D11	D11:22032306	0.653875	1.65111e-05	Fiber quality	FL-YC-15	FL	Non-novel STR loci	P3
D11	D11:23835055	0.63981	9.44138e-09	Fiber quality	FL-YC-15	FL	Non-novel STR loci	P3
D11	D11:23838989	0.581303	6.19481e-07	Fiber quality	FL-YC-15	FL	Non-novel STR loci	P3
D11	D11:23844508	0.650456	4.42196e-09	Fiber quality	FL-YC-15	FL	Non-novel STR loci	P3
D11	D11:23849310	0.566969	1.3146e-06	Fiber quality	FL-YC-15	FL	Non-novel STR loci	P3
D11	D11:23880208	0.616553	4.33675e-08	Fiber quality	FL-YC-15	FL	Non-novel STR loci	P3
D11	D11:23890267	0.499922	2.5551e-05	Fiber quality	FL-YC-15	FL	Non-novel STR loci	P3
D11	D11:23890267	0.553922	1.70547e-06	Fiber quality	FL-YC-15	FL	Non-novel STR loci	P3
D11	D11:23907591	0.542851	2.62179e-06	Fiber quality	FL-YC-15	FL	Non-novel STR loci	P3
D11	D11:23969288	0.548305	6.81203e-06	Fiber quality	FL-YC-15	FL	Non-novel STR loci	P3
D11	D11:24036518	0.554463	2.74167e-06	Fiber quality	FL-YC-15	FL	Non-novel STR loci	P3
D11	D11:24060497	0.519416	5.00916e-06	Fiber quality	FL-YC-15	FL	Non-novel STR loci	P3
D13	D13:57948081	0.602799	8.2368e-07	Fiber quality	FL-DH-14	FL	Non-novel STR loci	P3
D13	D13:57960220	0.663098	7.41958e-06	Fiber quality	FL-DH-14	FL	Non-novel STR loci	P3
D13	D13:58034189	0.581467	1.96954e-05	Fiber quality	FL-DH-14	FL	Non-novel STR loci	P3
D13	D13:58083443	0.608207	7.02067e-07	Fiber quality	FL-DH-14	FL	Non-novel STR loci	P3
D13	D13:58026434	0.462401	2.6752e-05	Fiber quality	FL-DH-15	FL	Novel STR loci	P3
D13	D13:57948081	0.534566	5.43745e-06	Fiber quality	FL-JZ-15	FL	Non-novel STR loci	P3
D13	D13:58083443	0.537308	5.15513e-06	Fiber quality	FL-JZ-15	FL	Non-novel STR loci	P3
D13	D13:54534191	0.691064	9.76427e-07	Fiber quality	FL-XJ-15	FL	Novel STR loci	P3
A03	A03:10639662	-0.269124	8.53848e-06	Fiber quality	FM-JZ-14	FM	Novel STR loci	P3
A05	A05:26174706	0.208305	2.36739e-05	Fiber quality	FM-JZ-15	FM	Non-novel STR loci	P3
A05	A05:74797375	0.237585	1.17197e-06	Fiber quality	FM-XJ-15	FM	Novel STR loci	P3
A07	A07:24794927	0.143986	1.65741e-05	Fiber quality	FM-XJ-15	FM	Non-novel STR loci	P3
A07	A07:2232943	0.276975	6.89882e-06	Fiber quality	FM-YC-14	FM	Non-novel STR loci	P3
A07	A07:2379739	0.26361	8.963e-07	Fiber quality	FM-YC-14	FM	Non-novel STR loci	P3
A08	A08:123201783	0.159778	2.61279e-06	Fiber quality	FM-AY-14	FM	Non-novel STR loci	P3
A08	A08:123201783	0.158866	3.50257e-06	Fiber quality	FM-CZ-15	FM	Non-novel STR loci	P3
A08	A08:123201783	0.133132	2.21914e-05	Fiber quality	FM-DH-15	FM	Non-novel STR loci	P3
A08	A08:123235700	0.138227	2.24563e-05	Fiber quality	FM-DH-15	FM	Non-novel STR loci	P3
A11	A11:108124579	0.188322	1.02016e-05	Fiber quality	FM-AY-14	FM	Novel STR loci	P3
A11	A11:108124579	0.171191	4.07942e-06	Fiber quality	FM-AY-15	FM	Novel STR loci	P3
A11	A11:108124579	0.188337	9.31201e-07	Fiber quality	FM-CZ-14	FM	Novel STR loci	P3
A11	A11:16992450	0.188587	2.48847e-06	Fiber quality	FM-DH-15	FM	Novel STR loci	P3
A11	A11:108124579	0.173928	8.87819e-06	Fiber quality	FM-XJ-15	FM	Novel STR loci	P3
A11	A11:108124579	0.188079	2.05763e-06	Fiber quality	FM-YC-15	FM	Novel STR loci	P3
D05	D05:5383169	0.274002	2.38171e-06	Fiber quality	FM-JZ-15	FM	Non-novel STR loci	P3
D05	D05:14054356	0.11957	2.2653e-05	Fiber quality	FM-YC-14	FM	Non-novel STR loci	P3
D06	D06:7953297	0.201547	5.48467e-06	Fiber quality	FM-YC-15	FM	Non-novel STR loci	P3
D06	D06:59271902	0.209118	1.36938e-05	Fiber quality	FM-YC-15	FM	Novel STR loci	P3
D09	D09:44378257	0.224242	2.98041e-06	Fiber quality	FM-JZ-15	FM	Novel STR loci	P3
D10	D10:14200801	-0.223762	4.33987e-06	Fiber quality	FM-CZ-15	FM	Novel STR loci	P3
D10	D10:22521874	0.188283	3.8189e-07	Fiber quality	FM-YC-14	FM	Non-novel STR loci	P3
D10	D10:22521881	0.191905	3.33002e-07	Fiber quality	FM-YC-14	FM	Non-novel STR loci	P3
D11	D11:69869764	0.258071	3.33725e-06	Fiber quality	FM-AY-14	FM	Novel STR loci	P3
D11	D11:69869764	0.236849	2.20082e-06	Fiber quality	FM-CZ-14	FM	Non-novel STR loci	P3
D11	D11:69869764	0.323973	5.22778e-09	Fiber quality	FM-CZ-15	FM	Non-novel STR loci	P3
D11	D11:14313631	-0.163368	2.33163e-06	Fiber quality	FM-DH-14	FM	Novel STR loci	P3
D11	D11:69869764	0.223116	1.28248e-05	Fiber quality	FM-DH-15	FM	Non-novel STR loci	P3
D11	D11:29605900	0.243914	5.32141e-06	Fiber quality	FM-JZ-15	FM	Non-novel STR loci	P3
D11	D11:36992471	0.2932	6.99306e-07	Fiber quality	FM-JZ-15	FM	Novel STR loci	P3
D11	D11:69869764	0.253256	1.97017e-05	Fiber quality	FM-JZ-15	FM	Non-novel STR loci	P3
D11	D11:71151699	0.139942	2.17703e-06	Fiber quality	FM-XJ-14	FM	Novel STR loci	P3
D11	D11:29574552	0.187413	2.21069e-05	Fiber quality	FM-YC-14	FM	Non-novel STR loci	P3
D11	D11:36992471	0.275945	6.45974e-07	Fiber quality	FM-YC-14	FM	Novel STR loci	P3
D11	D11:69869764	0.224089	1.45588e-05	Fiber quality	FM-YC-15	FM	Novel STR loci	P3
D12	D12:44749374	0.155107	6.50322e-06	Fiber quality	FM-CZ-15	FM	Non-novel STR loci	P3
D13	D13:52628665	-0.106471	1.40131e-05	Fiber quality	FM-YC-14	FM	Novel STR loci	P3
A05	A05:12060304	-1.09666	2.10455e-05	Fiber quality	FS-AY-14	FS	Novel STR loci	P3
A06	A06:36188096	-1.25869	1.84139e-05	Fiber quality	FS-JZ-15	FS	Novel STR loci	P3
A06	A06:104640120	-1.11693	1.64621e-05	Fiber quality	FS-JZ-15	FS	Novel STR loci	P3
A06	A06:105240091	-1.18492	1.96094e-05	Fiber quality	FS-JZ-15	FS	Novel STR loci	P3
A06	A06:47877996	0.823497	8.18829e-06	Fiber quality	FS-YC-14	FS	Novel STR loci	P3
A07	A07:90503472	-0.782355	4.38278e-06	Fiber quality	FS-AY-14	FS	Non-novel STR loci	P3
A07	A07:90586898	-0.803126	7.46616e-06	Fiber quality	FS-AY-14	FS	Non-novel STR loci	P3
A07	A07:90717696	-0.931097	1.20705e-05	Fiber quality	FS-AY-14	FS	Non-novel STR loci	P3
A07	A07:90439442	-0.76685	1.25028e-05	Fiber quality	FS-AY-15	FS	Non-novel STR loci	P3
A07	A07:90503472	-0.845209	1.68505e-06	Fiber quality	FS-AY-15	FS	Non-novel STR loci	P3
A07	A07:90439442	-0.819974	1.19452e-05	Fiber quality	FS-CZ-14	FS	Non-novel STR loci	P3
A07	A07:90503472	-1.03447	4.27812e-08	Fiber quality	FS-CZ-14	FS	Non-novel STR loci	P3
A07	A07:90717696	-1.07278	6.31387e-06	Fiber quality	FS-CZ-14	FS	Non-novel STR loci	P3
A07	A07:90439442	-0.837316	7.94625e-08	Fiber quality	FS-DH-14	FS	Non-novel STR loci	P3
A07	A07:90503472	-0.921067	5.40523e-09	Fiber quality	FS-DH-14	FS	Non-novel STR loci	P3
A07	A07:90586898	-0.735241	1.12482e-05	Fiber quality	FS-DH-14	FS	Non-novel STR loci	P3
A07	A07:90717696	-0.862623	1.4051e-05	Fiber quality	FS-DH-14	FS	Non-novel STR loci	P3
A07	A07:90439442	-0.510914	1.99363e-05	Fiber quality	FS-DH-15	FS	Non-novel STR loci	P3
A07	A07:90503472	-0.525908	1.41894e-05	Fiber quality	FS-DH-15	FS	Non-novel STR loci	P3
A07	A07:2733265	-0.522778	2.32789e-05	Fiber quality	FS-JZ-14	FS	Novel STR loci	P3
A07	A07:3017774	-0.639503	1.88053e-06	Fiber quality	FS-JZ-14	FS	Novel STR loci	P3
A07	A07:90201285	-0.636171	1.86964e-06	Fiber quality	FS-XJ-14	FS	Non-novel STR loci	P3
A07	A07:90503472	-0.660999	1.98963e-05	Fiber quality	FS-XJ-14	FS	Non-novel STR loci	P3
A08	A08:14988446	-1.00167	2.52803e-05	Fiber quality	FS-AY-15	FS	Novel STR loci	P3
A08	A08:117584318	0.505957	2.69934e-05	Fiber quality	FS-YC-14	FS	Novel STR loci	P3
A09	A09:62390391	-0.898639	1.71492e-06	Fiber quality	FS-DH-14	FS	Novel STR loci	P3
A09	A09:62390391	-0.792259	2.72362e-05	Fiber quality	FS-XJ-14	FS	Novel STR loci	P3
A10	A10:113271835	-0.65137	9.28449e-06	Fiber quality	FS-JZ-14	FS	Novel STR loci	P3
A11	A11:18713857	-0.52017	1.33474e-05	Fiber quality	FS-DH-15	FS	Novel STR loci	P3
A12	A12:102664615	-1.34659	2.19943e-05	Fiber quality	FS-JZ-15	FS	Novel STR loci	P3
A13	A13:83750782	0.597656	8.87177e-06	Fiber quality	FS-AY-15	FS	Novel STR loci	P3
D05	D05:25266602	-1.08781	4.09112e-06	Fiber quality	FS-CZ-14	FS	Novel STR loci	P3
D09	D09:31017911	-1.18374	4.43361e-06	Fiber quality	FS-AY-14	FS	Novel STR loci	P3
D10	D10:54134692	-1.20039	7.90212e-06	Fiber quality	FS-YC-15	FS	Non-novel STR loci	P3
D11	D11:23835055	0.633765	4.56984e-06	Fiber quality	FS-AY-14	FS	Non-novel STR loci	P3
D11	D11:23838989	0.638321	9.58183e-06	Fiber quality	FS-AY-14	FS	Non-novel STR loci	P3
D11	D11:23835055	0.939138	5.29774e-10	Fiber quality	FS-CZ-14	FS	Non-novel STR loci	P3
D11	D11:23838989	0.854656	7.15499e-08	Fiber quality	FS-CZ-14	FS	Non-novel STR loci	P3
D11	D11:23849310	0.795869	5.30987e-07	Fiber quality	FS-CZ-14	FS	Non-novel STR loci	P3
D11	D11:23890267	0.67936	2.51203e-05	Fiber quality	FS-CZ-14	FS	Non-novel STR loci	P3
D11	D11:23890267	0.698865	8.86595e-06	Fiber quality	FS-CZ-14	FS	Non-novel STR loci	P3
D11	D11:23907591	0.734105	2.89e-06	Fiber quality	FS-CZ-14	FS	Non-novel STR loci	P3
D11	D11:24036518	0.794311	1.02614e-06	Fiber quality	FS-CZ-14	FS	Non-novel STR loci	P3
D11	D11:23715519	0.385989	8.56968e-06	Fiber quality	FS-DH-15	FS	Non-novel STR loci	P3
D11	D11:23835055	0.455329	4.84866e-06	Fiber quality	FS-DH-15	FS	Non-novel STR loci	P3
D11	D11:23907591	0.429627	2.70583e-05	Fiber quality	FS-DH-15	FS	Non-novel STR loci	P3
D11	D11:23835055	0.641031	1.60032e-05	Fiber quality	FS-YC-14	FS	Novel STR loci	P3
D13	D13:53940378	-1.43811	2.50696e-06	Fiber quality	FS-YC-15	FS	Novel STR loci	P3
A01	A01:47368979	0.18222	7.30509e-06	Yield	FWBP-CZ-14	FWBP	Novel STR loci	P3
A01	A01:47714461	0.171659	8.6362e-06	Yield	FWBP-DH-15	FWBP	Novel STR loci	P3
A02	A02:100115389	0.147108	1.7851e-05	Yield	FWBP-DH-15	FWBP	Non-novel STR loci	P3
A02	A02:103588540	0.288266	3.44332e-10	Yield	FWBP-DH-15	FWBP	Non-novel STR loci	P3
A02	A02:103594355	0.216344	9.10907e-09	Yield	FWBP-DH-15	FWBP	Non-novel STR loci	P3
A02	A02:59220326	0.1892	2.05563e-05	Yield	FWBP-XJ-15	FWBP	Novel STR loci	P3
A03	A03:107114669	0.116041	2.12708e-05	Yield	FWBP-YC-15	FWBP	Non-novel STR loci	P3
A05	A05:13505818	0.0816806	2.05104e-05	Yield	FWBP-JZ-15	FWBP	Novel STR loci	P3
A05	A05:106981325	0.213282	1.29669e-06	Yield	FWBP-JZ-15	FWBP	Novel STR loci	P3
A06	A06:124870052	0.130643	1.56022e-05	Yield	FWBP-AY-15	FWBP	Novel STR loci	P3
A06	A06:6977874	0.12605	1.15379e-05	Yield	FWBP-YC-14	FWBP	Non-novel STR loci	P3
A07	A07:89316139	0.125982	1.55742e-05	Yield	FWBP-DH-15	FWBP	Novel STR loci	P3
A07	A07:1239596	0.207913	7.56521e-07	Yield	FWBP-JZ-15	FWBP	Novel STR loci	P3
A07	A07:2232943	0.203319	1.33684e-05	Yield	FWBP-JZ-15	FWBP	Novel STR loci	P3
A07	A07:2232943	0.181555	1.52811e-05	Yield	FWBP-YC-14	FWBP	Non-novel STR loci	P3
A10	A10:100382537	0.168986	1.92846e-07	Yield	FWBP-XJ-15	FWBP	Novel STR loci	P3
A11	A11:118572348	-0.0898781	1.18778e-05	Yield	FWBP-YC-15	FWBP	Novel STR loci	P3
A13	A13:46328760	-0.151171	1.74717e-05	Yield	FWBP-JZ-14	FWBP	Novel STR loci	P3
A13	A13:109369487	0.175595	9.31144e-06	Yield	FWBP-JZ-15	FWBP	Novel STR loci	P3
D01	D01:3737750	0.160821	4.77386e-06	Yield	FWBP-XJ-15	FWBP	Novel STR loci	P3
D02	D02:7312980	0.072294	1.4497e-05	Yield	FWBP-CZ-15	FWBP	Novel STR loci	P3
D03	D03:2001726	0.10265	1.26096e-05	Yield	FWBP-AY-15	FWBP	Novel STR loci	P3
D03	D03:2322611	0.078081	4.4152e-06	Yield	FWBP-YC-15	FWBP	Novel STR loci	P3
D05	D05:31274558	-0.0849776	2.49204e-05	Yield	FWBP-CZ-15	FWBP	Non-novel STR loci	P3
D05	D05:31285499	-0.0830408	3.36772e-06	Yield	FWBP-CZ-15	FWBP	Non-novel STR loci	P3
D05	D05:31274558	-0.0997662	1.22214e-05	Yield	FWBP-XJ-15	FWBP	Novel STR loci	P3
D05	D05:31274558	-0.0967732	7.62325e-06	Yield	FWBP-YC-15	FWBP	Novel STR loci	P3
D06	D06:2969940	-0.138231	4.45444e-06	Yield	FWBP-XJ-14	FWBP	Novel STR loci	P3
D08	D08:65358450	0.132013	2.67286e-05	Yield	FWBP-DH-15	FWBP	Novel STR loci	P3
D11	D11:52614958	-0.138851	3.34254e-06	Yield	FWBP-JZ-14	FWBP	Novel STR loci	P3
D11	D11:37058611	0.233248	2.32901e-07	Yield	FWBP-JZ-15	FWBP	Novel STR loci	P3
D11	D11:37092489	0.192747	8.65451e-06	Yield	FWBP-JZ-15	FWBP	Novel STR loci	P3
D11	D11:37336068	0.256136	7.93737e-08	Yield	FWBP-JZ-15	FWBP	Novel STR loci	P3
D11	D11:43913727	0.220153	2.08819e-06	Yield	FWBP-JZ-15	FWBP	Novel STR loci	P3
D11	D11:48159550	0.173972	1.16013e-05	Yield	FWBP-JZ-15	FWBP	Non-novel STR loci	P3
D11	D11:71151699	0.101209	4.58144e-06	Yield	FWBP-JZ-15	FWBP	Novel STR loci	P3
D11	D11:26349969	0.175342	1.90797e-06	Yield	FWBP-YC-14	FWBP	Non-novel STR loci	P3
D11	D11:28203004	0.181261	1.40159e-06	Yield	FWBP-YC-14	FWBP	Non-novel STR loci	P3
D11	D11:32048226	0.172573	9.62127e-07	Yield	FWBP-YC-14	FWBP	Novel STR loci	P3
D11	D11:33227370	0.136849	1.25551e-05	Yield	FWBP-YC-14	FWBP	Novel STR loci	P3
D11	D11:37058611	0.263634	1.60667e-10	Yield	FWBP-YC-14	FWBP	Novel STR loci	P3
D11	D11:37092489	0.210061	8.54387e-08	Yield	FWBP-YC-14	FWBP	Novel STR loci	P3
D11	D11:37336068	0.278683	1.52007e-10	Yield	FWBP-YC-14	FWBP	Novel STR loci	P3
D11	D11:37934384	0.139772	1.57348e-06	Yield	FWBP-YC-14	FWBP	Non-novel STR loci	P3
D11	D11:43913727	0.222855	1.49404e-07	Yield	FWBP-YC-14	FWBP	Novel STR loci	P3
D11	D11:48159550	0.190689	2.17894e-07	Yield	FWBP-YC-14	FWBP	Novel STR loci	P3
A01	A01:47714461	0.484052	1.47342e-05	Yield	LI-AY-15	LI	Novel STR loci	P3
A01	A01:47714461	0.484052	1.47342e-05	Yield	LI-DH-15	LI	Novel STR loci	P3
A02	A02:103588540	0.511025	1.23412e-05	Yield	LI-DH-14	LI	Non-novel STR loci	P3
A02	A02:59220326	0.527409	4.53371e-06	Yield	LI-YC-14	LI	Novel STR loci	P3
A02	A02:59220326	0.619473	5.75138e-06	Yield	LI-YC-15	LI	Novel STR loci	P3
A02	A02:106067392	0.440945	5.98038e-07	Yield	LI-YC-15	LI	Novel STR loci	P3
A03	A03:107114669	0.375648	8.86397e-06	Yield	LI-DH-14	LI	Non-novel STR loci	P3
A03	A03:107152535	0.425304	4.52665e-06	Yield	LI-DH-14	LI	Non-novel STR loci	P3
A04	A04:79113988	0.439492	2.05043e-05	Yield	LI-JZ-15	LI	Novel STR loci	P3
A06	A06:124870052	0.378896	2.33357e-05	Yield	LI-JZ-15	LI	Novel STR loci	P3
A06	A06:6977874	0.307689	1.94776e-05	Yield	LI-YC-14	LI	Non-novel STR loci	P3
A07	A07:1239596	0.641435	1.10965e-07	Yield	LI-CZ-15	LI	Novel STR loci	P3
A07	A07:1239596	0.51259	4.93274e-06	Yield	LI-JZ-14	LI	Novel STR loci	P3
A07	A07:1239596	0.476213	4.81386e-06	Yield	LI-YC-14	LI	Non-novel STR loci	P3
A07	A07:2232943	0.512925	9.57235e-07	Yield	LI-YC-14	LI	Novel STR loci	P3
A07	A07:2379739	0.592918	1.26251e-09	Yield	LI-YC-14	LI	Non-novel STR loci	P3
A08	A08:118614235	0.518892	5.31098e-07	Yield	LI-YC-14	LI	Novel STR loci	P3
A11	A11:59113468	0.435764	2.2085e-05	Yield	LI-AY-15	LI	Novel STR loci	P3
A11	A11:118572348	-0.272163	1.90307e-05	Yield	LI-DH-14	LI	Novel STR loci	P3
A11	A11:59113468	0.435764	2.2085e-05	Yield	LI-DH-15	LI	Novel STR loci	P3
A11	A11:6959905	0.504867	2.28587e-05	Yield	LI-JZ-15	LI	Novel STR loci	P3
A13	A13:109369487	0.567004	3.36655e-06	Yield	LI-AY-15	LI	Novel STR loci	P3
A13	A13:109369487	0.480948	2.46498e-05	Yield	LI-CZ-15	LI	Novel STR loci	P3
A13	A13:109369487	0.567004	3.36655e-06	Yield	LI-DH-15	LI	Novel STR loci	P3
D01	D01:3737750	0.430427	1.55696e-05	Yield	LI-JZ-14	LI	Novel STR loci	P3
D01	D01:725475	0.406412	2.7099e-05	Yield	LI-XJ-14	LI	Non-novel STR loci	P3
D01	D01:3737750	0.504313	3.14355e-06	Yield	LI-YC-15	LI	Novel STR loci	P3
D02	D02:131545	0.38922	2.46428e-05	Yield	LI-DH-14	LI	Non-novel STR loci	P3
D04	D04:13892298	0.468826	2.49326e-05	Yield	LI-DH-14	LI	Novel STR loci	P3
D04	D04:33665784	0.85747	7.82565e-06	Yield	LI-XJ-15	LI	Novel STR loci	P3
D04	D04:1948615	0.509098	3.21597e-07	Yield	LI-YC-14	LI	Novel STR loci	P3
D05	D05:31274558	-0.311434	3.12565e-06	Yield	LI-DH-14	LI	Novel STR loci	P3
D05	D05:31285499	-0.256083	2.12204e-05	Yield	LI-DH-14	LI	Novel STR loci	P3
D05	D05:31285499	-0.251592	2.60069e-05	Yield	LI-JZ-14	LI	Novel STR loci	P3
D05	D05:13661572	0.415551	2.46142e-05	Yield	LI-YC-14	LI	Novel STR loci	P3
D06	D06:61099238	0.530081	1.52388e-05	Yield	LI-XJ-15	LI	Novel STR loci	P3
D07	D07:20486019	0.485861	2.49451e-05	Yield	LI-AY-15	LI	Novel STR loci	P3
D07	D07:20486019	0.485861	2.49451e-05	Yield	LI-DH-15	LI	Novel STR loci	P3
D08	D08:64278457	0.498679	1.65761e-06	Yield	LI-JZ-15	LI	Novel STR loci	P3
D09	D09:41117064	0.210792	4.40471e-06	Yield	LI-AY-14	LI	Novel STR loci	P3
D11	D11:37058611	0.492355	2.4748e-05	Yield	LI-AY-14	LI	Novel STR loci	P3
D11	D11:36992471	0.531104	1.39245e-05	Yield	LI-CZ-15	LI	Novel STR loci	P3
D11	D11:37058611	0.647709	6.59218e-07	Yield	LI-CZ-15	LI	Novel STR loci	P3
D11	D11:37092489	0.530843	2.19335e-05	Yield	LI-CZ-15	LI	Novel STR loci	P3
D11	D11:37336068	0.686991	6.16766e-07	Yield	LI-CZ-15	LI	Novel STR loci	P3
D11	D11:43913727	0.628121	2.68637e-06	Yield	LI-CZ-15	LI	Novel STR loci	P3
D11	D11:48110986	0.416691	2.62702e-06	Yield	LI-CZ-15	LI	Novel STR loci	P3
D11	D11:37336068	0.558235	1.26267e-05	Yield	LI-JZ-14	LI	Novel STR loci	P3
D11	D11:36992471	0.535178	2.7273e-05	Yield	LI-XJ-14	LI	Novel STR loci	P3
D11	D11:37336068	0.707673	3.70615e-06	Yield	LI-XJ-14	LI	Novel STR loci	P3
D11	D11:27578533	0.399089	4.3352e-07	Yield	LI-YC-14	LI	Non-novel STR loci	P3
D11	D11:27772665	0.3763	8.6047e-06	Yield	LI-YC-14	LI	Non-novel STR loci	P3
D11	D11:28080252	0.464822	9.11125e-07	Yield	LI-YC-14	LI	Novel STR loci	P3
D11	D11:28203004	0.497342	1.08915e-07	Yield	LI-YC-14	LI	Novel STR loci	P3
D11	D11:29954313	0.417983	2.07912e-05	Yield	LI-YC-14	LI	Non-novel STR loci	P3
D11	D11:36992471	0.482795	1.96569e-06	Yield	LI-YC-14	LI	Novel STR loci	P3
D11	D11:37058611	0.646721	4.02342e-10	Yield	LI-YC-14	LI	Novel STR loci	P3
D11	D11:37076441	0.490449	5.9465e-07	Yield	LI-YC-14	LI	Novel STR loci	P3
D11	D11:37092489	0.575105	4.62265e-09	Yield	LI-YC-14	LI	Novel STR loci	P3
D11	D11:37336068	0.682849	3.68153e-10	Yield	LI-YC-14	LI	Novel STR loci	P3
D11	D11:43913727	0.568817	8.31434e-08	Yield	LI-YC-14	LI	Novel STR loci	P3
D11	D11:48159550	0.47095	3.18242e-07	Yield	LI-YC-14	LI	Novel STR loci	P3
D12	D12:38458431	0.557734	6.16375e-07	Yield	LI-CZ-14	LI	Novel STR loci	P3
D13	D13:55426661	0.392465	7.47822e-06	Yield	LI-JZ-15	LI	Novel STR loci	P3
D13	D13:58095171	0.27924	2.25959e-05	Yield	LI-YC-14	LI	Non-novel STR loci	P3
A01	A01:47368979	2.15874	1.0953e-05	Yield	LP-AY-15	LP	Novel STR loci	P3
A01	A01:47368979	2.4281	1.27259e-06	Yield	LP-CZ-14	LP	Novel STR loci	P3
A01	A01:47368979	2.16136	3.80926e-06	Yield	LP-JZ-15	LP	Novel STR loci	P3
A02	A02:59220326	2.00735	1.74901e-05	Yield	LP-AY-14	LP	Novel STR loci	P3
A02	A02:100115389	1.60147	1.87406e-05	Yield	LP-AY-15	LP	Non-novel STR loci	P3
A02	A02:103588540	2.22676	1.84453e-05	Yield	LP-AY-15	LP	Non-novel STR loci	P3
A02	A02:103588540	2.24159	2.45782e-05	Yield	LP-DH-15	LP	Non-novel STR loci	P3
A02	A02:103594355	2.0214	3.02687e-06	Yield	LP-DH-15	LP	Non-novel STR loci	P3
A02	A02:59220326	2.22309	1.54669e-06	Yield	LP-XJ-15	LP	Novel STR loci	P3
A02	A02:106067392	1.36678	5.34235e-06	Yield	LP-XJ-15	LP	Novel STR loci	P3
A02	A02:103588540	2.28798	2.97241e-06	Yield	LP-YC-15	LP	Non-novel STR loci	P3
A04	A04:69440035	1.82922	9.4127e-06	Yield	LP-AY-15	LP	Novel STR loci	P3
A04	A04:86060161	2.34888	1.24138e-05	Yield	LP-AY-15	LP	Novel STR loci	P3
A05	A05:102318255	1.52535	1.59517e-06	Yield	LP-AY-15	LP	Novel STR loci	P3
A05	A05:106981325	2.01363	1.47132e-05	Yield	LP-DH-14	LP	Novel STR loci	P3
A05	A05:102318255	1.58652	1.01014e-06	Yield	LP-DH-15	LP	Novel STR loci	P3
A05	A05:106981325	2.42646	3.69207e-07	Yield	LP-JZ-14	LP	Novel STR loci	P3
A05	A05:20550830	1.00377	2.63637e-05	Yield	LP-JZ-15	LP	Novel STR loci	P3
A05	A05:106981325	2.11832	2.70158e-05	Yield	LP-JZ-15	LP	Novel STR loci	P3
A07	A07:12314095	2.49561	1.99707e-05	Yield	LP-AY-15	LP	Non-novel STR loci	P3
A07	A07:1239596	2.05747	1.873e-05	Yield	LP-JZ-15	LP	Non-novel STR loci	P3
A08	A08:123561657	1.01323	1.95272e-05	Yield	LP-CZ-15	LP	Novel STR loci	P3
A08	A08:117185929	1.53334	8.01312e-06	Yield	LP-DH-15	LP	Novel STR loci	P3
A08	A08:117185929	1.60112	9.17788e-06	Yield	LP-XJ-14	LP	Novel STR loci	P3
A09	A09:56920184	1.90291	2.64859e-05	Yield	LP-CZ-14	LP	Novel STR loci	P3
A09	A09:49043843	2.22019	9.39755e-06	Yield	LP-DH-15	LP	Novel STR loci	P3
A09	A09:56920184	1.67698	2.38981e-05	Yield	LP-JZ-14	LP	Novel STR loci	P3
A09	A09:49043843	1.96688	1.71727e-05	Yield	LP-YC-15	LP	Novel STR loci	P3
A10	A10:104545873	1.20833	6.84385e-06	Yield	LP-DH-15	LP	Novel STR loci	P3
A10	A10:100382537	1.5754	3.63643e-06	Yield	LP-XJ-15	LP	Novel STR loci	P3
A11	A11:21551165	1.36339	1.54834e-05	Yield	LP-DH-14	LP	Novel STR loci	P3
A11	A11:59113468	1.70751	1.97729e-05	Yield	LP-DH-15	LP	Novel STR loci	P3
A11	A11:118572348	-1.23331	3.70376e-06	Yield	LP-YC-15	LP	Novel STR loci	P3
A12	A12:104995699	1.51371	7.80988e-06	Yield	LP-AY-14	LP	Novel STR loci	P3
A12	A12:104995699	1.62151	8.32939e-06	Yield	LP-CZ-15	LP	Novel STR loci	P3
A12	A12:52423534	2.23865	1.77471e-05	Yield	LP-YC-15	LP	Novel STR loci	P3
A13	A13:109369487	2.27257	1.02098e-06	Yield	LP-AY-15	LP	Novel STR loci	P3
A13	A13:109369487	2.16347	5.4708e-06	Yield	LP-DH-15	LP	Novel STR loci	P3
A13	A13:109369487	2.03742	4.81187e-06	Yield	LP-JZ-15	LP	Novel STR loci	P3
A13	A13:109369487	2.35669	2.93936e-06	Yield	LP-XJ-14	LP	Novel STR loci	P3
A13	A13:109369487	2.11951	2.66393e-06	Yield	LP-YC-14	LP	Novel STR loci	P3
A13	A13:109369487	2.20129	5.16034e-07	Yield	LP-YC-15	LP	Novel STR loci	P3
D01	D01:725475	1.53135	1.78847e-05	Yield	LP-AY-15	LP	Non-novel STR loci	P3
D01	D01:5314575	2.02511	1.90813e-05	Yield	LP-AY-15	LP	Novel STR loci	P3
D01	D01:725475	1.77326	1.06296e-06	Yield	LP-DH-15	LP	Non-novel STR loci	P3
D02	D02:5755869	1.4716	1.69578e-05	Yield	LP-AY-14	LP	Novel STR loci	P3
D02	D02:131545	1.87005	1.09989e-05	Yield	LP-CZ-14	LP	Non-novel STR loci	P3
D02	D02:131545	1.72487	1.58407e-06	Yield	LP-DH-14	LP	Non-novel STR loci	P3
D02	D02:158660	1.49979	2.45518e-05	Yield	LP-DH-14	LP	Non-novel STR loci	P3
D02	D02:131545	2.13419	3.03769e-07	Yield	LP-DH-15	LP	Non-novel STR loci	P3
D02	D02:131545	1.78481	1.4567e-06	Yield	LP-JZ-14	LP	Non-novel STR loci	P3
D02	D02:158660	1.66021	5.73654e-06	Yield	LP-JZ-14	LP	Non-novel STR loci	P3
D02	D02:131545	2.04224	3.43708e-07	Yield	LP-JZ-15	LP	Non-novel STR loci	P3
D02	D02:158660	1.70585	1.62491e-05	Yield	LP-JZ-15	LP	Non-novel STR loci	P3
D02	D02:131545	1.70262	1.06884e-05	Yield	LP-YC-15	LP	Non-novel STR loci	P3
D02	D02:158660	1.75065	4.33525e-06	Yield	LP-YC-15	LP	Non-novel STR loci	P3
D03	D03:38839496	1.72997	2.53222e-05	Yield	LP-AY-15	LP	Novel STR loci	P3
D03	D03:42390874	1.8304	1.6081e-05	Yield	LP-AY-15	LP	Novel STR loci	P3
D03	D03:43668402	1.19335	3.42546e-06	Yield	LP-DH-15	LP	Non-novel STR loci	P3
D03	D03:42390874	1.96507	1.91168e-05	Yield	LP-XJ-14	LP	Novel STR loci	P3
D03	D03:43668402	1.06212	7.91839e-06	Yield	LP-YC-15	LP	Non-novel STR loci	P3
D05	D05:44488201	1.90062	5.68699e-06	Yield	LP-DH-14	LP	Novel STR loci	P3
D05	D05:26658645	1.79517	1.30064e-05	Yield	LP-DH-15	LP	Novel STR loci	P3
D05	D05:30529014	1.13	1.70264e-05	Yield	LP-DH-15	LP	Non-novel STR loci	P3
D05	D05:44488201	2.04117	2.23806e-06	Yield	LP-JZ-14	LP	Novel STR loci	P3
D05	D05:26658645	1.617	2.16532e-05	Yield	LP-YC-15	LP	Novel STR loci	P3
D06	D06:421874	1.51208	2.12415e-05	Yield	LP-AY-15	LP	Novel STR loci	P3
D06	D06:30448750	1.84748	1.87285e-05	Yield	LP-AY-15	LP	Novel STR loci	P3
D07	D07:3682320	1.4806	4.30362e-06	Yield	LP-DH-14	LP	Non-novel STR loci	P3
D07	D07:3682320	1.48814	7.57703e-06	Yield	LP-JZ-14	LP	Non-novel STR loci	P3
D07	D07:3682320	1.80954	2.31438e-07	Yield	LP-JZ-15	LP	Non-novel STR loci	P3
D08	D08:64278457	2.17551	8.64529e-06	Yield	LP-AY-15	LP	Novel STR loci	P3
D10	D10:13885951	2.2096	1.09708e-05	Yield	LP-CZ-14	LP	Novel STR loci	P3
D10	D10:13474822	2.13338	2.43466e-05	Yield	LP-XJ-14	LP	Novel STR loci	P3
D10	D10:13474822	1.85258	2.62501e-05	Yield	LP-YC-15	LP	Novel STR loci	P3
D11	D11:28203004	1.8537	1.89853e-06	Yield	LP-AY-14	LP	Non-novel STR loci	P3
D11	D11:37058611	2.03373	1.63693e-06	Yield	LP-AY-14	LP	Novel STR loci	P3
D11	D11:37336068	2.21021	1.5503e-06	Yield	LP-AY-14	LP	Novel STR loci	P3
D11	D11:34295608	1.58215	1.27399e-05	Yield	LP-AY-15	LP	Novel STR loci	P3
D11	D11:38912337	2.24671	2.07204e-05	Yield	LP-AY-15	LP	Novel STR loci	P3
D11	D11:32048226	1.6581	2.55415e-05	Yield	LP-CZ-15	LP	Novel STR loci	P3
D11	D11:37336068	2.19509	9.3381e-06	Yield	LP-CZ-15	LP	Novel STR loci	P3
D11	D11:34295608	1.78187	1.39969e-06	Yield	LP-DH-15	LP	Novel STR loci	P3
D11	D11:25875974	1.79048	1.49687e-05	Yield	LP-JZ-14	LP	Novel STR loci	P3
D11	D11:48110986	1.57434	1.31087e-06	Yield	LP-JZ-14	LP	Novel STR loci	P3
D11	D11:25875974	1.90108	1.30496e-05	Yield	LP-JZ-15	LP	Novel STR loci	P3
D11	D11:36992471	2.19311	2.25588e-06	Yield	LP-JZ-15	LP	Novel STR loci	P3
D11	D11:37058611	2.40987	3.14273e-06	Yield	LP-JZ-15	LP	Novel STR loci	P3
D11	D11:37092489	2.1967	8.74028e-06	Yield	LP-JZ-15	LP	Novel STR loci	P3
D11	D11:37336068	2.9372	6.67323e-08	Yield	LP-JZ-15	LP	Novel STR loci	P3
D11	D11:48110986	1.56755	4.88949e-06	Yield	LP-JZ-15	LP	Novel STR loci	P3
D11	D11:36992471	2.62032	3.05121e-07	Yield	LP-XJ-14	LP	Novel STR loci	P3
D11	D11:37092489	2.28421	2.47103e-05	Yield	LP-XJ-14	LP	Novel STR loci	P3
D11	D11:37336068	2.82947	4.96616e-06	Yield	LP-XJ-14	LP	Novel STR loci	P3
D11	D11:28080252	2.07777	1.05182e-05	Yield	LP-YC-14	LP	Non-novel STR loci	P3
D11	D11:28203004	2.04939	1.27198e-05	Yield	LP-YC-14	LP	Non-novel STR loci	P3
D11	D11:36992471	2.72466	2.30995e-09	Yield	LP-YC-14	LP	Novel STR loci	P3
D11	D11:37058611	2.67541	1.54164e-07	Yield	LP-YC-14	LP	Novel STR loci	P3
D11	D11:37092489	2.79266	6.12894e-09	Yield	LP-YC-14	LP	Novel STR loci	P3
D11	D11:37336068	2.93948	1.03966e-07	Yield	LP-YC-14	LP	Novel STR loci	P3
D11	D11:34295608	1.4924	1.29169e-05	Yield	LP-YC-15	LP	Novel STR loci	P3
D12	D12:41818238	1.41902	6.85706e-06	Yield	LP-AY-15	LP	Novel STR loci	P3
D12	D12:38458431	1.90902	6.27327e-06	Yield	LP-JZ-14	LP	Novel STR loci	P3
D13	D13:39296052	2.34363	1.88444e-05	Yield	LP-DH-15	LP	Novel STR loci	P3
D13	D13:51752558	1.31149	9.82447e-06	Yield	LP-JZ-14	LP	Novel STR loci	P3
D13	D13:53042378	2.98424	6.29043e-06	Yield	LP-XJ-14	LP	Novel STR loci	P3
A02	A02:55559117	0.722921	1.37833e-07	Fiber quality	LU-AY-14	LU	Novel STR loci	P3
A03	A03:107087035	0.747327	1.10051e-05	Fiber quality	LU-YC-15	LU	Novel STR loci	P3
A04	A04:20521026	0.626301	1.30993e-07	Fiber quality	LU-XJ-14	LU	Novel STR loci	P3
A10	A10:15579582	0.5997	2.25722e-05	Fiber quality	LU-CZ-14	LU	Novel STR loci	P3
A10	A10:112143971	0.787337	3.21209e-06	Fiber quality	LU-CZ-14	LU	Novel STR loci	P3
A10	A10:97632219	0.680396	4.9909e-06	Fiber quality	LU-XJ-15	LU	Novel STR loci	P3
A11	A11:120627677	0.812219	1.22093e-05	Fiber quality	LU-YC-15	LU	Novel STR loci	P3
A12	A12:69222863	0.384691	5.87225e-06	Fiber quality	LU-XJ-14	LU	Novel STR loci	P3
D04	D04:9408879	0.40903	6.40098e-06	Fiber quality	LU-AY-15	LU	Novel STR loci	P3
D04	D04:987683	0.66331	2.74882e-06	Fiber quality	LU-CZ-14	LU	Novel STR loci	P3
D06	D06:12703153	0.874572	4.9916e-06	Fiber quality	LU-AY-15	LU	Novel STR loci	P3
D06	D06:4930270	0.46206	2.29992e-05	Fiber quality	LU-CZ-14	LU	Novel STR loci	P3
D06	D06:7364547	0.770379	3.54008e-08	Fiber quality	LU-CZ-14	LU	Non-novel STR loci	P3
D06	D06:7410224	0.946345	2.5279e-09	Fiber quality	LU-CZ-14	LU	Non-novel STR loci	P3
D06	D06:9119004	0.342541	8.36115e-06	Fiber quality	LU-CZ-15	LU	Non-novel STR loci	P3
D06	D06:58848589	0.36597	2.31411e-05	Fiber quality	LU-XJ-14	LU	Novel STR loci	P3
D06	D06:12703153	0.705013	3.28414e-06	Fiber quality	LU-YC-14	LU	Novel STR loci	P3
D08	D08:51022968	0.408789	1.90752e-05	Fiber quality	LU-CZ-15	LU	Novel STR loci	P3
D08	D08:36142538	0.580852	2.31555e-05	Fiber quality	LU-XJ-15	LU	Novel STR loci	P3
D09	D09:35059062	-0.620634	9.57725e-06	Fiber quality	LU-AY-15	LU	Novel STR loci	P3
D10	D10:14226017	0.609927	2.42366e-06	Fiber quality	LU-CZ-15	LU	Novel STR loci	P3
D10	D10:157981	0.549246	1.40621e-06	Fiber quality	LU-XJ-15	LU	Novel STR loci	P3
D11	D11:23705813	0.339442	5.29561e-06	Fiber quality	LU-CZ-14	LU	Non-novel STR loci	P3
D11	D11:23730863	0.328851	9.29389e-06	Fiber quality	LU-CZ-14	LU	Non-novel STR loci	P3
D11	D11:23835055	0.494082	2.26567e-09	Fiber quality	LU-CZ-14	LU	Non-novel STR loci	P3
D11	D11:23836227	0.481446	1.2248e-05	Fiber quality	LU-CZ-14	LU	Non-novel STR loci	P3
D11	D11:23838989	0.546501	2.05774e-10	Fiber quality	LU-CZ-14	LU	Non-novel STR loci	P3
D11	D11:23844508	0.376979	5.78527e-06	Fiber quality	LU-CZ-14	LU	Non-novel STR loci	P3
D11	D11:23849310	0.450751	1.87171e-07	Fiber quality	LU-CZ-14	LU	Non-novel STR loci	P3
D11	D11:23880208	0.356034	2.44909e-05	Fiber quality	LU-CZ-14	LU	Non-novel STR loci	P3
D11	D11:23890267	0.439417	5.23147e-07	Fiber quality	LU-CZ-14	LU	Non-novel STR loci	P3
D11	D11:23890267	0.470114	3.52404e-08	Fiber quality	LU-CZ-14	LU	Non-novel STR loci	P3
D11	D11:23907591	0.472389	2.9007e-08	Fiber quality	LU-CZ-14	LU	Non-novel STR loci	P3
D11	D11:23997049	0.418725	2.83158e-07	Fiber quality	LU-CZ-14	LU	Non-novel STR loci	P3
D11	D11:24036518	0.475299	7.648e-08	Fiber quality	LU-CZ-14	LU	Non-novel STR loci	P3
D11	D11:24040468	0.381334	5.10514e-06	Fiber quality	LU-CZ-14	LU	Non-novel STR loci	P3
D11	D11:30997012	0.682987	5.68574e-06	Fiber quality	LU-YC-14	LU	Novel STR loci	P3
D11	D11:23835055	0.541889	3.3052e-07	Fiber quality	LU-YC-15	LU	Non-novel STR loci	P3
D11	D11:23838989	0.528098	1.75403e-06	Fiber quality	LU-YC-15	LU	Non-novel STR loci	P3
D11	D11:23844508	0.459252	1.51626e-05	Fiber quality	LU-YC-15	LU	Non-novel STR loci	P3
D11	D11:23849310	0.528639	1.91076e-06	Fiber quality	LU-YC-15	LU	Non-novel STR loci	P3
D11	D11:23880208	0.493976	4.1193e-06	Fiber quality	LU-YC-15	LU	Non-novel STR loci	P3
D11	D11:23890267	0.52421	3.10218e-06	Fiber quality	LU-YC-15	LU	Non-novel STR loci	P3
D11	D11:23890267	0.528033	1.54132e-06	Fiber quality	LU-YC-15	LU	Non-novel STR loci	P3
D11	D11:23907591	0.509516	3.25169e-06	Fiber quality	LU-YC-15	LU	Non-novel STR loci	P3
D11	D11:23921324	0.463658	1.65238e-05	Fiber quality	LU-YC-15	LU	Non-novel STR loci	P3
D11	D11:23997049	0.486426	3.48354e-06	Fiber quality	LU-YC-15	LU	Non-novel STR loci	P3
D11	D11:24036518	0.573486	2.91707e-07	Fiber quality	LU-YC-15	LU	Non-novel STR loci	P3
D11	D11:24060497	0.48904	5.86613e-06	Fiber quality	LU-YC-15	LU	Non-novel STR loci	P3
D11	D11:27772665	0.706325	3.8768e-06	Fiber quality	LU-YC-15	LU	Non-novel STR loci	P3
D12	D12:20165449	0.754858	1.014e-05	Fiber quality	LU-DH-14	LU	Novel STR loci	P3
D13	D13:2532147	-0.404072	1.40843e-05	Fiber quality	LU-YC-15	LU	Novel STR loci	P3
A02	A02:2685332	0.00868418	1.41625e-07	Fiber quality	MAT-JZ-15	MAT	Novel STR loci	P3
A02	A02:59220326	0.00916165	1.62283e-06	Fiber quality	MAT-YC-15	MAT	Novel STR loci	P3
A04	A04:80024700	0.00569476	2.99015e-06	Fiber quality	MAT-DH-14	MAT	Novel STR loci	P3
A04	A04:70726134	0.00719918	1.19624e-05	Fiber quality	MAT-JZ-15	MAT	Novel STR loci	P3
A05	A05:74797375	0.00651521	9.95285e-06	Fiber quality	MAT-AY-14	MAT	Novel STR loci	P3
A05	A05:74797375	0.00595306	2.08199e-05	Fiber quality	MAT-CZ-15	MAT	Novel STR loci	P3
A05	A05:74797375	0.00683393	1.27514e-06	Fiber quality	MAT-XJ-15	MAT	Novel STR loci	P3
A05	A05:74797375	0.00653038	1.52054e-05	Fiber quality	MAT-YC-15	MAT	Novel STR loci	P3
A06	A06:43136213	0.00510056	2.39618e-05	Fiber quality	MAT-AY-15	MAT	Novel STR loci	P3
A07	A07:16936022	0.00678836	2.23379e-05	Fiber quality	MAT-CZ-14	MAT	Novel STR loci	P3
A07	A07:16936022	0.00739181	5.68388e-06	Fiber quality	MAT-DH-15	MAT	Novel STR loci	P3
A07	A07:317538	0.0105039	2.49634e-08	Fiber quality	MAT-YC-14	MAT	Novel STR loci	P3
A07	A07:1049892	0.00547642	1.18147e-06	Fiber quality	MAT-YC-14	MAT	Non-novel STR loci	P3
A07	A07:2232943	0.0111797	1.22655e-09	Fiber quality	MAT-YC-14	MAT	Non-novel STR loci	P3
A07	A07:2379739	0.0113018	3.44424e-12	Fiber quality	MAT-YC-14	MAT	Non-novel STR loci	P3
A08	A08:123201783	0.00519954	2.57494e-08	Fiber quality	MAT-AY-14	MAT	Non-novel STR loci	P3
A08	A08:123236583	0.00494323	1.98231e-07	Fiber quality	MAT-AY-14	MAT	Non-novel STR loci	P3
A08	A08:118614235	0.00815007	1.75066e-06	Fiber quality	MAT-CZ-14	MAT	Novel STR loci	P3
A08	A08:123201783	0.00393794	1.38331e-05	Fiber quality	MAT-CZ-14	MAT	Non-novel STR loci	P3
A08	A08:123386174	0.00458385	6.44004e-06	Fiber quality	MAT-CZ-14	MAT	Non-novel STR loci	P3
A08	A08:99104725	0.00537311	1.5406e-05	Fiber quality	MAT-CZ-15	MAT	Non-novel STR loci	P3
A08	A08:93248046	0.00970895	1.24961e-05	Fiber quality	MAT-JZ-15	MAT	Novel STR loci	P3
A08	A08:123201783	0.00478695	2.06209e-05	Fiber quality	MAT-JZ-15	MAT	Non-novel STR loci	P3
A08	A08:56579825	0.00637708	6.33923e-07	Fiber quality	MAT-XJ-14	MAT	Novel STR loci	P3
A08	A08:118614235	0.00937876	4.90054e-07	Fiber quality	MAT-YC-14	MAT	Novel STR loci	P3
A09	A09:51236929	0.00762611	2.02124e-06	Fiber quality	MAT-XJ-14	MAT	Novel STR loci	P3
A11	A11:16992450	0.00493348	2.37047e-05	Fiber quality	MAT-DH-15	MAT	Novel STR loci	P3
A11	A11:107567551	-0.0056152	2.1671e-05	Fiber quality	MAT-XJ-14	MAT	Novel STR loci	P3
A13	A13:67115534	0.00507967	4.22887e-06	Fiber quality	MAT-AY-14	MAT	Novel STR loci	P3
D01	D01:3737750	0.0067274	2.85347e-06	Fiber quality	MAT-AY-14	MAT	Novel STR loci	P3
D01	D01:56231460	0.0086493	4.4369e-06	Fiber quality	MAT-AY-14	MAT	Novel STR loci	P3
D01	D01:3737750	0.00654961	3.87421e-06	Fiber quality	MAT-DH-15	MAT	Novel STR loci	P3
D02	D02:5755869	0.00576146	2.66274e-05	Fiber quality	MAT-AY-14	MAT	Non-novel STR loci	P3
D02	D02:527174	0.00699404	2.33481e-05	Fiber quality	MAT-JZ-14	MAT	Novel STR loci	P3
D02	D02:560377	-0.00440213	1.05591e-05	Fiber quality	MAT-JZ-14	MAT	Novel STR loci	P3
D04	D04:4283476	0.00606248	1.27848e-05	Fiber quality	MAT-AY-15	MAT	Novel STR loci	P3
D05	D05:5383169	0.00699886	2.5326e-06	Fiber quality	MAT-AY-14	MAT	Non-novel STR loci	P3
D05	D05:5383169	0.00819272	5.41906e-06	Fiber quality	MAT-JZ-15	MAT	Non-novel STR loci	P3
D05	D05:15925675	0.0069384	1.75416e-05	Fiber quality	MAT-JZ-15	MAT	Non-novel STR loci	P3
D05	D05:13661572	0.0067012	1.97705e-05	Fiber quality	MAT-YC-14	MAT	Novel STR loci	P3
D05	D05:58842710	0.008879	7.96786e-06	Fiber quality	MAT-YC-14	MAT	Novel STR loci	P3
D05	D05:15925675	0.00674228	1.35615e-06	Fiber quality	MAT-YC-15	MAT	Non-novel STR loci	P3
D05	D05:30124015	0.00685305	4.7493e-06	Fiber quality	MAT-YC-15	MAT	Novel STR loci	P3
D06	D06:59271902	0.00606554	2.19068e-05	Fiber quality	MAT-AY-14	MAT	Novel STR loci	P3
D06	D06:64062008	0.00609472	2.26191e-05	Fiber quality	MAT-AY-14	MAT	Non-novel STR loci	P3
D06	D06:64062008	0.00667918	2.66103e-06	Fiber quality	MAT-CZ-14	MAT	Non-novel STR loci	P3
D06	D06:59271902	0.00653805	1.27812e-06	Fiber quality	MAT-CZ-15	MAT	Non-novel STR loci	P3
D06	D06:64062008	0.00820093	6.09267e-06	Fiber quality	MAT-DH-14	MAT	Non-novel STR loci	P3
D06	D06:64062008	0.00592203	1.76186e-05	Fiber quality	MAT-XJ-15	MAT	Non-novel STR loci	P3
D06	D06:7953297	0.0068363	3.56441e-07	Fiber quality	MAT-YC-15	MAT	Non-novel STR loci	P3
D06	D06:59271902	0.00639144	1.21095e-05	Fiber quality	MAT-YC-15	MAT	Novel STR loci	P3
D09	D09:45766239	0.00545865	1.9006e-05	Fiber quality	MAT-AY-14	MAT	Novel STR loci	P3
D09	D09:30993188	0.0069385	3.32478e-07	Fiber quality	MAT-AY-15	MAT	Novel STR loci	P3
D09	D09:30993188	0.00697041	1.0469e-05	Fiber quality	MAT-CZ-14	MAT	Novel STR loci	P3
D09	D09:44378257	0.00678324	5.66214e-06	Fiber quality	MAT-JZ-15	MAT	Novel STR loci	P3
D09	D09:50575453	0.00584965	6.60098e-06	Fiber quality	MAT-JZ-15	MAT	Novel STR loci	P3
D10	D10:4097660	0.00508487	5.43664e-06	Fiber quality	MAT-YC-14	MAT	Novel STR loci	P3
D10	D10:22521874	0.0047126	2.35951e-05	Fiber quality	MAT-YC-14	MAT	Novel STR loci	P3
D10	D10:22521881	0.00477738	2.38224e-05	Fiber quality	MAT-YC-14	MAT	Novel STR loci	P3
D11	D11:69464643	0.00720684	3.9831e-06	Fiber quality	MAT-AY-14	MAT	Non-novel STR loci	P3
D11	D11:10044508	0.00718008	3.2733e-06	Fiber quality	MAT-CZ-14	MAT	Non-novel STR loci	P3
D11	D11:37092489	0.0069216	1.49808e-05	Fiber quality	MAT-CZ-14	MAT	Novel STR loci	P3
D11	D11:69464643	0.00710283	1.99939e-06	Fiber quality	MAT-CZ-14	MAT	Novel STR loci	P3
D11	D11:69869764	0.00761448	2.60481e-07	Fiber quality	MAT-CZ-14	MAT	Non-novel STR loci	P3
D11	D11:10044508	0.0063828	2.23301e-05	Fiber quality	MAT-CZ-15	MAT	Non-novel STR loci	P3
D11	D11:69869764	0.00713659	8.63354e-07	Fiber quality	MAT-CZ-15	MAT	Non-novel STR loci	P3
D11	D11:14313631	-0.0053381	1.61796e-05	Fiber quality	MAT-DH-14	MAT	Novel STR loci	P3
D11	D11:28080252	0.00881475	2.57546e-06	Fiber quality	MAT-JZ-15	MAT	Non-novel STR loci	P3
D11	D11:29605900	0.00740441	8.09722e-06	Fiber quality	MAT-JZ-15	MAT	Non-novel STR loci	P3
D11	D11:36992471	0.0106471	5.82365e-09	Fiber quality	MAT-JZ-15	MAT	Novel STR loci	P3
D11	D11:37058611	0.0106819	1.31507e-07	Fiber quality	MAT-JZ-15	MAT	Novel STR loci	P3
D11	D11:37092489	0.00975193	4.98545e-07	Fiber quality	MAT-JZ-15	MAT	Novel STR loci	P3
D11	D11:37212243	0.00901518	7.2408e-06	Fiber quality	MAT-JZ-15	MAT	Novel STR loci	P3
D11	D11:43913727	0.00890872	1.86102e-05	Fiber quality	MAT-JZ-15	MAT	Novel STR loci	P3
D11	D11:37058611	0.00998139	4.59041e-07	Fiber quality	MAT-XJ-14	MAT	Novel STR loci	P3
D11	D11:37076441	0.0084082	1.51254e-05	Fiber quality	MAT-XJ-14	MAT	Novel STR loci	P3
D11	D11:37092489	0.00823209	1.42318e-05	Fiber quality	MAT-XJ-14	MAT	Novel STR loci	P3
D11	D11:37336068	0.00951239	9.93159e-06	Fiber quality	MAT-XJ-14	MAT	Novel STR loci	P3
D11	D11:10044508	0.00694096	5.03673e-06	Fiber quality	MAT-XJ-15	MAT	Non-novel STR loci	P3
D11	D11:22180869	0.00595973	2.32198e-06	Fiber quality	MAT-YC-14	MAT	Novel STR loci	P3
D11	D11:23325291	0.00774642	5.30531e-06	Fiber quality	MAT-YC-14	MAT	Non-novel STR loci	P3
D11	D11:27772665	0.0061163	1.61248e-05	Fiber quality	MAT-YC-14	MAT	Novel STR loci	P3
D11	D11:28080252	0.00870871	3.10851e-07	Fiber quality	MAT-YC-14	MAT	Novel STR loci	P3
D11	D11:28203004	0.00749769	2.04325e-05	Fiber quality	MAT-YC-14	MAT	Novel STR loci	P3
D11	D11:28497566	0.00717243	1.69567e-05	Fiber quality	MAT-YC-14	MAT	Novel STR loci	P3
D11	D11:29574552	0.00574237	1.35831e-05	Fiber quality	MAT-YC-14	MAT	Non-novel STR loci	P3
D11	D11:29605900	0.00661609	1.43357e-06	Fiber quality	MAT-YC-14	MAT	Non-novel STR loci	P3
D11	D11:29954313	0.00765753	3.42931e-06	Fiber quality	MAT-YC-14	MAT	Non-novel STR loci	P3
D11	D11:30997012	0.00830137	7.44075e-06	Fiber quality	MAT-YC-14	MAT	Non-novel STR loci	P3
D11	D11:31335572	0.00805854	4.428e-06	Fiber quality	MAT-YC-14	MAT	Non-novel STR loci	P3
D11	D11:31694109	0.00695413	1.59535e-05	Fiber quality	MAT-YC-14	MAT	Novel STR loci	P3
D11	D11:36992471	0.00771761	6.02069e-06	Fiber quality	MAT-YC-14	MAT	Novel STR loci	P3
D11	D11:37058611	0.0095307	5.61392e-07	Fiber quality	MAT-YC-14	MAT	Novel STR loci	P3
D11	D11:37076441	0.00800292	4.94576e-06	Fiber quality	MAT-YC-14	MAT	Novel STR loci	P3
D11	D11:37092489	0.00898972	3.79492e-07	Fiber quality	MAT-YC-14	MAT	Novel STR loci	P3
D11	D11:37336068	0.0103969	3.20001e-07	Fiber quality	MAT-YC-14	MAT	Novel STR loci	P3
D11	D11:10044508	0.00697876	1.74842e-05	Fiber quality	MAT-YC-15	MAT	Non-novel STR loci	P3
D11	D11:69464643	0.00782488	9.37349e-07	Fiber quality	MAT-YC-15	MAT	Non-novel STR loci	P3
D12	D12:38458431	0.00778079	1.4344e-06	Fiber quality	MAT-YC-14	MAT	Novel STR loci	P3
D13	D13:53807151	0.00453895	3.55291e-06	Fiber quality	MAT-DH-15	MAT	Novel STR loci	P3
D13	D13:44337031	0.00687646	1.41824e-05	Fiber quality	MAT-JZ-14	MAT	Novel STR loci	P3
D13	D13:42024915	0.00656879	1.6236e-05	Fiber quality	MAT-XJ-14	MAT	Novel STR loci	P3
A03	A03:109068403	4.01526	1.30413e-05	Fiber quality	SCI-AY-14	SCI	Novel STR loci	P3
A07	A07:90503472	-5.51677	1.61148e-05	Fiber quality	SCI-AY-14	SCI	Novel STR loci	P3
A07	A07:90503472	-6.16853	1.65548e-06	Fiber quality	SCI-CZ-14	SCI	Non-novel STR loci	P3
A07	A07:90155677	-6.88815	5.90026e-06	Fiber quality	SCI-DH-14	SCI	Non-novel STR loci	P3
A07	A07:90201285	-4.44795	1.70474e-05	Fiber quality	SCI-DH-14	SCI	Non-novel STR loci	P3
A07	A07:90240703	-5.13115	3.35208e-07	Fiber quality	SCI-DH-14	SCI	Non-novel STR loci	P3
A07	A07:90274575	-5.03868	1.38437e-06	Fiber quality	SCI-DH-14	SCI	Non-novel STR loci	P3
A07	A07:90439442	-5.89674	4.74705e-07	Fiber quality	SCI-DH-14	SCI	Non-novel STR loci	P3
A07	A07:90462183	-5.13692	3.22256e-07	Fiber quality	SCI-DH-14	SCI	Non-novel STR loci	P3
A07	A07:90503472	-7.23643	7.98463e-10	Fiber quality	SCI-DH-14	SCI	Non-novel STR loci	P3
A07	A07:90155690	-4.44626	7.65513e-06	Fiber quality	SCI-XJ-14	SCI	Non-novel STR loci	P3
A07	A07:90201285	-4.8681	1.13971e-07	Fiber quality	SCI-XJ-14	SCI	Non-novel STR loci	P3
A07	A07:90240703	-4.28422	1.95258e-06	Fiber quality	SCI-XJ-14	SCI	Non-novel STR loci	P3
A07	A07:90439442	-5.26412	6.17907e-07	Fiber quality	SCI-XJ-14	SCI	Non-novel STR loci	P3
A07	A07:90503472	-5.25401	9.05222e-07	Fiber quality	SCI-XJ-14	SCI	Non-novel STR loci	P3
A07	A07:90439442	-4.86744	2.43523e-05	Fiber quality	SCI-XJ-15	SCI	Non-novel STR loci	P3
A07	A07:90503472	-5.60404	1.5595e-06	Fiber quality	SCI-XJ-15	SCI	Non-novel STR loci	P3
A08	A08:110112514	5.54484	1.40331e-05	Fiber quality	SCI-DH-14	SCI	Non-novel STR loci	P3
A10	A10:112143971	9.03088	2.61773e-05	Fiber quality	SCI-CZ-14	SCI	Novel STR loci	P3
A10	A10:1427917	4.5347	9.09671e-06	Fiber quality	SCI-XJ-14	SCI	Novel STR loci	P3
D01	D01:1798889	7.58899	9.69943e-06	Fiber quality	SCI-AY-14	SCI	Novel STR loci	P3
D01	D01:9222842	4.35536	2.24199e-05	Fiber quality	SCI-DH-15	SCI	Novel STR loci	P3
D04	D04:987683	8.23316	9.27095e-06	Fiber quality	SCI-CZ-14	SCI	Novel STR loci	P3
D04	D04:2449460	5.38959	2.44372e-05	Fiber quality	SCI-XJ-14	SCI	Novel STR loci	P3
D05	D05:5956120	-5.22553	1.80449e-05	Fiber quality	SCI-AY-15	SCI	Novel STR loci	P3
D05	D05:3243924	6.03205	3.24129e-06	Fiber quality	SCI-CZ-14	SCI	Novel STR loci	P3
D06	D06:7364547	8.60965	8.9489e-06	Fiber quality	SCI-CZ-14	SCI	Non-novel STR loci	P3
D06	D06:7410224	10.5531	5.55032e-06	Fiber quality	SCI-CZ-14	SCI	Non-novel STR loci	P3
D08	D08:27632523	10.2185	1.40004e-05	Fiber quality	SCI-AY-14	SCI	Novel STR loci	P3
D09	D09:35059062	-6.78142	1.02127e-05	Fiber quality	SCI-AY-15	SCI	Novel STR loci	P3
D10	D10:14313500	7.09037	2.19404e-05	Fiber quality	SCI-AY-14	SCI	Novel STR loci	P3
D10	D10:14094759	7.76903	2.54612e-05	Fiber quality	SCI-CZ-14	SCI	Novel STR loci	P3
D10	D10:14313500	7.51237	1.62025e-05	Fiber quality	SCI-CZ-15	SCI	Novel STR loci	P3
D10	D10:3198029	5.83165	1.95706e-06	Fiber quality	SCI-DH-15	SCI	Novel STR loci	P3
D10	D10:14094759	8.64561	4.98569e-07	Fiber quality	SCI-JZ-14	SCI	Non-novel STR loci	P3
D10	D10:14313500	8.03389	3.34866e-07	Fiber quality	SCI-JZ-14	SCI	Non-novel STR loci	P3
D10	D10:14314295	7.34591	2.10968e-06	Fiber quality	SCI-JZ-14	SCI	Non-novel STR loci	P3
D10	D10:14094759	7.13915	9.95846e-06	Fiber quality	SCI-JZ-15	SCI	Non-novel STR loci	P3
D10	D10:14313500	6.62283	5.62394e-06	Fiber quality	SCI-JZ-15	SCI	Non-novel STR loci	P3
D10	D10:14314295	6.09344	2.25666e-05	Fiber quality	SCI-JZ-15	SCI	Non-novel STR loci	P3
D10	D10:9209683	4.61319	8.38481e-06	Fiber quality	SCI-XJ-14	SCI	Novel STR loci	P3
D10	D10:14094759	7.24491	1.03984e-06	Fiber quality	SCI-XJ-14	SCI	Non-novel STR loci	P3
D10	D10:14313500	5.88345	1.69487e-05	Fiber quality	SCI-XJ-14	SCI	Non-novel STR loci	P3
D10	D10:14094759	7.0215	1.78883e-05	Fiber quality	SCI-XJ-15	SCI	Non-novel STR loci	P3
D10	D10:14313500	7.27216	1.03094e-06	Fiber quality	SCI-XJ-15	SCI	Non-novel STR loci	P3
D10	D10:14314295	8.0347	1.32586e-05	Fiber quality	SCI-YC-15	SCI	Non-novel STR loci	P3
D11	D11:23835055	5.48967	1.09001e-07	Fiber quality	SCI-AY-14	SCI	Non-novel STR loci	P3
D11	D11:23838989	5.00241	3.96782e-06	Fiber quality	SCI-AY-14	SCI	Non-novel STR loci	P3
D11	D11:23844508	4.42678	2.03434e-05	Fiber quality	SCI-AY-14	SCI	Non-novel STR loci	P3
D11	D11:23849310	4.93254	5.19981e-06	Fiber quality	SCI-AY-14	SCI	Non-novel STR loci	P3
D11	D11:23880208	4.58061	1.3623e-05	Fiber quality	SCI-AY-14	SCI	Non-novel STR loci	P3
D11	D11:23890267	4.64826	1.67771e-05	Fiber quality	SCI-AY-14	SCI	Non-novel STR loci	P3
D11	D11:23835055	4.53821	2.41153e-05	Fiber quality	SCI-AY-15	SCI	Non-novel STR loci	P3
D11	D11:8683778	4.33379	5.0695e-06	Fiber quality	SCI-CZ-14	SCI	Non-novel STR loci	P3
D11	D11:8787925	4.34366	3.9761e-06	Fiber quality	SCI-CZ-14	SCI	Non-novel STR loci	P3
D11	D11:22061759	7.00266	1.36044e-05	Fiber quality	SCI-CZ-14	SCI	Non-novel STR loci	P3
D11	D11:23730863	4.27165	4.04471e-06	Fiber quality	SCI-CZ-14	SCI	Non-novel STR loci	P3
D11	D11:23835055	7.02463	6.28677e-12	Fiber quality	SCI-CZ-14	SCI	Non-novel STR loci	P3
D11	D11:23838989	6.84836	1.70002e-10	Fiber quality	SCI-CZ-14	SCI	Non-novel STR loci	P3
D11	D11:23844508	5.56138	6.91935e-08	Fiber quality	SCI-CZ-14	SCI	Non-novel STR loci	P3
D11	D11:23849310	6.56791	8.76166e-10	Fiber quality	SCI-CZ-14	SCI	Non-novel STR loci	P3
D11	D11:23870541	5.12659	3.84965e-06	Fiber quality	SCI-CZ-14	SCI	Non-novel STR loci	P3
D11	D11:23880208	5.30196	4.66577e-07	Fiber quality	SCI-CZ-14	SCI	Non-novel STR loci	P3
D11	D11:23890267	6.27259	1.11675e-08	Fiber quality	SCI-CZ-14	SCI	Non-novel STR loci	P3
D11	D11:23890267	6.53008	9.10613e-10	Fiber quality	SCI-CZ-14	SCI	Non-novel STR loci	P3
D11	D11:23907591	6.01679	1.47273e-08	Fiber quality	SCI-CZ-14	SCI	Non-novel STR loci	P3
D11	D11:23921324	4.79724	5.12118e-06	Fiber quality	SCI-CZ-14	SCI	Non-novel STR loci	P3
D11	D11:23969288	4.93446	1.16289e-05	Fiber quality	SCI-CZ-14	SCI	Non-novel STR loci	P3
D11	D11:23997049	4.75453	3.22837e-06	Fiber quality	SCI-CZ-14	SCI	Non-novel STR loci	P3
D11	D11:24036518	6.03948	5.53321e-08	Fiber quality	SCI-CZ-14	SCI	Non-novel STR loci	P3
D11	D11:24040468	5.20999	7.36857e-07	Fiber quality	SCI-CZ-14	SCI	Non-novel STR loci	P3
D11	D11:23835055	4.36963	6.30036e-06	Fiber quality	SCI-DH-14	SCI	Non-novel STR loci	P3
D11	D11:50855967	7.83941	1.16694e-05	Fiber quality	SCI-DH-14	SCI	Novel STR loci	P3
D11	D11:23835055	3.56228	2.62441e-05	Fiber quality	SCI-DH-15	SCI	Non-novel STR loci	P3
D11	D11:23835055	4.54048	3.93064e-06	Fiber quality	SCI-JZ-14	SCI	Non-novel STR loci	P3
D11	D11:23835055	4.48089	5.83347e-07	Fiber quality	SCI-JZ-15	SCI	Non-novel STR loci	P3
D11	D11:23838989	3.98195	2.20303e-05	Fiber quality	SCI-JZ-15	SCI	Non-novel STR loci	P3
D11	D11:23880208	3.97668	1.17544e-05	Fiber quality	SCI-JZ-15	SCI	Non-novel STR loci	P3
D11	D11:24060497	3.92227	1.78181e-05	Fiber quality	SCI-JZ-15	SCI	Non-novel STR loci	P3
D11	D11:57010466	3.32461	2.56258e-06	Fiber quality	SCI-XJ-14	SCI	Non-novel STR loci	P3
D11	D11:57113875	-3.14276	1.34598e-05	Fiber quality	SCI-XJ-14	SCI	Non-novel STR loci	P3
D11	D11:57127337	-2.75671	2.56989e-05	Fiber quality	SCI-XJ-14	SCI	Non-novel STR loci	P3
D11	D11:57154699	-2.88317	1.23314e-05	Fiber quality	SCI-XJ-14	SCI	Non-novel STR loci	P3
D11	D11:23835055	3.99113	2.64757e-05	Fiber quality	SCI-XJ-15	SCI	Non-novel STR loci	P3
D11	D11:23835055	4.91279	1.48887e-07	Fiber quality	SCI-YC-14	SCI	Non-novel STR loci	P3
D11	D11:23838989	4.63391	2.86138e-06	Fiber quality	SCI-YC-14	SCI	Non-novel STR loci	P3
D11	D11:23849310	4.4954	4.27256e-06	Fiber quality	SCI-YC-14	SCI	Non-novel STR loci	P3
D11	D11:23880208	4.2863	7.68571e-06	Fiber quality	SCI-YC-14	SCI	Non-novel STR loci	P3
D11	D11:23890267	4.56927	2.80603e-06	Fiber quality	SCI-YC-14	SCI	Non-novel STR loci	P3
D11	D11:23907591	4.09892	2.22453e-05	Fiber quality	SCI-YC-14	SCI	Non-novel STR loci	P3
D11	D11:24036518	4.3151	1.39706e-05	Fiber quality	SCI-YC-14	SCI	Non-novel STR loci	P3
D11	D11:20290917	6.75215	2.34924e-05	Fiber quality	SCI-YC-15	SCI	Non-novel STR loci	P3
D11	D11:22032306	7.17913	7.89188e-06	Fiber quality	SCI-YC-15	SCI	Non-novel STR loci	P3
D11	D11:23835055	5.73202	1.69412e-06	Fiber quality	SCI-YC-15	SCI	Non-novel STR loci	P3
D11	D11:23844508	5.29775	9.23197e-06	Fiber quality	SCI-YC-15	SCI	Non-novel STR loci	P3
D11	D11:23849310	5.63072	6.72227e-06	Fiber quality	SCI-YC-15	SCI	Non-novel STR loci	P3
D11	D11:23880208	5.46287	6.13093e-06	Fiber quality	SCI-YC-15	SCI	Non-novel STR loci	P3
D11	D11:24060497	5.83813	1.49821e-06	Fiber quality	SCI-YC-15	SCI	Non-novel STR loci	P3
D11	D11:68603961	6.46766	1.99349e-05	Fiber quality	SCI-YC-15	SCI	Non-novel STR loci	P3
D13	D13:58026434	4.33848	4.48681e-07	Fiber quality	SCI-DH-15	SCI	Novel STR loci	P3
A01	A01:5739623	-0.280661	2.01963e-05	Yield	SI-CZ-14	SI	Non-novel STR loci	P3
A01	A01:4212506	-0.430002	2.13854e-05	Yield	SI-CZ-15	SI	Non-novel STR loci	P3
A05	A05:85090328	-0.52639	2.54879e-05	Yield	SI-AY-15	SI	Novel STR loci	P3
A05	A05:85090328	-0.52639	2.54879e-05	Yield	SI-DH-15	SI	Novel STR loci	P3
A07	A07:90155677	-0.773894	1.04242e-06	Yield	SI-AY-14	SI	Non-novel STR loci	P3
A07	A07:90503472	-0.538204	1.31529e-05	Yield	SI-AY-14	SI	Non-novel STR loci	P3
A07	A07:90155677	-0.5824	1.80155e-05	Yield	SI-XJ-14	SI	Novel STR loci	P3
A07	A07:10435860	-0.524271	1.54011e-05	Yield	SI-XJ-15	SI	Novel STR loci	P3
A07	A07:10435860	-0.556623	5.94363e-06	Yield	SI-YC-15	SI	Novel STR loci	P3
A12	A12:81647795	0.31018	1.66523e-05	Yield	SI-JZ-14	SI	Novel STR loci	P3
D03	D03:45384158	-0.504271	1.01145e-06	Yield	SI-AY-15	SI	Non-novel STR loci	P3
D03	D03:45384158	-0.504271	1.01145e-06	Yield	SI-DH-15	SI	Non-novel STR loci	P3
D05	D05:21432657	-0.309942	2.5275e-05	Yield	SI-CZ-14	SI	Novel STR loci	P3
D12	D12:60597671	-0.427275	7.72453e-06	Yield	SI-AY-14	SI	Novel STR loci	P3
D12	D12:60597671	-0.440305	7.36556e-06	Yield	SI-CZ-15	SI	Novel STR loci	P3
D12	D12:60597671	-0.381555	1.83503e-05	Yield	SI-JZ-14	SI	Novel STR loci	P3
D12	D12:60597671	-0.386903	1.513e-06	Yield	SI-XJ-14	SI	Novel STR loci	P3
D12	D12:61672897	-0.26785	2.50971e-05	Yield	SI-XJ-15	SI	Novel STR loci	P3
D12	D12:56335528	-0.428271	2.18708e-05	Yield	SI-YC-14	SI	Non-novel STR loci	P3
D13	D13:1632780	0.705827	2.13431e-05	Yield	SI-AY-14	SI	Novel STR loci	P3
FE, Fiber elongation; FL, Fiber length; FM, Fiber micronaire; FS, Fiber strength; FU, Fiber uniformity; BN, Boll number; BW, Boll weight; LP, lint percentage; SI, seed index; VW, Verticillium wilt; FD, Days to flower; FWBP, Fiber weight per boll; LI Lint index; LU, Length uniformity; MAT, Maturity; SCI, Spinning consistency index; PH, Plant height; PP, Plant period.
NY: Nanyang in Henan province; XX: Xinxiang in Henan province; XJ: Korla in Xinjiang; AY: Anyang in Henan Province; CZ: Cangzhou in Hebei Province; DH: Dunhuang in Gansu Province; JZ: Jingzhou in Hubei Province; XJ: Alaer in the Xinjiang; YC: Yancheng in Jiangsu Province; an: Anyang in the Yellow River cotton-growing area, nan: Nanjing in the Yangtze River cotton-growing area; ku: Kuche in Xinjia…
